# Supplementary material for: De novo transcriptome analysis provides insights into the salt tolerance of Podocarpus macrophyllus under salinity stress
Source: BMC Plant Biol. 2021 Oct 25;21:489. doi: 10.1186/s12870-021-03274-1 (PMC8543971; doi:10.1186/s12870-021-03274-1)
Supplement: Supplementary file 2 — Additional file 2: Supplementary Dataset 1. Gene co-expression clusters of the upregulated DEGs in P. macrophyllus under LS salt stress. [file 12870_2021_3274_MOESM2_ESM.xlsx]

## Sheet: Suppl_Dataset1
Supplementary Dataset 1. Gene co-expression clusters of the upregulated DEGs in P. macrophyllus under LS salt stress.
Unigene ID	Clusters	CK-1	CK-2	CK-3	LS-1	LS-2	LS-3	SS-1	SS-2	SS-3	COG class	COG annotation	GO annotation	KEGG annotation	KOG class	KOG annotation	Pfam annotation	Swissprot annotation	eggNOG class	eggNOG annotation	Nr annotation	GO second level annotation	KEGG pathway annotation
c98170.graph_c0	Cluster 1	-0.463833	-0.458194	-0.452577	0.835315	0.686285	0.667493	-0.136641	-0.136641	-0.541208	[R]	General function prediction only	Molecular Function: zinc ion binding (GO:0008270);; Molecular Function: oxidoreductase activity (GO:0016491);; Molecular Function: cobalt ion binding (GO:0050897);; Biological Process: oxidation-reduction process (GO:0055114);;	--	[Q]	Secondary metabolites biosynthesis, transport and catabolism	Zinc-binding dehydrogenase;; Alcohol dehydrogenase GroES-like domain;; Zinc-binding dehydrogenase	Alcohol dehydrogenase OS=Malus domestica OX=3750 GN=ADH PE=2 SV=1	C	Energy production and conversion	unknown [Picea sitchensis]	molecular function: binding (GO:0005488);; molecular function: catalytic activity (GO:0003824);; biological process: metabolic process (GO:0008152);; biological process: single-organism process (GO:0044699)	--
c100590.graph_c1	Cluster 1	0.126291	0.0208457	-0.206959	0.380141	0.546731	0.577912	-0.479003	-0.564028	-0.40193	[CR]	Energy production and conversion ;; General function prediction only	Molecular Function: zinc ion binding (GO:0008270);; Molecular Function: oxidoreductase activity (GO:0016491);; Biological Process: oxidation-reduction process (GO:0055114);;	K18980|5.62651e-127|egr:104444318|K18980 2-methylene-furan-3-one reductase [EC:1.3.1.105] | (RefSeq) 2-methylene-furan-3-one reductase	[CR]	--	Zinc-binding dehydrogenase;; Zinc-binding dehydrogenase;; Alcohol dehydrogenase GroES-like domain	2-methylene-furan-3-one reductase OS=Solanum lycopersicum OX=4081 GN=EO PE=1 SV=1	C	Energy production and conversion	unknown [Picea sitchensis]	molecular function: binding (GO:0005488);; molecular function: catalytic activity (GO:0003824);; biological process: metabolic process (GO:0008152);; biological process: single-organism process (GO:0044699)	--
c103290.graph_c0	Cluster 1	0.306834	0.078882	0.0982473	1.22258	1.46438	1.57755	-1.58969	-1.64944	-1.50933	[G]	Carbohydrate transport and metabolism	Molecular Function: zinc ion binding (GO:0008270);; Molecular Function: oxidoreductase activity (GO:0016491);; Biological Process: oxidation-reduction process (GO:0055114);;	K00083|9.50745e-144|smo:SELMODRAFT_428454|K00083 cinnamyl-alcohol dehydrogenase [EC:1.1.1.195] | (RefSeq) hypothetical protein	[Q]	Secondary metabolites biosynthesis, transport and catabolism	Alcohol dehydrogenase GroES-like domain;; Zinc-binding dehydrogenase;; Zinc-binding dehydrogenase	Probable mannitol dehydrogenase OS=Fragaria ananassa OX=3747 GN=CAD PE=2 SV=1	C	Energy production and conversion	unknown [Picea sitchensis]	molecular function: binding (GO:0005488);; molecular function: catalytic activity (GO:0003824);; biological process: metabolic process (GO:0008152);; biological process: single-organism process (GO:0044699)	Phenylpropanoid biosynthesis (ko00940)
c96020.graph_c1	Cluster 1	-0.360712	-0.416724	-0.468482	0.413372	0.597566	0.687383	-0.090971	-0.125088	-0.236346	[QR]	Secondary metabolites biosynthesis, transport and catabolism ;; General function prediction only	Molecular Function: zinc ion binding (GO:0008270);; Cellular Component: integral component of membrane (GO:0016021);; Molecular Function: oxidoreductase activity (GO:0016491);; Biological Process: oxidation-reduction process (GO:0055114);;	--	[R]	General function prediction only	N-terminal domain of oxidoreductase;; Zinc-binding dehydrogenase;; Zinc-binding dehydrogenase	2-alkenal reductase (NADP(+)-dependent) OS=Nicotiana tabacum OX=4097 GN=DBR PE=1 SV=1	S	Function unknown	unknown [Picea sitchensis]	molecular function: binding (GO:0005488);; cellular component: membrane (GO:0016020);; cellular component: membrane part (GO:0044425);; molecular function: catalytic activity (GO:0003824);; biological process: metabolic process (GO:0008152);; biological process: single-organism process (GO:0044699)	--
c83366.graph_c0	Cluster 1	-0.562569	-0.262336	-0.361872	0.458805	0.551251	0.814285	-0.19403	-0.458733	0.0151981	--	--	Molecular Function: zinc ion binding (GO:0008270);; Cellular Component: integral component of membrane (GO:0016021);;	--	[O]	Posttranslational modification, protein turnover, chaperones	Ring finger domain;; RING-like zinc finger;; Zinc finger, C3HC4 type (RING finger);; RING-H2 zinc finger domain;; Zinc finger, C3HC4 type (RING finger);; RING-type zinc-finger	RING-H2 finger protein ATL2 OS=Arabidopsis thaliana OX=3702 GN=ATL2 PE=2 SV=2	O	Posttranslational modification, protein turnover, chaperones	unknown [Picea sitchensis]	molecular function: binding (GO:0005488);; cellular component: membrane (GO:0016020);; cellular component: membrane part (GO:0044425)	--
c98522.graph_c0	Cluster 1	-0.509651	-0.434053	-0.258075	0.962673	0.875868	0.724952	-0.431456	-0.577896	-0.352361	--	--	Molecular Function: zinc ion binding (GO:0008270);; Cellular Component: integral component of membrane (GO:0016021);;	--	[O]	Posttranslational modification, protein turnover, chaperones	--	E3 ubiquitin-protein ligase At3g02290 OS=Arabidopsis thaliana OX=3702 GN=At3g02290 PE=2 SV=1	O	Posttranslational modification, protein turnover, chaperones	PREDICTED: probable E3 ubiquitin-protein ligase RHB1A [Ipomoea nil]	molecular function: binding (GO:0005488);; cellular component: membrane (GO:0016020);; cellular component: membrane part (GO:0044425)	--
c100189.graph_c0	Cluster 1	0.408979	0.730386	0.54612	0.0926353	0.153467	0.0878553	-0.606433	-0.620446	-0.792563	--	--	Molecular Function: zinc ion binding (GO:0008270);; Biological Process: regulation of stomatal opening (GO:1902456);;	K10144|2.80411e-134|atr:18434206|K10144 RING finger and CHY zinc finger domain-containing protein 1 [EC:2.3.2.27] | (RefSeq) RING finger and CHY zinc finger domain-containing protein 1	[R]	General function prediction only	Zinc-ribbon;; RING-type zinc-finger;; zinc-RING finger domain;; Ring finger domain	E3 ubiquitin-protein ligase RZFP34 OS=Arabidopsis thaliana OX=3702 GN=RZPF34 PE=1 SV=1	S	Function unknown	zinc finger protein [Macleaya cordata]	molecular function: binding (GO:0005488);; biological process: biological regulation (GO:0065007)	Ubiquitin mediated proteolysis (ko04120)
c83790.graph_c0	Cluster 1	-0.312165	-0.35643	-0.386712	0.472775	0.742321	0.781268	-0.180334	-0.463016	-0.297707	--	--	Molecular Function: zinc ion binding (GO:0008270);;	--	[O]	Posttranslational modification, protein turnover, chaperones	Zinc finger, C3HC4 type (RING finger)	Probable E3 ubiquitin-protein ligase LUL2 OS=Arabidopsis thaliana OX=3702 GN=LUL2 PE=2 SV=1	S	Function unknown	hypothetical protein SELMODRAFT_57157, partial [Selaginella moellendorffii]	molecular function: binding (GO:0005488)	--
c89227.graph_c0	Cluster 1	-0.769265	-0.709111	-0.757086	1.33808	1.4012	1.37137	-0.588389	-0.652367	-0.634433	--	--	Molecular Function: zinc ion binding (GO:0008270);;	K10144|2.89384e-76|jcu:105628008|K10144 RING finger and CHY zinc finger domain-containing protein 1 [EC:2.3.2.27] | (RefSeq) RING finger and CHY zinc finger domain-containing protein 1	[R]	General function prediction only	CHY zinc finger;; Zinc-ribbon	Probable E3 ubiquitin-protein ligase RZFP34 OS=Oryza sativa subsp. japonica OX=39947 GN=RZFP34 PE=2 SV=1	S	Function unknown	probable E3 ubiquitin-protein ligase RZFP34 [Quercus suber]	molecular function: binding (GO:0005488)	Ubiquitin mediated proteolysis (ko04120)
c92923.graph_c0	Cluster 1	-0.475131	-0.519873	-0.518916	0.773651	0.763271	0.796304	-0.264112	-0.279417	-0.275777	--	--	Molecular Function: zinc ion binding (GO:0008270);;	--	[O]	Posttranslational modification, protein turnover, chaperones	Ring finger domain;; Zinc finger, C3HC4 type (RING finger)	Probable E3 ubiquitin-protein ligase HIP1 OS=Oryza sativa subsp. japonica OX=39947 GN=HIP1 PE=1 SV=2	--	--	unknown [Picea sitchensis]	molecular function: binding (GO:0005488)	--
c93374.graph_c0	Cluster 1	-0.652217	-0.608731	-0.584458	1.97802	2.02339	2.05004	-1.43185	-1.42645	-1.34774	--	--	Molecular Function: zinc ion binding (GO:0008270);;	K16275|5.32356e-87|cic:CICLE_v10012301mg|K16275 E3 ubiquitin-protein ligase BAH [EC:2.3.2.27] | (RefSeq) hypothetical protein	--	--	RING-type zinc-finger;; SPX domain;; Zinc finger, C3HC4 type (RING finger)	Probable E3 ubiquitin-protein ligase BAH1-like 1 OS=Oryza sativa subsp. japonica OX=39947 GN=Os03g0650900 PE=2 SV=1	O	Posttranslational modification, protein turnover, chaperones	unknown [Picea sitchensis]	molecular function: binding (GO:0005488)	--
c95235.graph_c0	Cluster 1	-0.35229	-0.297759	-0.434621	0.707582	0.790459	0.799491	-0.591076	-0.336812	-0.284973	--	--	Molecular Function: zinc ion binding (GO:0008270);;	--	--	--	MULE transposase domain	--	S	Function unknown	uncharacterized protein LOC18432077 [Amborella trichopoda]	molecular function: binding (GO:0005488)	--
c95711.graph_c0	Cluster 1	-0.468199	-0.492055	-0.535948	0.446634	0.488199	0.518847	0.0311064	-0.00392199	0.0153383	[T]	Signal transduction mechanisms	Molecular Function: zinc ion binding (GO:0008270);;	--	--	--	Ankyrin repeats (many copies);; Ankyrin repeats (3 copies);; Ankyrin repeats (many copies);; Ankyrin repeat;; Ankyrin repeat	Putative E3 ubiquitin-protein ligase XBAT31 OS=Arabidopsis thaliana OX=3702 GN=XBAT31 PE=2 SV=1	S	Function unknown	PREDICTED: putative E3 ubiquitin-protein ligase XBAT31 [Daucus carota subsp. sativus]	molecular function: binding (GO:0005488)	--
c98996.graph_c0	Cluster 1	-0.860064	-0.606849	-0.649704	1.51457	1.64046	1.6669	-0.840624	-1.10974	-0.754948	--	--	Molecular Function: zinc ion binding (GO:0008270);;	K06058|1.56573e-116|ppp:PHYPADRAFT_164419|K06058 deltex [EC:2.3.2.27] | (RefSeq) hypothetical protein	--	--	WWE domain;; Ring finger domain;; RING-H2 zinc finger domain;; RING-like zinc finger;; Zinc finger, C3HC4 type (RING finger);; Zinc finger, C3HC4 type (RING finger);; RING-type zinc-finger;; FANCL C-terminal domain	RING-H2 finger protein ATL60 OS=Arabidopsis thaliana OX=3702 GN=ATL60 PE=2 SV=1	O	Posttranslational modification, protein turnover, chaperones	unknown [Picea sitchensis]	molecular function: binding (GO:0005488)	--
c102468.graph_c0	Cluster 1	-0.935001	-0.927982	-1.05379	1.76921	1.97524	2.06002	-0.971681	-0.913433	-1.00258	[G]	Carbohydrate transport and metabolism	Molecular Function: xylan 1,4-beta-xylosidase activity (GO:0009044);; Cellular Component: plant-type cell wall (GO:0009505);; Biological Process: arabinan catabolic process (GO:0031222);; Biological Process: xylan catabolic process (GO:0045493);; Molecular Function: alpha-L-arabinofuranosidase activity (GO:0046556);;	K15920|0|nnu:104600010|K15920 beta-D-xylosidase 4 [EC:3.2.1.37] | (RefSeq) beta-xylosidase/alpha-L-arabinofuranosidase 2-like	--	--	Glycosyl hydrolase family 3 C-terminal domain;; Glycosyl hydrolase family 3 N terminal domain;; Fibronectin type III-like domain	Beta-D-xylosidase 4 OS=Arabidopsis thaliana OX=3702 GN=BXL4 PE=1 SV=1	G	Carbohydrate transport and metabolism	beta-xylosidase/alpha-L-arabinofuranosidase 2-like isoform X1 [Herrania umbratica]	molecular function: catalytic activity (GO:0003824);; cellular component: cell (GO:0005623);; cellular component: cell part (GO:0044464);; biological process: metabolic process (GO:0008152);; biological process: single-organism process (GO:0044699);; biological process: cellular process (GO:0009987)	Starch and sucrose metabolism (ko00500);; Amino sugar and nucleotide sugar metabolism (ko00520)
c98555.graph_c0	Cluster 1	-0.408052	-0.243962	-0.294061	0.435494	0.583649	0.493496	-0.17545	-0.189605	-0.201509	[T]	Signal transduction mechanisms	Molecular Function: voltage-gated potassium channel activity (GO:0005249);; Cellular Component: integral component of plasma membrane (GO:0005887);; Biological Process: regulation of membrane potential (GO:0042391);; Biological Process: potassium ion transmembrane transport (GO:0071805);;	K05391|0|egu:105050775|K05391 cyclic nucleotide gated channel, other eukaryote | (RefSeq) probable cyclic nucleotide-gated ion channel 14	[PT]	--	Ion transport protein;; Cyclic nucleotide-binding domain	Probable cyclic nucleotide-gated ion channel 14 OS=Arabidopsis thaliana OX=3702 GN=CNGC14 PE=2 SV=2	U	Intracellular trafficking, secretion, and vesicular transport	PREDICTED: probable cyclic nucleotide-gated ion channel 14 isoform X1 [Elaeis guineensis]	molecular function: transporter activity (GO:0005215);; biological process: cellular process (GO:0009987);; biological process: single-organism process (GO:0044699);; biological process: localization (GO:0051179);; biological process: biological regulation (GO:0065007);; cellular component: cell (GO:0005623);; cellular component: membrane (GO:0016020);; cellular component: membrane part (GO:00444…	Plant-pathogen interaction (ko04626)
c98300.graph_c0	Cluster 1	-0.657474	-0.631178	-0.739369	1.04185	1.07853	1.05295	-0.255767	-0.440607	-0.448934	[E]	Amino acid transport and metabolism	Molecular Function: urease activity (GO:0009039);; Molecular Function: nickel cation binding (GO:0016151);; Biological Process: urea catabolic process (GO:0043419);;	K01427|0|nnu:104591664|K01427 urease [EC:3.5.1.5] | (RefSeq) urease	--	--	Amidohydrolase family;; Urease alpha-subunit, N-terminal domain;; Urease, gamma subunit;; Urease beta subunit;; Amidohydrolase family	Urease OS=Oryza sativa subsp. japonica OX=39947 GN=Os12g0234800 PE=3 SV=2	E	Amino acid transport and metabolism	Urease [Macleaya cordata]	molecular function: catalytic activity (GO:0003824);; molecular function: binding (GO:0005488);; biological process: metabolic process (GO:0008152);; biological process: cellular process (GO:0009987);; biological process: single-organism process (GO:0044699)	Arginine biosynthesis (ko00220);; Purine metabolism (ko00230)
c90251.graph_c0	Cluster 1	-0.66812	-0.459173	-0.248406	0.78847	1.20805	1.01346	-0.390586	-0.712514	-0.531184	--	--	Molecular Function: ubiquitin-protein transferase activity (GO:0004842);; Cellular Component: nucleus (GO:0005634);; Cellular Component: cytoplasm (GO:0005737);; Biological Process: protein ubiquitination (GO:0016567);; Molecular Function: transmembrane receptor protein serine/threonine kinase binding (GO:0070696);;	--	[S]	Function unknown	Armadillo/beta-catenin-like repeat;; Neurochondrin	U-box domain-containing protein 14 OS=Arabidopsis thaliana OX=3702 GN=PUB14 PE=1 SV=1	S	Function unknown	ARM protein, partial [Picea jezoensis]	molecular function: catalytic activity (GO:0003824);; biological process: metabolic process (GO:0008152);; biological process: cellular process (GO:0009987);; cellular component: cell (GO:0005623);; cellular component: organelle (GO:0043226);; cellular component: cell part (GO:0044464);; molecular function: binding (GO:0005488)	--
c87455.graph_c0	Cluster 1	-0.417335	-0.365983	-0.25236	0.72272	0.565791	0.678868	-0.244033	-0.422024	-0.265644	--	--	Molecular Function: ubiquitin-protein transferase activity (GO:0004842);; Cellular Component: nucleus (GO:0005634);; Biological Process: ubiquitin-dependent protein catabolic process (GO:0006511);; Biological Process: multicellular organism development (GO:0007275);; Molecular Function: zinc ion binding (GO:0008270);; Biological Process: protein ubiquitination (GO:0016567);; Molecular Function: l…	K04506|3.89228e-61|atr:18435159|K04506 E3 ubiquitin-protein ligase SIAH1 [EC:2.3.2.27] | (RefSeq) E3 ubiquitin-protein ligase SINA-like 10	[R]	General function prediction only	Seven in absentia protein family	E3 ubiquitin-protein ligase SINA-like 10 OS=Arabidopsis thaliana OX=3702 GN=At5g37930 PE=2 SV=1	O	Posttranslational modification, protein turnover, chaperones	unknown [Picea sitchensis]	molecular function: catalytic activity (GO:0003824);; biological process: metabolic process (GO:0008152);; biological process: cellular process (GO:0009987);; cellular component: cell (GO:0005623);; cellular component: organelle (GO:0043226);; cellular component: cell part (GO:0044464);; biological process: multicellular organismal process (GO:0032501);; biological process: developmental process …	Ubiquitin mediated proteolysis (ko04120)
c67057.graph_c0	Cluster 1	-0.369305	-0.243555	-0.112415	0.70121	0.593428	0.628065	-0.340684	-0.442061	-0.414684	[M]	Cell wall/membrane/envelope biogenesis	Molecular Function: ubiquitin-protein transferase activity (GO:0004842);; Cellular Component: integral component of membrane (GO:0016021);; Biological Process: protein ubiquitination (GO:0016567);; Cellular Component: Cul3-RING ubiquitin ligase complex (GO:0031463);;	--	[R]	General function prediction only	Kelch motif;; Kelch motif;; Galactose oxidase, central domain;; Galactose oxidase, central domain;; F-box domain	F-box/kelch-repeat protein At5g26960 OS=Arabidopsis thaliana OX=3702 GN=At5g26960 PE=2 SV=1	S	Function unknown	predicted protein [Physcomitrella patens]	molecular function: catalytic activity (GO:0003824);; biological process: metabolic process (GO:0008152);; biological process: cellular process (GO:0009987);; cellular component: membrane (GO:0016020);; cellular component: membrane part (GO:0044425);; cellular component: cell (GO:0005623);; cellular component: macromolecular complex (GO:0032991);; cellular component: cell part (GO:0044464)	--
c95249.graph_c0	Cluster 1	-0.651708	-0.571293	-0.828162	0.863977	0.923493	0.905658	-0.258728	-0.282743	-0.100494	--	--	Molecular Function: ubiquitin-protein transferase activity (GO:0004842);; Cellular Component: Cul3-RING ubiquitin ligase complex (GO:0031463);;	--	[R]	General function prediction only	Kelch motif;; Kelch motif;; Kelch motif;; Galactose oxidase, central domain;; F-box domain	F-box/kelch-repeat protein OR23 OS=Arabidopsis thaliana OX=3702 GN=OR23 PE=2 SV=1	S	Function unknown	hypothetical protein PHYPA_004854 [Physcomitrella patens]	molecular function: catalytic activity (GO:0003824);; biological process: metabolic process (GO:0008152);; biological process: cellular process (GO:0009987);; cellular component: cell (GO:0005623);; cellular component: macromolecular complex (GO:0032991);; cellular component: cell part (GO:0044464)	--
c98173.graph_c0	Cluster 1	-0.442675	-0.422165	-0.270732	0.851219	0.779363	0.846155	-0.397931	-0.418097	-0.525137	[V]	Defense mechanisms	Molecular Function: transporter activity (GO:0005215);; Molecular Function: ATP binding (GO:0005524);; Biological Process: transport (GO:0006810);; Cellular Component: integral component of membrane (GO:0016021);; Molecular Function: ATPase activity (GO:0016887);;	--	[IR]	--	ABC transporter;; AAA domain, putative AbiEii toxin, Type IV TA system;; AAA domain;; ABC-2 family transporter protein	ABC transporter A family member 2 OS=Arabidopsis thaliana OX=3702 GN=ABCA2 PE=2 SV=1	S	Function unknown	unknown [Picea sitchensis]	molecular function: transporter activity (GO:0005215);; biological process: localization (GO:0051179);; molecular function: binding (GO:0005488);; cellular component: membrane (GO:0016020);; cellular component: membrane part (GO:0044425);; molecular function: catalytic activity (GO:0003824)	--
c83399.graph_c0	Cluster 1	-0.682781	-0.828253	-0.954886	1.66468	1.88171	1.77802	-0.837374	-1.01744	-1.00368	[G]	Carbohydrate transport and metabolism	Molecular Function: transporter activity (GO:0005215);; Cellular Component: membrane (GO:0016020);;	K08202|5.91612e-125|fve:101296978|K08202 MFS transporter, OCT family, solute carrier family 22 (organic cation transporter), member 4/5 | (RefSeq) organic cation/carnitine transporter 4	[R]	General function prediction only	Sugar (and other) transporter;; Major Facilitator Superfamily	Organic cation/carnitine transporter 4 OS=Arabidopsis thaliana OX=3702 GN=OCT4 PE=2 SV=1	G	Carbohydrate transport and metabolism	PREDICTED: organic cation/carnitine transporter 4 [Fragaria vesca subsp. vesca]	molecular function: transporter activity (GO:0005215);; biological process: localization (GO:0051179);; cellular component: membrane (GO:0016020)	--
c98867.graph_c0	Cluster 1	-0.500727	-0.562761	-0.574969	0.858558	0.988971	1.07115	-0.450661	-0.433292	-0.396265	--	--	Molecular Function: transporter activity (GO:0005215);; Cellular Component: intracellular (GO:0005622);; Biological Process: transport (GO:0006810);; Cellular Component: integral component of membrane (GO:0016021);;	--	[I]	Lipid transport and metabolism	CRAL/TRIO domain;; CRAL/TRIO, N-terminal domain	Patellin-4 OS=Arabidopsis thaliana OX=3702 GN=PATL4 PE=1 SV=2	S	Function unknown	unknown [Picea sitchensis]	molecular function: transporter activity (GO:0005215);; biological process: localization (GO:0051179);; cellular component: cell (GO:0005623);; cellular component: cell part (GO:0044464);; cellular component: membrane (GO:0016020);; cellular component: membrane part (GO:0044425)	--
c88961.graph_c0	Cluster 1	0.00547694	-0.103807	0.0453991	0.475322	0.583406	0.500816	-0.336424	-0.631413	-0.538776	[G]	Carbohydrate transport and metabolism	Molecular Function: transporter activity (GO:0005215);; Cellular Component: integral component of membrane (GO:0016021);; Biological Process: transmembrane transport (GO:0055085);;	K13783|2.18518e-141|mdm:103410269|K13783 MFS transporter, OPA family, solute carrier family 37 (glycerol-3-phosphate transporter), member 1/2 | (RefSeq) putative glycerol-3-phosphate transporter 1	[G]	Carbohydrate transport and metabolism	Major Facilitator Superfamily	Putative glycerol-3-phosphate transporter 1 OS=Arabidopsis thaliana OX=3702 GN=At3g47420 PE=2 SV=1	G	Carbohydrate transport and metabolism	putative glycerol-3-phosphate transporter 4 [Capsicum chinense]	molecular function: transporter activity (GO:0005215);; biological process: localization (GO:0051179);; cellular component: membrane (GO:0016020);; cellular component: membrane part (GO:0044425)	--
c100425.graph_c0	Cluster 1	-0.331704	-0.73506	-0.197403	1.0567	0.844722	0.887333	-0.308434	-0.714523	-0.501629	--	--	Molecular Function: transporter activity (GO:0005215);; Cellular Component: integral component of membrane (GO:0016021);; Biological Process: carbohydrate transmembrane transport (GO:0034219);;	K15283|2.6374e-122|gra:105761187|K15283 solute carrier family 35, member E1 | (RefSeq) glucose-6-phosphate/phosphate translocator 1, chloroplastic-like	[GE]	--	Triose-phosphate Transporter family;; EamA-like transporter family;; Triose-phosphate Transporter family	Glucose-6-phosphate/phosphate translocator 2, chloroplastic OS=Arabidopsis thaliana OX=3702 GN=GPT2 PE=2 SV=2	S	Function unknown	glucose-6-phosphate/phosphate translocator 1, chloroplastic-like [Durio zibethinus]	molecular function: transporter activity (GO:0005215);; biological process: localization (GO:0051179);; cellular component: membrane (GO:0016020);; cellular component: membrane part (GO:0044425);; biological process: single-organism process (GO:0044699)	--
c67391.graph_c0	Cluster 1	-0.783131	-0.783131	-0.783131	1.48889	1.58703	1.62286	-0.783131	-0.783131	-0.783131	[G]	Carbohydrate transport and metabolism	Molecular Function: transporter activity (GO:0005215);; Biological Process: transport (GO:0006810);; Cellular Component: integral component of membrane (GO:0016021);;	K09873|1.3812e-103|egr:104425948|K09873 aquaporin TIP | (RefSeq) aquaporin TIP1-1	[G]	Carbohydrate transport and metabolism	Major intrinsic protein	Aquaporin TIP1-1 OS=Arabidopsis thaliana OX=3702 GN=TIP1-1 PE=1 SV=1	G	Carbohydrate transport and metabolism	major intrinsic protein [Picea abies]	molecular function: transporter activity (GO:0005215);; biological process: localization (GO:0051179);; cellular component: membrane (GO:0016020);; cellular component: membrane part (GO:0044425)	--
c89923.graph_c0	Cluster 1	-0.411053	-0.00042117	-0.10327	0.504413	0.732568	0.646432	-0.382024	-0.350753	-0.635892	--	--	Molecular Function: transporter activity (GO:0005215);; Biological Process: transport (GO:0006810);; Cellular Component: integral component of membrane (GO:0016021);;	--	--	--	Purine nucleobase transmembrane transport	Probable purine permease 11 OS=Arabidopsis thaliana OX=3702 GN=PUP11 PE=1 SV=1	S	Function unknown	unknown [Picea sitchensis]	molecular function: transporter activity (GO:0005215);; biological process: localization (GO:0051179);; cellular component: membrane (GO:0016020);; cellular component: membrane part (GO:0044425)	--
c87737.graph_c0	Cluster 1	-0.395753	-0.395753	-0.395753	1.08967	0.6951	0.589747	-0.395753	-0.395753	-0.395753	[G]	Carbohydrate transport and metabolism	Molecular Function: transporter activity (GO:0005215);; Biological Process: transport (GO:0006810);; Cellular Component: chloroplast (GO:0009507);; Cellular Component: membrane (GO:0016020);;	K08193|7.92619e-44|cme:CYME_CMP354C|K08193 MFS transporter, ACS family, solute carrier family 17 (sodium-dependent inorganic phosphate cotransporter), other | (RefSeq) probable Na+-dependent inorganic phosphate cotransporter	[G]	Carbohydrate transport and metabolism	Major Facilitator Superfamily	Ascorbate transporter, chloroplastic OS=Arabidopsis thaliana OX=3702 GN=PHT4;4 PE=1 SV=1	G	Carbohydrate transport and metabolism	probable Na+-dependent inorganic phosphate cotransporter [Cyanidioschyzon merolae strain 10D]	molecular function: transporter activity (GO:0005215);; biological process: localization (GO:0051179);; cellular component: cell (GO:0005623);; cellular component: organelle (GO:0043226);; cellular component: cell part (GO:0044464);; cellular component: membrane (GO:0016020)	--
c88328.graph_c1	Cluster 1	-0.483632	-0.503145	-0.669312	0.956985	0.952866	0.994296	-0.370425	-0.415331	-0.462302	[M]	Cell wall/membrane/envelope biogenesis	Molecular Function: transporter activity (GO:0005215);; Biological Process: transport (GO:0006810);;	K03098|3.43256e-87|pxb:103949106|K03098 apolipoprotein D and lipocalin family protein | (RefSeq) temperature-induced lipocalin-1-like	[M]	Cell wall/membrane/envelope biogenesis	Lipocalin-like domain;; Lipocalin / cytosolic fatty-acid binding protein family	Temperature-induced lipocalin-1 OS=Arabidopsis thaliana OX=3702 GN=TIL PE=1 SV=1	M	Cell wall/membrane/envelope biogenesis	temperature-induced lipocalin [Pinus taeda]	molecular function: transporter activity (GO:0005215);; biological process: localization (GO:0051179)	--
c102419.graph_c0	Cluster 1	-0.456135	-0.111624	-0.602845	0.368423	0.180508	0.22926	0.247408	0.0496009	0.0954046	[E]	Amino acid transport and metabolism	Molecular Function: transporter activity (GO:0005215);; Biological Process: oligopeptide transport (GO:0006857);; Cellular Component: integral component of membrane (GO:0016021);;	K14638|0|atr:18446493|K14638 solute carrier family 15 (peptide/histidine transporter), member 3/4 | (RefSeq) protein NRT1/ PTR FAMILY 5.10	[E]	Amino acid transport and metabolism	POT family;; Major Facilitator Superfamily	Protein NRT1/ PTR FAMILY 5.10 OS=Arabidopsis thaliana OX=3702 GN=NPF5.10 PE=2 SV=1	E	Amino acid transport and metabolism	NPF family transporter [Pinus pinaster]	molecular function: transporter activity (GO:0005215);; biological process: localization (GO:0051179);; cellular component: membrane (GO:0016020);; cellular component: membrane part (GO:0044425)	--
c91236.graph_c1	Cluster 1	-0.417254	-0.569258	-0.514522	0.430389	0.522063	0.559682	0.0313904	0.0159404	-0.0584319	[E]	Amino acid transport and metabolism	Molecular Function: transporter activity (GO:0005215);; Biological Process: oligopeptide transport (GO:0006857);; Cellular Component: integral component of membrane (GO:0016021);;	--	[E]	Amino acid transport and metabolism	POT family	Protein NRT1/ PTR FAMILY 3.1 OS=Arabidopsis thaliana OX=3702 GN=NPF3.1 PE=2 SV=1	E	Amino acid transport and metabolism	unknown [Picea sitchensis]	molecular function: transporter activity (GO:0005215);; biological process: localization (GO:0051179);; cellular component: membrane (GO:0016020);; cellular component: membrane part (GO:0044425)	--
c88847.graph_c0	Cluster 1	-0.139151	-0.0694538	-0.554227	0.711285	0.921358	0.877913	-0.554074	-0.516873	-0.676778	--	--	Molecular Function: transmembrane receptor protein serine/threonine kinase activity (GO:0004675);; Cellular Component: plasma membrane (GO:0005886);;	--	--	--	Probable lipid transfer	Lipid transfer-like protein VAS OS=Arabidopsis thaliana OX=3702 GN=VAS PE=2 SV=1	T	Signal transduction mechanisms	lipid transfer-like protein VAS [Lactuca sativa]	molecular function: catalytic activity (GO:0003824);; molecular function: signal transducer activity (GO:0004871);; molecular function: molecular transducer activity (GO:0060089);; biological process: metabolic process (GO:0008152);; biological process: cellular process (GO:0009987);; biological process: signaling (GO:0023052);; biological process: single-organism process (GO:0044699);; biologica…	--
c91561.graph_c0	Cluster 1	-0.963918	-0.963918	-0.963918	2.68109	1.70738	1.39504	-0.963918	-0.963918	-0.963918	[J]	Translation, ribosomal structure and biogenesis	Molecular Function: translation initiation factor activity (GO:0003743);; Molecular Function: translation elongation factor activity (GO:0003746);; Biological Process: translational initiation (GO:0006413);; Biological Process: translational frameshifting (GO:0006452);; Molecular Function: ribosome binding (GO:0043022);; Biological Process: positive regulation of translational elongation (GO:0045…	K03263|2.61209e-55|gra:105788320|K03263 translation initiation factor 5A | (RefSeq) eukaryotic translation initiation factor 5A-2-like	[J]	Translation, ribosomal structure and biogenesis	Eukaryotic elongation factor 5A hypusine, DNA-binding OB fold	Eukaryotic translation initiation factor 5A-3 OS=Solanum lycopersicum OX=4081 PE=2 SV=1	J	Translation, ribosomal structure and biogenesis	translation initiation factor 5A [Sporothrix schenckii 1099-18]	molecular function: binding (GO:0005488);; biological process: metabolic process (GO:0008152);; biological process: cellular process (GO:0009987);; biological process: biological regulation (GO:0065007)	--
c92778.graph_c0	Cluster 1	-0.444758	-0.444758	-0.444758	1.45054	0.699288	0.518716	-0.444758	-0.444758	-0.444758	--	--	Molecular Function: translation initiation factor activity (GO:0003743);; Molecular Function: eukaryotic initiation factor 4E binding (GO:0008190);; Biological Process: negative regulation of translational initiation (GO:0045947);;	--	--	--	Eukaryotic translation initiation factor 4E binding protein (EIF4EBP)	--	J	Translation, ribosomal structure and biogenesis	eukaryotic translation initiation factor 4E binding protein [Basidiobolus meristosporus CBS 931.73]	molecular function: binding (GO:0005488);; biological process: metabolic process (GO:0008152);; biological process: cellular process (GO:0009987);; biological process: biological regulation (GO:0065007)	--
c85754.graph_c0	Cluster 1	-0.408211	-0.408211	-0.408211	1.18155	0.742349	0.525362	-0.408211	-0.408211	-0.408211	[L]	Replication, recombination and repair	Molecular Function: translation initiation factor activity (GO:0003743);; Molecular Function: ATP-dependent RNA helicase activity (GO:0004004);; Molecular Function: ATP binding (GO:0005524);; Cellular Component: cytosol (GO:0005829);; Biological Process: translational initiation (GO:0006413);; Biological Process: RNA splicing (GO:0008380);; Biological Process: regulation of gene expression (GO:00…	K13025|0|nnu:104587558|K13025 ATP-dependent RNA helicase [EC:3.6.4.13] | (RefSeq) eukaryotic initiation factor 4A-3	[J]	Translation, ribosomal structure and biogenesis	DEAD/DEAH box helicase;; Helicase conserved C-terminal domain	Eukaryotic initiation factor 4A-III homolog B OS=Oryza sativa subsp. japonica OX=39947 GN=EIF4A3B PE=1 SV=1	L	Replication, recombination and repair	ATP-dependent RNA helicase FAL1 [Rhizophagus irregularis]	molecular function: binding (GO:0005488);; biological process: metabolic process (GO:0008152);; biological process: cellular process (GO:0009987);; molecular function: catalytic activity (GO:0003824);; cellular component: cell (GO:0005623);; cellular component: cell part (GO:0044464);; biological process: biological regulation (GO:0065007);; cellular component: macromolecular complex (GO:0032991)…	RNA transport (ko03013);; mRNA surveillance pathway (ko03015);; Spliceosome (ko03040)
c48857.graph_c0	Cluster 1	-0.740088	-0.740088	-0.740088	1.89914	1.27069	1.27069	-0.740088	-0.740088	-0.740088	[J]	Translation, ribosomal structure and biogenesis	Molecular Function: translation initiation factor activity (GO:0003743);; Cellular Component: nucleus (GO:0005634);; Cellular Component: cytosol (GO:0005829);; Biological Process: translational initiation (GO:0006413);; Molecular Function: RNA strand annealing activity (GO:0033592);;	K03236|5.53303e-58|gsl:Gasu_37130|K03236 translation initiation factor 1A | (RefSeq) translation initiation factor eIF-1A	[J]	Translation, ribosomal structure and biogenesis	Translation initiation factor 1A / IF-1	Eukaryotic translation initiation factor 1A OS=Onobrychis viciifolia OX=3882 PE=2 SV=2	J	Translation, ribosomal structure and biogenesis	Tif11p [Rhizophagus irregularis DAOM 197198w]	molecular function: binding (GO:0005488);; biological process: metabolic process (GO:0008152);; biological process: cellular process (GO:0009987);; cellular component: cell (GO:0005623);; cellular component: organelle (GO:0043226);; cellular component: cell part (GO:0044464)	RNA transport (ko03013)
c58400.graph_c0	Cluster 1	-0.552561	-0.552561	-0.552561	1.20019	1.00326	1.11192	-0.552561	-0.552561	-0.552561	[J]	Translation, ribosomal structure and biogenesis	Molecular Function: translation initiation factor activity (GO:0003743);; Cellular Component: nucleus (GO:0005634);; Cellular Component: cytosol (GO:0005829);; Biological Process: translational initiation (GO:0006413);; Molecular Function: RNA strand annealing activity (GO:0033592);;	K03236|1.24151e-47|olu:OSTLU_89884|K03236 translation initiation factor 1A | (RefSeq) hypothetical protein	[J]	Translation, ribosomal structure and biogenesis	Translation initiation factor 1A / IF-1	Eukaryotic translation initiation factor 1A OS=Onobrychis viciifolia OX=3882 PE=2 SV=2	J	Translation, ribosomal structure and biogenesis	Translation initiation factor 1A (eIF-1A) [Ascosphaera apis ARSEF 7405]	molecular function: binding (GO:0005488);; biological process: metabolic process (GO:0008152);; biological process: cellular process (GO:0009987);; cellular component: cell (GO:0005623);; cellular component: organelle (GO:0043226);; cellular component: cell part (GO:0044464)	RNA transport (ko03013)
c98174.graph_c0	Cluster 1	-0.782639	-0.811974	-0.972484	1.27299	1.30947	1.33838	-0.448418	-0.487363	-0.417968	--	--	Molecular Function: translation initiation factor activity (GO:0003743);; Cellular Component: cytoplasm (GO:0005737);; Biological Process: translational initiation (GO:0006413);; Biological Process: regulation of translation (GO:0006417);;	K03113|3.44796e-58|crb:CARUB_v10010698mg|K03113 translation initiation factor 1 | (RefSeq) hypothetical protein	[J]	Translation, ribosomal structure and biogenesis	Translation initiation factor SUI1	Protein translation factor SUI1 homolog 2 OS=Arabidopsis thaliana OX=3702 GN=At1g54290 PE=3 SV=1	J	Translation, ribosomal structure and biogenesis	uncharacterized protein A4U43_C03F12010 [Asparagus officinalis]	molecular function: binding (GO:0005488);; biological process: metabolic process (GO:0008152);; biological process: cellular process (GO:0009987);; cellular component: cell (GO:0005623);; cellular component: cell part (GO:0044464);; biological process: biological regulation (GO:0065007)	RNA transport (ko03013)
c101020.graph_c1	Cluster 1	-0.637485	-0.783166	-0.712109	1.36155	1.29945	1.37561	-0.555038	-0.730209	-0.618601	--	--	Molecular Function: translation initiation factor activity (GO:0003743);; Cellular Component: cytoplasm (GO:0005737);; Biological Process: translational initiation (GO:0006413);;	--	[J]	Translation, ribosomal structure and biogenesis	--	Eukaryotic translation initiation factor NCBP OS=Oryza sativa subsp. japonica OX=39947 GN=NCBP PE=2 SV=1	J	Translation, ribosomal structure and biogenesis	Eukaryotic translation initiation factor NCBP [Dendrobium catenatum]	molecular function: binding (GO:0005488);; biological process: metabolic process (GO:0008152);; biological process: cellular process (GO:0009987);; cellular component: cell (GO:0005623);; cellular component: cell part (GO:0044464)	--
c94226.graph_c0	Cluster 1	-0.428838	-0.576415	-0.56249	0.698354	0.64345	0.765842	-0.168021	-0.228071	-0.143811	[K]	Transcription	Molecular Function: translation initiation factor activity (GO:0003743);; Biological Process: DNA-templated transcription, initiation (GO:0006352);; Biological Process: regulation of transcription, DNA-templated (GO:0006355);; Biological Process: translational initiation (GO:0006413);; Molecular Function: zinc ion binding (GO:0008270);; Molecular Function: TBP-class protein binding (GO:0017025);;	K03124|0|nnu:104606299|K03124 transcription initiation factor TFIIB | (RefSeq) transcription initiation factor IIB	[K]	Transcription	Transcription factor TFIIB repeat;; TFIIB zinc-binding;; Cyclin, N-terminal domain	Transcription initiation factor IIB OS=Oryza sativa subsp. japonica OX=39947 GN=TFIIB PE=1 SV=1	K	Transcription	unknown [Picea sitchensis]	molecular function: binding (GO:0005488);; biological process: metabolic process (GO:0008152);; biological process: cellular process (GO:0009987);; biological process: biological regulation (GO:0065007)	Basal transcription factors (ko03022)
c88077.graph_c0	Cluster 1	-0.704128	-0.704128	-0.704128	1.79922	1.57386	0.851688	-0.704128	-0.704128	-0.704128	[J]	Translation, ribosomal structure and biogenesis	Molecular Function: translation elongation factor activity (GO:0003746);; Molecular Function: GTPase activity (GO:0003924);; Molecular Function: GTP binding (GO:0005525);; Cellular Component: cytoplasm (GO:0005737);; Biological Process: translational elongation (GO:0006414);; Cellular Component: cell surface (GO:0009986);; Cellular Component: yeast-form cell wall (GO:0030445);; Cellular Component…	K03231|2.06322e-175|csl:COCSUDRAFT_27513|K03231 elongation factor 1-alpha | (RefSeq) translation elongation factor	[J]	Translation, ribosomal structure and biogenesis	Elongation factor Tu C-terminal domain;; Elongation factor Tu domain 2;; Elongation factor Tu GTP binding domain	Elongation factor 1-alpha OS=Euglena gracilis OX=3039 GN=TEF PE=2 SV=1	J	Translation, ribosomal structure and biogenesis	elongation factor 1-alpha [Clavispora lusitaniae ATCC 42720]	molecular function: binding (GO:0005488);; biological process: metabolic process (GO:0008152);; biological process: cellular process (GO:0009987);; molecular function: catalytic activity (GO:0003824);; cellular component: cell (GO:0005623);; cellular component: cell part (GO:0044464);; biological process: multi-organism process (GO:0051704)	RNA transport (ko03013)
c68381.graph_c0	Cluster 1	-0.446246	-0.479493	-0.658296	0.626284	0.814914	0.624638	-0.289062	0.00466899	-0.197408	[O]	Posttranslational modification, protein turnover, chaperones	Molecular Function: translation elongation factor activity (GO:0003746);; Molecular Function: glutathione transferase activity (GO:0004364);; Cellular Component: nucleus (GO:0005634);; Cellular Component: cytoplasm (GO:0005737);; Biological Process: glutathione metabolic process (GO:0006749);;	K00799|7.83743e-83|ppp:PHYPADRAFT_159297|K00799 glutathione S-transferase [EC:2.5.1.18] | (RefSeq) hypothetical protein	--	--	Glutathione S-transferase, C-terminal domain	--	S	Function unknown	unknown [Picea sitchensis]	molecular function: binding (GO:0005488);; biological process: metabolic process (GO:0008152);; biological process: cellular process (GO:0009987);; molecular function: catalytic activity (GO:0003824);; cellular component: cell (GO:0005623);; cellular component: organelle (GO:0043226);; cellular component: cell part (GO:0044464)	Glutathione metabolism (ko00480)
c70799.graph_c0	Cluster 1	-0.335743	-0.293099	-0.335743	0.685737	0.642453	0.55956	-0.335743	-0.251679	-0.335743	[G]	Carbohydrate transport and metabolism	Molecular Function: transketolase activity (GO:0004802);; Biological Process: metabolic process (GO:0008152);; Molecular Function: formaldehyde transketolase activity (GO:0047896);;	K00615|0|egu:105043080|K00615 transketolase [EC:2.2.1.1] | (RefSeq) transketolase, chloroplastic-like	[G]	Carbohydrate transport and metabolism	Transketolase, thiamine diphosphate binding domain;; Transketolase, pyrimidine binding domain;; Transketolase, thiamine diphosphate binding domain	Transketolase-2, chloroplastic OS=Arabidopsis thaliana OX=3702 GN=TKL-2 PE=1 SV=1	G	Carbohydrate transport and metabolism	PREDICTED: transketolase, chloroplastic-like [Elaeis guineensis]	molecular function: catalytic activity (GO:0003824);; biological process: metabolic process (GO:0008152)	Pentose phosphate pathway (ko00030);; Carbon fixation in photosynthetic organisms (ko00710);; Carbon metabolism (ko01200);; Biosynthesis of amino acids (ko01230)
c103224.graph_c0	Cluster 1	-0.596447	0.0884565	-0.00541041	0.935822	0.617441	0.595627	-0.289203	-0.872322	-0.473963	--	--	Molecular Function: transition metal ion binding (GO:0046914);;	--	[R]	General function prediction only	--	Retrovirus-related Pol polyprotein from transposon TNT 1-94 OS=Nicotiana tabacum OX=4097 PE=2 SV=1	S	Function unknown	hypothetical protein VITISV_005765 [Vitis vinifera]	molecular function: binding (GO:0005488)	--
c102092.graph_c0	Cluster 1	-0.605144	-0.64043	-0.5707	0.895106	0.869439	0.840627	-0.181837	-0.32497	-0.282092	--	--	Molecular Function: transferase activity, transferring glycosyl groups (GO:0016757);;	--	[GC]	--	UDP-glucoronosyl and UDP-glucosyl transferase	Scopoletin glucosyltransferase OS=Nicotiana tabacum OX=4097 GN=TOGT1 PE=1 SV=1	S	Function unknown	unknown [Picea sitchensis]	molecular function: catalytic activity (GO:0003824)	--
c102923.graph_c0	Cluster 1	-0.256484	-0.481038	-0.130593	0.81435	0.94193	0.973151	-0.643108	-0.621575	-0.596633	--	--	Molecular Function: transferase activity, transferring glycosyl groups (GO:0016757);;	--	[GC]	--	UDP-glucoronosyl and UDP-glucosyl transferase	7-deoxyloganetin glucosyltransferase OS=Gardenia jasminoides OX=114476 GN=UGT85A24 PE=1 SV=1	S	Function unknown	unknown [Picea sitchensis]	molecular function: catalytic activity (GO:0003824)	--
c83774.graph_c0	Cluster 1	-0.826484	-0.409288	-0.702394	2.05894	1.99071	1.94589	-1.39001	-1.33982	-1.32755	[G]	Carbohydrate transport and metabolism	Molecular Function: transferase activity, transferring glycosyl groups (GO:0016757);;	--	[GC]	--	UDP-glucoronosyl and UDP-glucosyl transferase	Scopoletin glucosyltransferase OS=Nicotiana tabacum OX=4097 GN=TOGT1 PE=1 SV=1	S	Function unknown	unknown [Picea sitchensis]	molecular function: catalytic activity (GO:0003824)	--
c91560.graph_c0	Cluster 1	-0.197219	-0.197219	-0.118219	0.774077	0.339114	0.514627	-0.339331	-0.454311	-0.32152	--	--	Molecular Function: transferase activity, transferring glycosyl groups (GO:0016757);;	--	[S]	Function unknown	Protein of unknown function (DUF563)	--	S	Function unknown	unknown [Picea sitchensis]	molecular function: catalytic activity (GO:0003824)	--
c97690.graph_c0	Cluster 1	-0.116365	-0.564525	-0.0394786	1.13854	1.12475	1.17362	-0.980439	-0.992762	-0.743346	--	--	Molecular Function: transferase activity, transferring glycosyl groups (GO:0016757);;	--	[GC]	--	UDP-glucoronosyl and UDP-glucosyl transferase	UDP-glycosyltransferase 86A1 OS=Arabidopsis thaliana OX=3702 GN=UGT86A1 PE=2 SV=1	S	Function unknown	unknown [Picea sitchensis]	molecular function: catalytic activity (GO:0003824)	--
c101165.graph_c1	Cluster 1	-0.756746	-0.823592	-0.695989	2.11595	2.1344	2.1667	-1.37702	-1.41917	-1.34453	[E]	Amino acid transport and metabolism	Molecular Function: transferase activity, transferring acyl groups other than amino-acyl groups (GO:0016747);;	K13065|5.81953e-131|nnu:104603248|K13065 shikimate O-hydroxycinnamoyltransferase [EC:2.3.1.133] | (RefSeq) shikimate O-hydroxycinnamoyltransferase-like	--	--	Transferase family;; Aminotransferase class I and II;; Aminotransferase class I and II	Shikimate O-hydroxycinnamoyltransferase OS=Arabidopsis thaliana OX=3702 GN=HST PE=1 SV=1	S	Function unknown	hydroxycinnamoyl-CoA:shikimate hydroxycinnamoyltransferase [Pinus radiata]	molecular function: catalytic activity (GO:0003824)	Phenylpropanoid biosynthesis (ko00940);; Flavonoid biosynthesis (ko00941);; Stilbenoid, diarylheptanoid and gingerol biosynthesis (ko00945)
c94612.graph_c0	Cluster 1	-0.117039	0.107677	-0.125201	0.555426	0.467924	0.557978	-0.187937	-0.690348	-0.56848	--	--	Molecular Function: transferase activity, transferring acyl groups other than amino-acyl groups (GO:0016747);;	K13065|5.86713e-08|nnu:104603248|K13065 shikimate O-hydroxycinnamoyltransferase [EC:2.3.1.133] | (RefSeq) shikimate O-hydroxycinnamoyltransferase-like	--	--	--	Shikimate O-hydroxycinnamoyltransferase OS=Nicotiana tabacum OX=4097 GN=HST PE=1 SV=1	S	Function unknown	hydroxycinnamoyl-CoA:shikimate hydroxycinnamoyltransferase [Pinus radiata]	molecular function: catalytic activity (GO:0003824)	Phenylpropanoid biosynthesis (ko00940);; Flavonoid biosynthesis (ko00941);; Stilbenoid, diarylheptanoid and gingerol biosynthesis (ko00945)
c80301.graph_c0	Cluster 1	-0.820862	-0.820862	-0.820862	2.19171	1.46009	1.27337	-0.820862	-0.820862	-0.820862	[I]	Lipid transport and metabolism	Molecular Function: transferase activity, transferring acyl groups (GO:0016746);;	--	[I]	Lipid transport and metabolism	Thiolase, N-terminal domain;; Thiolase, C-terminal domain;; Beta-ketoacyl synthase, N-terminal domain	Probable acetyl-CoA acetyltransferase, cytosolic 2 OS=Arabidopsis thaliana OX=3702 GN=At5g47720 PE=2 SV=1	I	Lipid transport and metabolism	hypothetical protein GUITHDRAFT_159886 [Guillardia theta CCMP2712]	molecular function: catalytic activity (GO:0003824)	--
c95254.graph_c0	Cluster 1	-0.812822	-0.812822	-0.770177	1.50622	1.25757	1.51199	-0.502482	-0.662262	-0.715211	[Q]	Secondary metabolites biosynthesis, transport and catabolism	Molecular Function: transferase activity, transferring acyl groups (GO:0016746);;	--	--	--	Protein of unknown function (DUF1298);; Wax ester synthase-like Acyl-CoA acyltransferase domain	O-acyltransferase WSD1 OS=Arabidopsis thaliana OX=3702 GN=WSD1 PE=2 SV=1	S	Function unknown	unknown [Picea sitchensis]	molecular function: catalytic activity (GO:0003824)	--
c102884.graph_c2	Cluster 1	-0.300172	-0.0764243	-0.210478	0.60503	0.5829	0.655656	-0.374006	-0.408548	-0.473958	--	--	Molecular Function: transferase activity (GO:0016740);; Molecular Function: ligase activity (GO:0016874);;	--	--	--	--	--	--	--	uncharacterized protein LOC110921726 isoform X2 [Helianthus annuus]	molecular function: catalytic activity (GO:0003824)	--
c86982.graph_c0	Cluster 1	-0.711016	-0.711016	-0.711016	1.5935	1.5	1.1726	-0.711016	-0.711016	-0.711016	[C]	Energy production and conversion	Molecular Function: transferase activity (GO:0016740);; Biological Process: cellular metabolic process (GO:0044237);; Biological Process: organic substance metabolic process (GO:0071704);;	--	[C]	Energy production and conversion	Acetyl-CoA hydrolase/transferase C-terminal domain;; Acetyl-CoA hydrolase/transferase N-terminal domain	--	C	Energy production and conversion	acetyl coenzyme A-transferase [Galdieria sulphuraria]	molecular function: catalytic activity (GO:0003824);; biological process: metabolic process (GO:0008152);; biological process: cellular process (GO:0009987)	--
c79561.graph_c0	Cluster 1	-0.221594	-0.0733761	-0.115811	0.494242	0.575095	0.611147	-0.415808	-0.384068	-0.469826	--	--	Molecular Function: transferase activity (GO:0016740);;	--	[R]	General function prediction only	DHHC palmitoyltransferase	Protein S-acyltransferase 11 OS=Arabidopsis thaliana OX=3702 GN=PAT11 PE=2 SV=1	S	Function unknown	protein S-acyltransferase 11-like [Durio zibethinus]	molecular function: catalytic activity (GO:0003824)	--
c82464.graph_c1	Cluster 1	-0.923764	-0.923764	-0.923764	2.33325	1.58466	1.62467	-0.923764	-0.923764	-0.923764	[O]	Posttranslational modification, protein turnover, chaperones	Molecular Function: transferase activity (GO:0016740);;	--	[C]	Energy production and conversion	ATP:guanido phosphotransferase, C-terminal catalytic domain;; ATP:guanido phosphotransferase, N-terminal domain	--	E	Amino acid transport and metabolism	hypothetical protein H257_14934 [Aphanomyces astaci]	molecular function: catalytic activity (GO:0003824)	--
c85487.graph_c0	Cluster 1	-0.551814	-0.330277	-0.845269	0.839078	0.972752	0.989303	-0.245189	-0.379894	-0.448691	--	--	Molecular Function: transferase activity (GO:0016740);;	--	--	--	D-mannose binding lectin;; S-locus glycoprotein domain;; PAN-like domain	G-type lectin S-receptor-like serine/threonine-protein kinase LECRK2 OS=Oryza sativa subsp. japonica OX=39947 GN=LECRK2 PE=3 SV=1	T	Signal transduction mechanisms	PREDICTED: G-type lectin S-receptor-like serine/threonine-protein kinase LECRK3 [Musa acuminata subsp. malaccensis]	molecular function: catalytic activity (GO:0003824)	--
c90209.graph_c0	Cluster 1	-0.423344	-0.12188	-0.539668	0.8363	0.721529	1.04896	-0.642354	-0.383267	-0.496276	[K]	Transcription	Molecular Function: transferase activity (GO:0016740);;	K13420|2.82012e-99|mus:103988543|K13420 LRR receptor-like serine/threonine-protein kinase FLS2 [EC:2.7.11.1] | (RefSeq) LRR receptor-like serine/threonine-protein kinase FLS2	--	--	Leucine rich repeat;; Leucine Rich repeats (2 copies);; Leucine Rich Repeat;; Leucine rich repeat N-terminal domain	LRR receptor-like serine/threonine-protein kinase FLS2 OS=Arabidopsis thaliana OX=3702 GN=FLS2 PE=1 SV=1	S	Function unknown	hypothetical protein [Cryptomeria japonica]	molecular function: catalytic activity (GO:0003824)	Plant-pathogen interaction (ko04626)
c90449.graph_c0	Cluster 1	-0.402821	-0.402821	-0.402821	0.947677	0.747739	0.721508	-0.402821	-0.402821	-0.402821	[M]	Cell wall/membrane/envelope biogenesis	Molecular Function: transferase activity (GO:0016740);;	K00967|1.38255e-110|smo:SELMODRAFT_162424|K00967 ethanolamine-phosphate cytidylyltransferase [EC:2.7.7.14] | (RefSeq) hypothetical protein	[I]	Lipid transport and metabolism	Cytidylyltransferase-like	Ethanolamine-phosphate cytidylyltransferase OS=Arabidopsis thaliana OX=3702 GN=PECT1 PE=1 SV=1	IM	--	Nucleotidylyl transferase [Neocallimastix californiae]	molecular function: catalytic activity (GO:0003824)	Glycerophospholipid metabolism (ko00564)
c91205.graph_c0	Cluster 1	-0.741929	-1.01623	-1.03829	1.6194	1.61293	1.62608	-0.580004	-0.833471	-0.64848	[O]	Posttranslational modification, protein turnover, chaperones	Molecular Function: transferase activity (GO:0016740);;	K00799|5.24844e-106|nnu:104608091|K00799 glutathione S-transferase [EC:2.5.1.18] | (RefSeq) glutathione S-transferase F10-like	[O]	Posttranslational modification, protein turnover, chaperones	Glutathione S-transferase, C-terminal domain;; Glutathione S-transferase, N-terminal domain;; Glutathione S-transferase, N-terminal domain;; Glutathione S-transferase, N-terminal domain;; Glutathione S-transferase, C-terminal domain;; Glutathione S-transferase, C-terminal domain	Glutathione S-transferase F9 OS=Arabidopsis thaliana OX=3702 GN=GSTF9 PE=1 SV=1	O	Posttranslational modification, protein turnover, chaperones	PREDICTED: glutathione S-transferase F10-like [Nelumbo nucifera]	molecular function: catalytic activity (GO:0003824)	Glutathione metabolism (ko00480)
c91599.graph_c0	Cluster 1	-0.331088	-0.331088	-0.331088	1.05296	0.30118	0.632386	-0.331088	-0.331088	-0.331088	[I]	Lipid transport and metabolism	Molecular Function: transferase activity (GO:0016740);;	K13510|5.52058e-42|smo:SELMODRAFT_420881|K13510 lysophosphatidylcholine acyltransferase / lyso-PAF acetyltransferase [EC:2.3.1.23 2.3.1.67] | (RefSeq) hypothetical protein	[I]	Lipid transport and metabolism	Acyltransferase	Lysophospholipid acyltransferase LPEAT2 OS=Arabidopsis thaliana OX=3702 GN=LPEAT2 PE=1 SV=1	I	Lipid transport and metabolism	hypothetical protein SELMODRAFT_420881 [Selaginella moellendorffii]	molecular function: catalytic activity (GO:0003824)	Glycerophospholipid metabolism (ko00564);; Ether lipid metabolism (ko00565)
c91842.graph_c0	Cluster 1	-0.464004	-0.859545	-0.364468	0.150105	0.192749	0.188073	0.317891	0.159691	0.679509	--	;;	Molecular Function: transferase activity (GO:0016740);;	--	--	--	Protein kinase domain;; Protein tyrosine kinase;; D-mannose binding lectin;; S-locus glycoprotein domain	G-type lectin S-receptor-like serine/threonine-protein kinase At1g34300 OS=Arabidopsis thaliana OX=3702 GN=At1g34300 PE=1 SV=1	T	Signal transduction mechanisms	G-type lectin S-receptor-like serine/threonine-protein kinase [Apostasia shenzhenica]	molecular function: catalytic activity (GO:0003824)	--
c93129.graph_c0	Cluster 1	-0.304803	-0.328073	0.00553677	0.536767	0.0513405	0.321869	-0.0611343	-0.100663	-0.120841	[K]	Transcription	Molecular Function: transferase activity (GO:0016740);;	--	--	--	Protein kinase domain;; Protein tyrosine kinase;; Leucine rich repeat;; Leucine Rich repeats (2 copies);; Leucine Rich Repeat;; Leucine rich repeat N-terminal domain;; Leucine Rich repeat	Probable LRR receptor-like serine/threonine-protein kinase At1g74360 OS=Arabidopsis thaliana OX=3702 GN=At1g74360 PE=1 SV=1	S	Function unknown	probable LRR receptor-like serine/threonine-protein kinase At1g74360 [Hevea brasiliensis]	molecular function: catalytic activity (GO:0003824)	--
c97700.graph_c0	Cluster 1	-0.337084	-0.010226	-0.477766	0.694318	0.982726	0.789475	-0.505246	-1.03005	-0.10615	[K]	Transcription	Molecular Function: transferase activity (GO:0016740);;	--	--	--	Leucine Rich repeats (2 copies);; Leucine rich repeat;; Leucine Rich Repeat	Receptor-like protein kinase 2 OS=Arabidopsis thaliana OX=3702 GN=RCH2 PE=1 SV=1	S	Function unknown	hypothetical protein [Cryptomeria japonica]	molecular function: catalytic activity (GO:0003824)	--
c97959.graph_c0	Cluster 1	-0.520585	-0.613694	-0.471341	1.5455	1.71463	1.84282	-1.15913	-0.942317	-1.39589	[G]	Carbohydrate transport and metabolism	Molecular Function: transferase activity (GO:0016740);;	K06617|0|mus:103987336|K06617 raffinose synthase [EC:2.4.1.82] | (RefSeq) galactinol--sucrose galactosyltransferase	--	--	Raffinose synthase or seed imbibition protein Sip1	Galactinol--sucrose galactosyltransferase OS=Oryza sativa subsp. japonica OX=39947 GN=RFS PE=1 SV=1	S	Function unknown	hypothetical protein CDL15_Pgr005703 [Punica granatum]	molecular function: catalytic activity (GO:0003824)	Galactose metabolism (ko00052)
c98172.graph_c0	Cluster 1	-0.653344	-0.724551	-0.46941	0.39686	-0.0400525	0.14052	0.362912	0.451088	0.535977	[O]	Posttranslational modification, protein turnover, chaperones	Molecular Function: transferase activity (GO:0016740);;	--	--	--	Hemerythrin HHE cation binding domain;; Glutathione S-transferase, N-terminal domain;; Glutathione S-transferase, C-terminal domain;; Glutathione S-transferase, N-terminal domain;; Glutathione S-transferase, C-terminal domain;; Glutathione S-transferase, N-terminal domain;; Glutathione S-transferase, C-terminal domain	Glutathione S-transferase L2, chloroplastic OS=Arabidopsis thaliana OX=3702 GN=GSTL2 PE=2 SV=1	S	Function unknown	hemerythrin class glutathione S-transferase [Physcomitrella patens]	molecular function: catalytic activity (GO:0003824)	--
c98315.graph_c1	Cluster 1	-0.683366	-0.407732	-0.534689	0.677885	0.866368	1.03593	-0.283835	-0.556254	-0.11431	--	;;	Molecular Function: transferase activity (GO:0016740);;	--	--	--	Protein kinase domain;; Protein tyrosine kinase;; S-locus glycoprotein domain	G-type lectin S-receptor-like serine/threonine-protein kinase LECRK3 OS=Oryza sativa subsp. indica OX=39946 GN=LECRK3 PE=3 SV=2	U	Intracellular trafficking, secretion, and vesicular transport	G-type lectin S-receptor-like serine/threonine-protein kinase LECRK4 [Prunus avium]	molecular function: catalytic activity (GO:0003824)	--
c98427.graph_c0	Cluster 1	-0.187606	-0.107553	-0.0993791	0.452606	0.572567	0.538924	-0.319057	-0.517136	-0.333365	[M]	Cell wall/membrane/envelope biogenesis	Molecular Function: transferase activity (GO:0016740);;	--	--	--	Protein kinase domain;; Protein tyrosine kinase;; D-mannose binding lectin;; PAN-like domain	G-type lectin S-receptor-like serine/threonine-protein kinase SD2-5 OS=Arabidopsis thaliana OX=3702 GN=SD25 PE=1 SV=1	T	Signal transduction mechanisms	hypothetical protein SELMODRAFT_103141 [Selaginella moellendorffii]	molecular function: catalytic activity (GO:0003824)	--
c99203.graph_c0	Cluster 1	-0.441943	-0.710844	-0.555989	1.01787	1.10949	1.1922	-0.61868	-0.446131	-0.545966	[G]	Carbohydrate transport and metabolism	Molecular Function: transferase activity (GO:0016740);;	--	[GC]	--	UDP-glucoronosyl and UDP-glucosyl transferase;; Glycosyltransferase family 28 C-terminal domain	Scopoletin glucosyltransferase OS=Nicotiana tabacum OX=4097 GN=TOGT1 PE=1 SV=1	S	Function unknown	unknown [Picea sitchensis]	molecular function: catalytic activity (GO:0003824)	--
c99228.graph_c0	Cluster 1	-0.0819576	-0.142737	-0.359347	0.423061	0.649283	0.589254	-0.388494	-0.291709	-0.397354	--	--	Molecular Function: transferase activity (GO:0016740);;	--	[G]	Carbohydrate transport and metabolism	Protein of unknown function, DUF604;; Fringe-like	--	S	Function unknown	unknown [Picea sitchensis]	molecular function: catalytic activity (GO:0003824)	--
c98736.graph_c0	Cluster 1	0.218853	0.121355	-0.177495	0.299544	0.468771	0.54171	-0.636599	-0.283537	-0.552603	--	--	Molecular Function: transcription factor activity, transcription factor binding (GO:0000989);; Cellular Component: nucleus (GO:0005634);; Biological Process: regulation of transcription, DNA-templated (GO:0006355);; Molecular Function: zinc ion binding (GO:0008270);; Biological Process: photomorphogenesis (GO:0009640);;	--	--	--	B-box zinc finger;; B-box zinc finger	B-box zinc finger protein 19 OS=Arabidopsis thaliana OX=3702 GN=BBX19 PE=1 SV=1	S	Function unknown	unknown [Picea sitchensis]	molecular function: transcription factor activity, protein binding (GO:0000988);; biological process: biological regulation (GO:0065007);; cellular component: cell (GO:0005623);; cellular component: organelle (GO:0043226);; cellular component: cell part (GO:0044464);; molecular function: binding (GO:0005488);; biological process: multicellular organismal process (GO:0032501);; biological process:…	--
c97275.graph_c0	Cluster 1	-0.489387	-0.572055	-0.617143	0.304431	0.424241	0.45361	-0.0578516	0.351996	0.202158	--	--	Molecular Function: transcription factor activity, sequence-specific DNA binding (GO:0003700);; Molecular Function: signal transducer activity (GO:0004871);; Cellular Component: nucleus (GO:0005634);; Cellular Component: cytoplasm (GO:0005737);; Biological Process: regulation of transcription, DNA-templated (GO:0006355);; Biological Process: signal transduction (GO:0007165);; Biological Process: …	--	--	--	GRAS domain family	Chitin-inducible gibberellin-responsive protein 2 OS=Oryza sativa subsp. japonica OX=39947 GN=CIGR2 PE=2 SV=1	K	Transcription	SCL10 [Pinus radiata]	molecular function: nucleic acid binding transcription factor activity (GO:0001071);; biological process: biological regulation (GO:0065007);; molecular function: signal transducer activity (GO:0004871);; biological process: cellular process (GO:0009987);; biological process: signaling (GO:0023052);; biological process: single-organism process (GO:0044699);; biological process: response to stimul…	--
c92355.graph_c0	Cluster 1	-0.300324	-0.0170167	-0.141531	0.941382	1.12657	0.969876	-1.42338	-0.624522	-0.531057	--	--	Molecular Function: transcription factor activity, sequence-specific DNA binding (GO:0003700);; Cellular Component: nucleus (GO:0005634);; Molecular Function: sequence-specific DNA binding (GO:0043565);; Molecular Function: transcription regulatory region DNA binding (GO:0044212);; Biological Process: positive regulation of transcription, DNA-templated (GO:0045893);;	--	--	--	AP2 domain	Dehydration-responsive element-binding protein 2C OS=Arabidopsis thaliana OX=3702 GN=DREB2C PE=2 SV=2	K	Transcription	dehydration-responsive element-binding protein 2C-like [Asparagus officinalis]	molecular function: nucleic acid binding transcription factor activity (GO:0001071);; biological process: biological regulation (GO:0065007);; cellular component: cell (GO:0005623);; cellular component: organelle (GO:0043226);; cellular component: cell part (GO:0044464);; molecular function: binding (GO:0005488)	--
c94639.graph_c0	Cluster 1	-0.484888	-0.419508	-0.597971	0.920113	1.02216	0.944455	-0.593921	-0.394047	-0.396396	--	--	Molecular Function: transcription factor activity, sequence-specific DNA binding (GO:0003700);; Cellular Component: nucleus (GO:0005634);; Biological Process: response to stress (GO:0006950);; Biological Process: response to abiotic stimulus (GO:0009628);; Biological Process: response to abscisic acid (GO:0009737);; Molecular Function: sequence-specific DNA binding (GO:0043565);; Biological Proce…	K14432|6.9354e-21|ppp:PHYPADRAFT_38931|K14432 ABA responsive element binding factor | (RefSeq) hypothetical protein	--	--	--	ABSCISIC ACID-INSENSITIVE 5-like protein 4 OS=Arabidopsis thaliana OX=3702 GN=ABF1 PE=1 SV=1	K	Transcription	hypothetical protein AMTR_s00114p00031980 [Amborella trichopoda]	molecular function: nucleic acid binding transcription factor activity (GO:0001071);; biological process: biological regulation (GO:0065007);; cellular component: cell (GO:0005623);; cellular component: organelle (GO:0043226);; cellular component: cell part (GO:0044464);; biological process: response to stimulus (GO:0050896);; molecular function: binding (GO:0005488)	Plant hormone signal transduction (ko04075)
c94639.graph_c2	Cluster 1	-0.377489	-0.591141	-0.671093	1.00168	0.963772	0.983363	-0.549059	-0.405375	-0.354656	--	--	Molecular Function: transcription factor activity, sequence-specific DNA binding (GO:0003700);; Cellular Component: nucleus (GO:0005634);; Biological Process: response to abscisic acid (GO:0009737);; Molecular Function: sequence-specific DNA binding (GO:0043565);; Biological Process: positive regulation of transcription, DNA-templated (GO:0045893);;	K14432|3.46866e-34|jcu:105633638|K14432 ABA responsive element binding factor | (RefSeq) ABSCISIC ACID-INSENSITIVE 5-like protein 5	--	--	bZIP transcription factor;; Basic region leucine zipper	ABSCISIC ACID-INSENSITIVE 5-like protein 5 OS=Arabidopsis thaliana OX=3702 GN=ABF2 PE=1 SV=1	K	Transcription	ABI5-like protein, partial [Pinus taeda]	molecular function: nucleic acid binding transcription factor activity (GO:0001071);; biological process: biological regulation (GO:0065007);; cellular component: cell (GO:0005623);; cellular component: organelle (GO:0043226);; cellular component: cell part (GO:0044464);; biological process: response to stimulus (GO:0050896);; molecular function: binding (GO:0005488)	Plant hormone signal transduction (ko04075)
c66723.graph_c0	Cluster 1	-0.60841	-0.37575	-0.49571	0.577456	0.930748	0.92453	-0.286482	-0.422544	-0.243838	--	--	Molecular Function: transcription factor activity, sequence-specific DNA binding (GO:0003700);; Cellular Component: nucleus (GO:0005634);; Biological Process: regulation of transcription, DNA-templated (GO:0006355);; Molecular Function: sequence-specific DNA binding (GO:0043565);;	--	[K]	Transcription	Homeobox domain;; Homeobox associated leucine zipper;; Homeobox KN domain	Homeobox-leucine zipper protein ATHB-16 OS=Arabidopsis thaliana OX=3702 GN=ATHB-16 PE=2 SV=2	K	Transcription	unknown [Picea sitchensis]	molecular function: nucleic acid binding transcription factor activity (GO:0001071);; biological process: biological regulation (GO:0065007);; cellular component: cell (GO:0005623);; cellular component: organelle (GO:0043226);; cellular component: cell part (GO:0044464);; molecular function: binding (GO:0005488)	--
c80917.graph_c0	Cluster 1	-0.354597	-0.3094	0.0652886	0.866029	0.741049	0.798554	-0.651579	-0.594161	-0.561183	--	--	Molecular Function: transcription factor activity, sequence-specific DNA binding (GO:0003700);; Cellular Component: nucleus (GO:0005634);; Biological Process: regulation of transcription, DNA-templated (GO:0006355);; Molecular Function: sequence-specific DNA binding (GO:0043565);;	K09338|1.31118e-74|ppp:PHYPADRAFT_119971|K09338 homeobox-leucine zipper protein | (RefSeq) hypothetical protein	[K]	Transcription	Homeobox domain;; Homeobox associated leucine zipper;; HD-ZIP protein N terminus;; Homeobox KN domain	Homeobox-leucine zipper protein HAT14 OS=Arabidopsis thaliana OX=3702 GN=HAT14 PE=2 SV=3	K	Transcription	unknown [Picea sitchensis]	molecular function: nucleic acid binding transcription factor activity (GO:0001071);; biological process: biological regulation (GO:0065007);; cellular component: cell (GO:0005623);; cellular component: organelle (GO:0043226);; cellular component: cell part (GO:0044464);; molecular function: binding (GO:0005488)	--
c82267.graph_c0	Cluster 1	-0.00179835	0.224347	0.253459	0.65487	0.563471	0.538644	-0.772197	-0.685141	-0.775653	--	--	Molecular Function: transcription factor activity, sequence-specific DNA binding (GO:0003700);; Cellular Component: nucleus (GO:0005634);; Biological Process: regulation of transcription, DNA-templated (GO:0006355);; Molecular Function: sequence-specific DNA binding (GO:0043565);;	K16241|7.93617e-41|egu:105047837|K16241 transcription factor HY5 | (RefSeq) transcription factor HY5-like	[K]	Transcription	bZIP transcription factor;; Basic region leucine zipper;; bZIP Maf transcription factor	Transcription factor HY5 OS=Solanum lycopersicum OX=4081 GN=HY5 PE=2 SV=1	K	Transcription	unknown [Picea sitchensis]	molecular function: nucleic acid binding transcription factor activity (GO:0001071);; biological process: biological regulation (GO:0065007);; cellular component: cell (GO:0005623);; cellular component: organelle (GO:0043226);; cellular component: cell part (GO:0044464);; molecular function: binding (GO:0005488)	Circadian rhythm - plant (ko04712)
c89976.graph_c1	Cluster 1	-0.433896	-0.71129	-0.835171	0.165589	0.226641	0.308131	0.370823	0.491618	0.417554	--	--	Molecular Function: transcription factor activity, sequence-specific DNA binding (GO:0003700);; Cellular Component: nucleus (GO:0005634);; Biological Process: regulation of transcription, DNA-templated (GO:0006355);; Molecular Function: sequence-specific DNA binding (GO:0043565);;	--	[K]	Transcription	Myb/SANT-like DNA-binding domain	Trihelix transcription factor GT-3a OS=Arabidopsis thaliana OX=3702 GN=GT-3A PE=1 SV=1	K	Transcription	unknown [Picea sitchensis]	molecular function: nucleic acid binding transcription factor activity (GO:0001071);; biological process: biological regulation (GO:0065007);; cellular component: cell (GO:0005623);; cellular component: organelle (GO:0043226);; cellular component: cell part (GO:0044464);; molecular function: binding (GO:0005488)	--
c94826.graph_c0	Cluster 1	-0.853498	-0.752468	-0.860992	1.68333	1.72522	1.81614	-1.01969	-1.05364	-0.684404	--	--	Molecular Function: transcription factor activity, sequence-specific DNA binding (GO:0003700);; Cellular Component: nucleus (GO:0005634);; Biological Process: regulation of transcription, DNA-templated (GO:0006355);; Molecular Function: sequence-specific DNA binding (GO:0043565);;	K09338|5.19398e-32|jcu:105639896|K09338 homeobox-leucine zipper protein | (RefSeq) homeobox-leucine zipper protein HAT22	[K]	Transcription	Homeobox domain;; Homeobox associated leucine zipper	Homeobox-leucine zipper protein HAT14 OS=Arabidopsis thaliana OX=3702 GN=HAT14 PE=2 SV=3	K	Transcription	homeobox-leucine zipper protein HAT22-like [Durio zibethinus]	molecular function: nucleic acid binding transcription factor activity (GO:0001071);; biological process: biological regulation (GO:0065007);; cellular component: cell (GO:0005623);; cellular component: organelle (GO:0043226);; cellular component: cell part (GO:0044464);; molecular function: binding (GO:0005488)	--
c78921.graph_c0	Cluster 1	-0.620402	-0.702177	-1.22775	1.56939	1.59831	1.73801	-0.658308	-0.892349	-0.80472	--	--	Molecular Function: transcription factor activity, sequence-specific DNA binding (GO:0003700);; Biological Process: regulation of transcription, DNA-templated (GO:0006355);; Molecular Function: sequence-specific DNA binding (GO:0043565);;	--	--	--	bZIP transcription factor;; Basic region leucine zipper	bZIP transcription factor 44 OS=Arabidopsis thaliana OX=3702 GN=BZIP44 PE=1 SV=1	K	Transcription	hypothetical protein 0_7512_01, partial [Pinus taeda]	molecular function: nucleic acid binding transcription factor activity (GO:0001071);; biological process: biological regulation (GO:0065007);; molecular function: binding (GO:0005488)	--
c82204.graph_c0	Cluster 1	-0.362447	-0.543777	-0.429621	0.762032	0.701738	0.711964	-0.171222	-0.339904	-0.328764	--	--	Molecular Function: transcription factor activity, sequence-specific DNA binding (GO:0003700);; Biological Process: regulation of transcription, DNA-templated (GO:0006355);; Molecular Function: sequence-specific DNA binding (GO:0043565);;	--	--	--	WRKY DNA -binding domain;; Plant zinc cluster domain	Probable WRKY transcription factor 21 OS=Arabidopsis thaliana OX=3702 GN=WRKY21 PE=2 SV=1	K	Transcription	unknown [Picea sitchensis]	molecular function: nucleic acid binding transcription factor activity (GO:0001071);; biological process: biological regulation (GO:0065007);; molecular function: binding (GO:0005488)	--
c87012.graph_c0	Cluster 1	-0.148924	-0.261151	-0.179885	0.495544	0.593544	0.66018	-0.398241	-0.347269	-0.413798	--	--	Molecular Function: transcription factor activity, sequence-specific DNA binding (GO:0003700);; Biological Process: regulation of transcription, DNA-templated (GO:0006355);; Molecular Function: sequence-specific DNA binding (GO:0043565);;	--	--	--	WRKY DNA -binding domain	WRKY transcription factor WRKY24 OS=Oryza sativa subsp. indica OX=39946 GN=WRKY24 PE=2 SV=1	K	Transcription	WRKY transcription factor PmWRKY115, partial [Pinus monticola]	molecular function: nucleic acid binding transcription factor activity (GO:0001071);; biological process: biological regulation (GO:0065007);; molecular function: binding (GO:0005488)	--
c88607.graph_c1	Cluster 1	-0.534965	-0.0904842	-0.123651	0.462554	0.69167	0.825124	-0.471913	-0.276897	-0.481436	--	--	Molecular Function: transcription factor activity, sequence-specific DNA binding (GO:0003700);; Biological Process: regulation of transcription, DNA-templated (GO:0006355);; Molecular Function: sequence-specific DNA binding (GO:0043565);;	--	--	--	WRKY DNA -binding domain	Probable WRKY transcription factor 3 OS=Arabidopsis thaliana OX=3702 GN=WRKY3 PE=2 SV=1	K	Transcription	WRKY transcription factor, partial [Trifolium pratense]	molecular function: nucleic acid binding transcription factor activity (GO:0001071);; biological process: biological regulation (GO:0065007);; molecular function: binding (GO:0005488)	--
c90133.graph_c0	Cluster 1	-0.340834	-0.402028	-0.341515	0.659506	0.797041	0.779923	-0.329982	-0.37389	-0.448221	--	--	Molecular Function: transcription factor activity, sequence-specific DNA binding (GO:0003700);; Biological Process: regulation of transcription, DNA-templated (GO:0006355);; Molecular Function: sequence-specific DNA binding (GO:0043565);;	--	--	--	Basic leucine-zipper C terminal;; bZIP transcription factor;; Basic region leucine zipper	Light-inducible protein CPRF2 OS=Petroselinum crispum OX=4043 GN=CPRF2 PE=2 SV=2	K	Transcription	unknown [Picea sitchensis]	molecular function: nucleic acid binding transcription factor activity (GO:0001071);; biological process: biological regulation (GO:0065007);; molecular function: binding (GO:0005488)	--
c96868.graph_c0	Cluster 1	-0.902598	-0.658928	-1.03549	1.65714	1.83898	1.55368	-0.749441	-0.834959	-0.868382	--	--	Molecular Function: transcription factor activity, sequence-specific DNA binding (GO:0003700);; Biological Process: regulation of transcription, DNA-templated (GO:0006355);; Molecular Function: sequence-specific DNA binding (GO:0043565);;	--	--	--	WRKY DNA -binding domain	Probable WRKY transcription factor 35 OS=Arabidopsis thaliana OX=3702 GN=WRKY35 PE=2 SV=1	K	Transcription	probable WRKY transcription factor 14 [Arachis duranensis]	molecular function: nucleic acid binding transcription factor activity (GO:0001071);; biological process: biological regulation (GO:0065007);; molecular function: binding (GO:0005488)	--
c98516.graph_c1	Cluster 1	-0.540585	-0.546899	-0.651869	1.3751	1.36336	1.1748	-0.700309	-0.920358	-0.553241	--	--	Molecular Function: transcription factor activity, sequence-specific DNA binding (GO:0003700);; Biological Process: regulation of transcription, DNA-templated (GO:0006355);; Molecular Function: sequence-specific DNA binding (GO:0043565);;	--	--	--	bZIP transcription factor;; Basic region leucine zipper	bZIP transcription factor 2 OS=Arabidopsis thaliana OX=3702 GN=BZIP2 PE=1 SV=1	K	Transcription	unknown [Picea sitchensis]	molecular function: nucleic acid binding transcription factor activity (GO:0001071);; biological process: biological regulation (GO:0065007);; molecular function: binding (GO:0005488)	--
c99512.graph_c0	Cluster 1	-0.366225	-0.436677	-0.395269	0.812287	0.845592	0.917188	-0.447217	-0.495625	-0.434054	--	--	Molecular Function: transcription cofactor activity (GO:0003712);; Cellular Component: mitochondrion (GO:0005739);; Biological Process: regulation of transcription, DNA-templated (GO:0006355);;	--	--	--	--	--	S	Function unknown	PREDICTED: uncharacterized protein LOC105045704 [Elaeis guineensis]	molecular function: transcription factor activity, protein binding (GO:0000988);; biological process: biological regulation (GO:0065007);; cellular component: cell (GO:0005623);; cellular component: organelle (GO:0043226);; cellular component: cell part (GO:0044464)	--
c91639.graph_c0	Cluster 1	-0.191193	-0.161771	-0.124606	0.514701	0.590035	0.608477	-0.385704	-0.403232	-0.446707	[E]	Amino acid transport and metabolism	Molecular Function: transaminase activity (GO:0008483);; Biological Process: biosynthetic process (GO:0009058);; Molecular Function: pyridoxal phosphate binding (GO:0030170);;	K00814|0|nnu:104609254|K00814 alanine transaminase [EC:2.6.1.2] | (RefSeq) alanine aminotransferase 2-like	[E]	Amino acid transport and metabolism	Aminotransferase class I and II	Alanine aminotransferase 2, mitochondrial OS=Arabidopsis thaliana OX=3702 GN=ALAAT2 PE=1 SV=1	E	Amino acid transport and metabolism	PREDICTED: alanine aminotransferase 2-like [Nelumbo nucifera]	molecular function: catalytic activity (GO:0003824);; biological process: metabolic process (GO:0008152);; molecular function: binding (GO:0005488)	Arginine biosynthesis (ko00220);; Alanine, aspartate and glutamate metabolism (ko00250);; Carbon fixation in photosynthetic organisms (ko00710);; Carbon metabolism (ko01200);; 2-Oxocarboxylic acid metabolism (ko01210);; Biosynthesis of amino acids (ko01230)
c102633.graph_c1	Cluster 1	-0.768864	-0.778988	-0.739557	1.25732	1.30582	1.25271	-0.46716	-0.521329	-0.539954	[O]	Posttranslational modification, protein turnover, chaperones	Molecular Function: thioredoxin-disulfide reductase activity (GO:0004791);; Cellular Component: cytosol (GO:0005829);; Biological Process: pollen tube guidance (GO:0010183);; Biological Process: response to cadmium ion (GO:0046686);; Biological Process: regulation of pollen tube growth (GO:0080092);;	K17609|4.802e-76|obr:102717226|K17609 nucleoredoxin [EC:1.8.1.8] | (RefSeq) probable nucleoredoxin 1-2	[R]	General function prediction only	Thioredoxin-like;; C1 domain;; Thioredoxin-like;; AhpC/TSA family;; Thioredoxin;; Redoxin;; SCO1/SenC	Probable nucleoredoxin 1 OS=Arabidopsis thaliana OX=3702 GN=At1g60420 PE=1 SV=1	O	Posttranslational modification, protein turnover, chaperones	unknown [Picea sitchensis]	molecular function: catalytic activity (GO:0003824);; molecular function: antioxidant activity (GO:0016209);; biological process: metabolic process (GO:0008152);; biological process: cellular process (GO:0009987);; biological process: single-organism process (GO:0044699);; biological process: response to stimulus (GO:0050896);; biological process: detoxification (GO:0098754);; cellular component:…	--
c103448.graph_c0	Cluster 1	-0.892285	-0.892285	-0.892285	2.22208	1.86687	1.26476	-0.892285	-0.892285	-0.892285	[P]	Inorganic ion transport and metabolism	Molecular Function: superoxide dismutase activity (GO:0004784);; Cellular Component: cytoplasm (GO:0005737);; Biological Process: removal of superoxide radicals (GO:0019430);; Molecular Function: metal ion binding (GO:0046872);; Biological Process: oxidation-reduction process (GO:0055114);;	K04565|2.49047e-68|sita:101783048|K04565 superoxide dismutase, Cu-Zn family [EC:1.15.1.1] | (RefSeq) superoxide dismutase [Cu-Zn] 2	[P]	Inorganic ion transport and metabolism	Copper/zinc superoxide dismutase (SODC)	Superoxide dismutase [Cu-Zn] 2 OS=Zea mays OX=4577 GN=SODCC.1 PE=2 SV=2	P	Inorganic ion transport and metabolism	cytosolic Cu/Zn superoxide dismutase-2 [Equisetum arvense]	molecular function: catalytic activity (GO:0003824);; molecular function: antioxidant activity (GO:0016209);; biological process: metabolic process (GO:0008152);; biological process: cellular process (GO:0009987);; biological process: single-organism process (GO:0044699);; biological process: response to stimulus (GO:0050896);; biological process: detoxification (GO:0098754);; cellular component:…	Peroxisome (ko04146)
c101437.graph_c0	Cluster 1	-0.466075	-0.652265	-0.510753	0.531982	0.664944	0.62055	-0.172106	0.101968	-0.118245	[G]	Carbohydrate transport and metabolism	Molecular Function: sugar:proton symporter activity (GO:0005351);; Molecular Function: glucose transmembrane transporter activity (GO:0005355);; Cellular Component: integral component of plasma membrane (GO:0005887);; Biological Process: proton transport (GO:0015992);; Biological Process: glucose import (GO:0046323);; Biological Process: glucose transmembrane transport (GO:1904659);;	--	[R]	General function prediction only	Sugar (and other) transporter;; Major Facilitator Superfamily	Sugar transport protein MST4 OS=Oryza sativa subsp. japonica OX=39947 GN=MST4 PE=1 SV=1	G	Carbohydrate transport and metabolism	unknown [Picea sitchensis]	molecular function: transporter activity (GO:0005215);; biological process: single-organism process (GO:0044699);; biological process: localization (GO:0051179);; cellular component: cell (GO:0005623);; cellular component: membrane (GO:0016020);; cellular component: membrane part (GO:0044425);; cellular component: cell part (GO:0044464)	--
c86364.graph_c0	Cluster 1	-0.949729	-0.949729	-0.949729	1.71703	2.1613	1.82004	-0.949729	-0.949729	-0.949729	--	--	Molecular Function: sugar:proton symporter activity (GO:0005351);; Molecular Function: glucose transmembrane transporter activity (GO:0005355);; Cellular Component: integral component of plasma membrane (GO:0005887);; Biological Process: proton transport (GO:0015992);; Biological Process: glucose import (GO:0046323);; Biological Process: glucose transmembrane transport (GO:1904659);;	--	[R]	General function prediction only	Sugar (and other) transporter	Sugar transport protein MST3 OS=Oryza sativa subsp. japonica OX=39947 GN=MST3 PE=2 SV=1	G	Carbohydrate transport and metabolism	unknown [Picea sitchensis]	molecular function: transporter activity (GO:0005215);; biological process: single-organism process (GO:0044699);; biological process: localization (GO:0051179);; cellular component: cell (GO:0005623);; cellular component: membrane (GO:0016020);; cellular component: membrane part (GO:0044425);; cellular component: cell part (GO:0044464)	--
c96514.graph_c0	Cluster 1	-0.746369	-0.60142	-0.80624	1.74783	1.49103	1.49847	-1.04503	-0.947416	-0.590851	[G]	Carbohydrate transport and metabolism	Molecular Function: sugar:proton symporter activity (GO:0005351);; Molecular Function: glucose transmembrane transporter activity (GO:0005355);; Cellular Component: integral component of plasma membrane (GO:0005887);; Biological Process: proton transport (GO:0015992);; Biological Process: glucose import (GO:0046323);; Biological Process: glucose transmembrane transport (GO:1904659);;	K08145|1.18503e-122|atr:18422658|K08145 MFS transporter, SP family, solute carrier family 2 (facilitated glucose transporter), member 8 | (RefSeq) sugar transporter ERD6-like 6	[R]	General function prediction only	Sugar (and other) transporter;; Major Facilitator Superfamily	Sugar transporter ERD6-like 4 OS=Arabidopsis thaliana OX=3702 GN=At1g19450 PE=2 SV=1	G	Carbohydrate transport and metabolism	unknown [Picea sitchensis]	molecular function: transporter activity (GO:0005215);; biological process: single-organism process (GO:0044699);; biological process: localization (GO:0051179);; cellular component: cell (GO:0005623);; cellular component: membrane (GO:0016020);; cellular component: membrane part (GO:0044425);; cellular component: cell part (GO:0044464)	--
c94373.graph_c0	Cluster 1	-0.397189	-0.457739	-0.537183	0.851063	0.933009	0.968231	-0.41924	-0.438543	-0.502409	[G]	Carbohydrate transport and metabolism	Molecular Function: sucrose alpha-glucosidase activity (GO:0004575);; Biological Process: carbohydrate metabolic process (GO:0005975);; Cellular Component: integral component of membrane (GO:0016021);;	K01193|0|atr:18422654|K01193 beta-fructofuranosidase [EC:3.2.1.26] | (RefSeq) beta-fructofuranosidase, soluble isoenzyme I	[G]	Carbohydrate transport and metabolism	Glycosyl hydrolases family 32 N-terminal domain;; Glycosyl hydrolases family 32 C terminal	Beta-fructofuranosidase, soluble isoenzyme I OS=Daucus carota OX=4039 GN=INV*DC4 PE=1 SV=2	G	Carbohydrate transport and metabolism	hypothetical protein AMTR_s00011p00252750 [Amborella trichopoda]	molecular function: catalytic activity (GO:0003824);; biological process: metabolic process (GO:0008152);; cellular component: membrane (GO:0016020);; cellular component: membrane part (GO:0044425)	Galactose metabolism (ko00052);; Starch and sucrose metabolism (ko00500)
c83446.graph_c0	Cluster 1	-0.431179	-0.431179	-0.431179	1.31298	0.509927	0.764168	-0.431179	-0.431179	-0.431179	--	--	Molecular Function: structural molecule activity (GO:0005198);; Cellular Component: nucleus (GO:0005634);; Biological Process: ubiquitin-dependent protein catabolic process (GO:0006511);; Cellular Component: proteasome regulatory particle, lid subcomplex (GO:0008541);; Cellular Component: proteasome storage granule (GO:0034515);; Biological Process: proteasome assembly (GO:0043248);;	K03036|1.75516e-115|sita:101775648|K03036 26S proteasome regulatory subunit N6 | (RefSeq) 26S proteasome non-ATPase regulatory subunit 11 homolog	[O]	Posttranslational modification, protein turnover, chaperones	PCI domain	26S proteasome non-ATPase regulatory subunit 11 homolog OS=Arabidopsis thaliana OX=3702 GN=RPN6 PE=1 SV=1	O	Posttranslational modification, protein turnover, chaperones	PCI domain-domain-containing protein [Lobosporangium transversale]	molecular function: structural molecule activity (GO:0005198);; cellular component: cell (GO:0005623);; cellular component: organelle (GO:0043226);; cellular component: cell part (GO:0044464);; biological process: metabolic process (GO:0008152);; biological process: cellular process (GO:0009987);; cellular component: macromolecular complex (GO:0032991);; biological process: cellular component org…	Proteasome (ko03050)
c101726.graph_c0	Cluster 1	-0.530496	-0.454639	-0.582248	1.27188	1.11387	1.2184	-0.652006	-0.755219	-0.629544	[O]	Posttranslational modification, protein turnover, chaperones	Molecular Function: structural molecule activity (GO:0005198);; Cellular Component: mitochondrial matrix (GO:0005759);; Molecular Function: ferrous iron binding (GO:0008198);; Biological Process: iron-sulfur cluster assembly (GO:0016226);; Molecular Function: 2 iron, 2 sulfur cluster binding (GO:0051537);; Molecular Function: 4 iron, 4 sulfur cluster binding (GO:0051539);; Biological Process: pro…	K13628|2.343e-61|mdm:103406130|K13628 iron-sulfur cluster assembly protein | (RefSeq) iron-sulfur assembly protein IscA-like 1, mitochondrial	[P]	Inorganic ion transport and metabolism	Iron-sulphur cluster biosynthesis	Iron-sulfur assembly protein IscA-like 1, mitochondrial OS=Arabidopsis thaliana OX=3702 GN=At2g16710 PE=2 SV=2	S	Function unknown	unknown [Picea sitchensis]	molecular function: structural molecule activity (GO:0005198);; cellular component: cell (GO:0005623);; cellular component: membrane-enclosed lumen (GO:0031974);; cellular component: organelle (GO:0043226);; cellular component: organelle part (GO:0044422);; cellular component: cell part (GO:0044464);; molecular function: binding (GO:0005488);; biological process: metabolic process (GO:0008152);; …	--
c48666.graph_c0	Cluster 1	-0.329934	-0.329934	-0.329934	0.833564	0.557591	0.588452	-0.329934	-0.329934	-0.329934	--	--	Molecular Function: structural molecule activity (GO:0005198);; Biological Process: intracellular protein transport (GO:0006886);; Biological Process: endocytosis (GO:0006897);; Cellular Component: clathrin coat of trans-Golgi network vesicle (GO:0030130);; Cellular Component: clathrin coat of coated pit (GO:0030132);;	K04646|0|cam:101514746|K04646 clathrin heavy chain | (RefSeq) clathrin heavy chain 2	[U]	Intracellular trafficking, secretion, and vesicular transport	Region in Clathrin and VPS;; Coatomer WD associated region	Clathrin heavy chain 1 OS=Oryza sativa subsp. japonica OX=39947 GN=Os11g0104900 PE=3 SV=1	U	Intracellular trafficking, secretion, and vesicular transport	clathrin heavy chain 1 [Mortierella verticillata NRRL 6337]	molecular function: structural molecule activity (GO:0005198);; biological process: localization (GO:0051179);; cellular component: cell (GO:0005623);; cellular component: membrane (GO:0016020);; cellular component: macromolecular complex (GO:0032991);; cellular component: organelle (GO:0043226);; cellular component: organelle part (GO:0044422);; cellular component: membrane part (GO:0044425);; c…	Endocytosis (ko04144)
c102614.graph_c0	Cluster 1	-0.340476	-0.564747	-0.505235	0.770279	0.591352	0.703888	-0.181599	-0.196812	-0.276649	[J]	Translation, ribosomal structure and biogenesis	Molecular Function: structural constituent of ribosome (GO:0003735);; Cellular Component: ribosome (GO:0005840);; Biological Process: translation (GO:0006412);;	--	[O]	Posttranslational modification, protein turnover, chaperones	Ribosomal L18 of archaea, bacteria, mitoch. and chloroplast	50S ribosomal protein L18, chloroplastic OS=Arabidopsis thaliana OX=3702 GN=RPL18 PE=2 SV=1	S	Function unknown	unknown [Picea sitchensis]	molecular function: structural molecule activity (GO:0005198);; cellular component: cell (GO:0005623);; cellular component: macromolecular complex (GO:0032991);; cellular component: organelle (GO:0043226);; cellular component: cell part (GO:0044464);; biological process: metabolic process (GO:0008152);; biological process: cellular process (GO:0009987)	--
c103335.graph_c0	Cluster 1	-0.845037	-0.845037	-0.845037	2.13133	1.4448	1.4941	-0.845037	-0.845037	-0.845037	[J]	Translation, ribosomal structure and biogenesis	Molecular Function: structural constituent of ribosome (GO:0003735);; Cellular Component: ribosome (GO:0005840);; Biological Process: translation (GO:0006412);;	K02953|2.05599e-84|jcu:105645959|K02953 small subunit ribosomal protein S13e | (RefSeq) 40S ribosomal protein S13	[J]	Translation, ribosomal structure and biogenesis	Ribosomal S13/S15 N-terminal domain;; Ribosomal protein S15	40S ribosomal protein S13 OS=Glycine max OX=3847 GN=RPS13 PE=2 SV=1	J	Translation, ribosomal structure and biogenesis	Ribosomal 40S subunit protein S13 [Rhizophagus irregularis DAOM 181602]	molecular function: structural molecule activity (GO:0005198);; cellular component: cell (GO:0005623);; cellular component: macromolecular complex (GO:0032991);; cellular component: organelle (GO:0043226);; cellular component: cell part (GO:0044464);; biological process: metabolic process (GO:0008152);; biological process: cellular process (GO:0009987)	Ribosome (ko03010)
c103361.graph_c0	Cluster 1	-0.983165	-0.983165	-0.983165	2.46574	1.80761	1.62564	-0.983165	-0.983165	-0.983165	--	--	Molecular Function: structural constituent of ribosome (GO:0003735);; Cellular Component: ribosome (GO:0005840);; Biological Process: translation (GO:0006412);;	K02993|5.53906e-70|ppp:PHYPADRAFT_208894|K02993 small subunit ribosomal protein S7e | (RefSeq) hypothetical protein	[J]	Translation, ribosomal structure and biogenesis	Ribosomal protein S7e	40S ribosomal protein S7 OS=Avicennia marina OX=82927 GN=RPS7 PE=2 SV=1	J	Translation, ribosomal structure and biogenesis	ribosomal protein S7e [Rhizopus microsporus ATCC 52813]	molecular function: structural molecule activity (GO:0005198);; cellular component: cell (GO:0005623);; cellular component: macromolecular complex (GO:0032991);; cellular component: organelle (GO:0043226);; cellular component: cell part (GO:0044464);; biological process: metabolic process (GO:0008152);; biological process: cellular process (GO:0009987)	Ribosome (ko03010)
c66491.graph_c0	Cluster 1	-0.881904	-0.881904	-0.881904	2.45438	1.26214	1.5749	-0.881904	-0.881904	-0.881904	[J]	Translation, ribosomal structure and biogenesis	Molecular Function: structural constituent of ribosome (GO:0003735);; Cellular Component: ribosome (GO:0005840);; Biological Process: translation (GO:0006412);;	K02960|1.49059e-68|aly:ARALYDRAFT_488708|K02960 small subunit ribosomal protein S16e | (RefSeq) 40S ribosomal protein S16	[J]	Translation, ribosomal structure and biogenesis	Ribosomal protein S9/S16	40S ribosomal protein S16-3 OS=Arabidopsis thaliana OX=3702 GN=RPS16C PE=2 SV=1	J	Translation, ribosomal structure and biogenesis	40S ribosomal protein S16 [Smittium mucronatum]	molecular function: structural molecule activity (GO:0005198);; cellular component: cell (GO:0005623);; cellular component: macromolecular complex (GO:0032991);; cellular component: organelle (GO:0043226);; cellular component: cell part (GO:0044464);; biological process: metabolic process (GO:0008152);; biological process: cellular process (GO:0009987)	Ribosome (ko03010)
c94563.graph_c0	Cluster 1	0.160134	-0.571218	-0.315204	1.08436	0.713825	-0.356852	-0.107972	-0.297717	-0.309352	[J]	Translation, ribosomal structure and biogenesis	Molecular Function: structural constituent of ribosome (GO:0003735);; Cellular Component: ribosome (GO:0005840);; Biological Process: translation (GO:0006412);;	K02866|1.32174e-162|vvi:100262228|K02866 large subunit ribosomal protein L10e | (RefSeq) 60S ribosomal protein L10	[J]	Translation, ribosomal structure and biogenesis	Ribosomal protein L16p/L10e	60S ribosomal protein L10 OS=Vitis riparia OX=96939 GN=RPL10 PE=2 SV=1	J	Translation, ribosomal structure and biogenesis	PREDICTED: 60S ribosomal protein L10 [Vitis vinifera]	molecular function: structural molecule activity (GO:0005198);; cellular component: cell (GO:0005623);; cellular component: macromolecular complex (GO:0032991);; cellular component: organelle (GO:0043226);; cellular component: cell part (GO:0044464);; biological process: metabolic process (GO:0008152);; biological process: cellular process (GO:0009987)	Ribosome (ko03010)
c93691.graph_c0	Cluster 1	-0.413518	-0.433108	-0.38502	1.07289	1.0327	1.05952	-0.689664	-0.636654	-0.607148	--	--	Molecular Function: structural constituent of ribosome (GO:0003735);; Cellular Component: mitochondrial inner membrane (GO:0005743);; Biological Process: translation (GO:0006412);; Molecular Function: coenzyme A transmembrane transporter activity (GO:0015228);; Cellular Component: integral component of membrane (GO:0016021);; Biological Process: coenzyme A transmembrane transport (GO:0035349);;	K15084|6.46973e-68|pda:103696157|K15084 solute carrier family 25 (mitochondrial carrier protein), member 16 | (RefSeq) mitochondrial substrate carrier family protein P	[C]	Energy production and conversion	Mitochondrial carrier protein;; Mitochondrial carrier protein	Mitochondrial carrier protein CoAc1 OS=Zea mays OX=4577 GN=COAC1 PE=2 SV=1	S	Function unknown	mitochondrial carrier protein CoAc1-like [Manihot esculenta]	molecular function: structural molecule activity (GO:0005198);; cellular component: cell (GO:0005623);; cellular component: membrane (GO:0016020);; cellular component: organelle (GO:0043226);; cellular component: organelle part (GO:0044422);; cellular component: cell part (GO:0044464);; biological process: metabolic process (GO:0008152);; biological process: cellular process (GO:0009987);; molecu…	--
c87985.graph_c0	Cluster 1	-0.0843534	0.0447487	-0.0696569	1.13603	1.01748	1.02239	-1.02442	-1.00831	-1.0339	--	--	Molecular Function: structural constituent of ribosome (GO:0003735);; Biological Process: translation (GO:0006412);; Cellular Component: integral component of membrane (GO:0016021);; Biological Process: transmembrane transport (GO:0055085);;	K15121|4.84482e-158|atr:18431410|K15121 solute carrier family 25, member 44 | (RefSeq) solute carrier family 25 member 44	[C]	Energy production and conversion	Mitochondrial carrier protein	Probable S-adenosylmethionine carrier 2, chloroplastic OS=Arabidopsis thaliana OX=3702 GN=SAMC2 PE=2 SV=1	S	Function unknown	solute carrier family 25 member 44 isoform X1 [Amborella trichopoda]	molecular function: structural molecule activity (GO:0005198);; biological process: metabolic process (GO:0008152);; biological process: cellular process (GO:0009987);; cellular component: membrane (GO:0016020);; cellular component: membrane part (GO:0044425);; biological process: localization (GO:0051179)	--
c49305.graph_c0	Cluster 1	-0.902548	-0.902548	-0.902548	1.68722	1.86934	1.85874	-0.902548	-0.902548	-0.902548	--	--	Molecular Function: structural constituent of ribosome (GO:0003735);; Biological Process: translation (GO:0006412);; Cellular Component: cytosolic small ribosomal subunit (GO:0022627);;	K02983|3.26867e-09|bvg:104889711|K02983 small subunit ribosomal protein S30e | (RefSeq) 40S ribosomal protein S30	[JO]	--	Ribosomal protein S30;; Ubiquitin family;; Ubiquitin-2 like Rad60 SUMO-like	40S ribosomal protein S30 OS=Arabidopsis thaliana OX=3702 GN=RPS30A PE=3 SV=3	J	Translation, ribosomal structure and biogenesis	uncharacterized protein [Blastocystis hominis]	molecular function: structural molecule activity (GO:0005198);; biological process: metabolic process (GO:0008152);; biological process: cellular process (GO:0009987);; cellular component: cell (GO:0005623);; cellular component: macromolecular complex (GO:0032991);; cellular component: organelle (GO:0043226);; cellular component: organelle part (GO:0044422);; cellular component: cell part (GO:004…	Ribosome (ko03010)
c88255.graph_c0	Cluster 1	-0.678356	-0.568123	-0.594243	1.26211	1.26195	1.27226	-0.591421	-0.639178	-0.725003	[J]	Translation, ribosomal structure and biogenesis	Molecular Function: structural constituent of ribosome (GO:0003735);; Biological Process: translation (GO:0006412);; Cellular Component: cytosolic small ribosomal subunit (GO:0022627);;	K02984|6.28046e-163|nnu:104608472|K02984 small subunit ribosomal protein S3Ae | (RefSeq) 40S ribosomal protein S3a-like	[J]	Translation, ribosomal structure and biogenesis	Ribosomal S3Ae family	40S ribosomal protein S3a OS=Cicer arietinum OX=3827 PE=2 SV=1	J	Translation, ribosomal structure and biogenesis	PREDICTED: 40S ribosomal protein S3a-like [Nelumbo nucifera]	molecular function: structural molecule activity (GO:0005198);; biological process: metabolic process (GO:0008152);; biological process: cellular process (GO:0009987);; cellular component: cell (GO:0005623);; cellular component: macromolecular complex (GO:0032991);; cellular component: organelle (GO:0043226);; cellular component: organelle part (GO:0044422);; cellular component: cell part (GO:004…	Ribosome (ko03010)
c87735.graph_c0	Cluster 1	-0.116007	-0.492312	-0.693628	0.831525	0.685729	0.412241	-0.27676	-0.287773	-0.0630141	--	--	Molecular Function: structural constituent of ribosome (GO:0003735);; Biological Process: translation (GO:0006412);; Biological Process: transport (GO:0006810);; Cellular Component: membrane (GO:0016020);;	K15106|1.08097e-65|smo:SELMODRAFT_85367|K15106 solute carrier family 25 (mitochondrial carrier), member 14/30 | (RefSeq) hypothetical protein	[C]	Energy production and conversion	Mitochondrial carrier protein;; Mitochondrial carrier protein;; Mitochondrial carrier protein	Mitochondrial uncoupling protein 3 OS=Arabidopsis thaliana OX=3702 GN=PUMP3 PE=2 SV=1	O	Posttranslational modification, protein turnover, chaperones	hypothetical protein PHYPA_026242 [Physcomitrella patens]	molecular function: structural molecule activity (GO:0005198);; biological process: metabolic process (GO:0008152);; biological process: cellular process (GO:0009987);; biological process: localization (GO:0051179);; cellular component: membrane (GO:0016020)	--
c84130.graph_c0	Cluster 1	0.186418	-0.0137118	-0.0246691	0.604225	0.669128	0.797018	-0.586897	-0.774524	-0.856986	--	--	Molecular Function: structural constituent of ribosome (GO:0003735);; Biological Process: translation (GO:0006412);; Biological Process: transport (GO:0006810);; Cellular Component: integral component of membrane (GO:0016021);;	K15102|2.62334e-168|mus:103977542|K15102 solute carrier family 25 (mitochondrial phosphate transporter), member 3 | (RefSeq) mitochondrial phosphate carrier protein 3, mitochondrial-like	[C]	Energy production and conversion	Mitochondrial carrier protein	Mitochondrial phosphate carrier protein 2, mitochondrial OS=Arabidopsis thaliana OX=3702 GN=MPT2 PE=2 SV=1	S	Function unknown	mitochondrial phosphate carrier protein 3, mitochondrial-like [Cajanus cajan]	molecular function: structural molecule activity (GO:0005198);; biological process: metabolic process (GO:0008152);; biological process: cellular process (GO:0009987);; biological process: localization (GO:0051179);; cellular component: membrane (GO:0016020);; cellular component: membrane part (GO:0044425)	--
c103219.graph_c0	Cluster 1	-0.661118	-0.876104	-0.752694	0.544095	0.51416	0.502606	0.213284	0.195762	0.320011	--	--	Molecular Function: structural constituent of ribosome (GO:0003735);; Biological Process: translation (GO:0006412);; Biological Process: mitochondrial transport (GO:0006839);; Cellular Component: integral component of membrane (GO:0016021);; Cellular Component: mitochondrial membrane (GO:0031966);; Biological Process: transmembrane transport (GO:0055085);;	K15104|3.44072e-144|adu:107481190|K15104 solute carrier family 25 (mitochondrial oxoglutarate transporter), member 11 | (RefSeq) mitochondrial uncoupling protein 5-like	[C]	Energy production and conversion	Mitochondrial carrier protein	Mitochondrial uncoupling protein 4 OS=Arabidopsis thaliana OX=3702 GN=PUMP4 PE=2 SV=1	S	Function unknown	unknown [Picea sitchensis]	molecular function: structural molecule activity (GO:0005198);; biological process: metabolic process (GO:0008152);; biological process: cellular process (GO:0009987);; biological process: localization (GO:0051179);; cellular component: membrane (GO:0016020);; cellular component: membrane part (GO:0044425);; cellular component: cell (GO:0005623);; cellular component: organelle (GO:0043226);; cell…	--
c100949.graph_c0	Cluster 1	-0.178607	-0.297744	-0.179732	0.640271	0.583041	0.592079	-0.475632	-0.290839	-0.392837	[I]	Lipid transport and metabolism	Molecular Function: sphingosine hydroxylase activity (GO:0000170);; Molecular Function: C-4 methylsterol oxidase activity (GO:0000254);; Molecular Function: iron ion binding (GO:0005506);; Cellular Component: endoplasmic reticulum membrane (GO:0005789);; Cellular Component: Golgi apparatus (GO:0005794);; Biological Process: fatty acid biosynthetic process (GO:0006633);; Biological Process: photom…	K04713|2.56412e-95|atr:18422301|K04713 sphinganine C4-monooxygenase [EC:1.14.18.5] | (RefSeq) sphinganine C(4)-monooxygenase 2	[I]	Lipid transport and metabolism	Fatty acid hydroxylase superfamily	Sphinganine C4-monooxygenase 2 OS=Arabidopsis thaliana OX=3702 GN=SBH2 PE=1 SV=1	I	Lipid transport and metabolism	unknown [Picea sitchensis]	molecular function: catalytic activity (GO:0003824);; biological process: metabolic process (GO:0008152);; biological process: single-organism process (GO:0044699);; molecular function: binding (GO:0005488);; cellular component: cell (GO:0005623);; cellular component: membrane (GO:0016020);; cellular component: organelle (GO:0043226);; cellular component: organelle part (GO:0044422);; cellular co…	Sphingolipid metabolism (ko00600)
c96368.graph_c0	Cluster 1	-0.812334	-0.778215	-1.14976	1.95465	1.88488	1.87342	-0.965708	-1.03021	-0.976721	[E]	Amino acid transport and metabolism	Molecular Function: spermidine synthase activity (GO:0004766);; Biological Process: spermidine biosynthetic process (GO:0008295);;	K00797|1.00501e-161|cit:102621922|K00797 spermidine synthase [EC:2.5.1.16] | (RefSeq) spermine synthase	[E]	Amino acid transport and metabolism	Spermine/spermidine synthase domain;; Spermidine synthase tetramerisation domain	Spermidine synthase 1 OS=Datura stramonium OX=4076 PE=2 SV=1	E	Amino acid transport and metabolism	spermidine synthase [Camellia sinensis]	molecular function: catalytic activity (GO:0003824);; biological process: metabolic process (GO:0008152);; biological process: cellular process (GO:0009987)	Cysteine and methionine metabolism (ko00270);; Arginine and proline metabolism (ko00330);; beta-Alanine metabolism (ko00410);; Glutathione metabolism (ko00480)
c83011.graph_c1	Cluster 1	-0.242417	-0.242417	-0.242417	0.342545	0.332895	0.779063	-0.242417	-0.242417	-0.242417	[P]	Inorganic ion transport and metabolism	Molecular Function: sodium:potassium-exchanging ATPase activity (GO:0005391);; Molecular Function: ATP binding (GO:0005524);; Biological Process: potassium ion transport (GO:0006813);; Biological Process: sodium ion transport (GO:0006814);; Biological Process: establishment or maintenance of transmembrane electrochemical gradient (GO:0010248);; Cellular Component: integral component of membrane (…	K01539|1.81754e-131|olu:OSTLU_48492|K01539 sodium/potassium-transporting ATPase subunit alpha [EC:3.6.3.9] | (RefSeq) P-ATPase family transporter: sodium/potassium ion	[P]	Inorganic ion transport and metabolism	Cation transporting ATPase, C-terminus;; haloacid dehalogenase-like hydrolase;; haloacid dehalogenase-like hydrolase	Calcium-transporting ATPase 4, endoplasmic reticulum-type OS=Arabidopsis thaliana OX=3702 GN=ECA4 PE=2 SV=2	P	Inorganic ion transport and metabolism	P-ATPase family transporter: sodium/potassium ion [Ostreococcus lucimarinus CCE9901]	molecular function: catalytic activity (GO:0003824);; molecular function: transporter activity (GO:0005215);; biological process: cellular process (GO:0009987);; biological process: single-organism process (GO:0044699);; biological process: localization (GO:0051179);; molecular function: binding (GO:0005488);; cellular component: membrane (GO:0016020);; cellular component: membrane part (GO:00444…	--
c101502.graph_c1	Cluster 1	-1.54096	-1.4329	-1.42548	1.26411	1.39555	1.62362	-0.156292	0.252593	0.0197586	--	--	Molecular Function: SNARE binding (GO:0000149);; Molecular Function: SNAP receptor activity (GO:0005484);; Cellular Component: plasma membrane (GO:0005886);; Biological Process: intracellular protein transport (GO:0006886);; Biological Process: exocytosis (GO:0006887);; Biological Process: vesicle fusion (GO:0006906);; Cellular Component: endomembrane system (GO:0012505);; Cellular Component: int…	K08486|2.71146e-108|ppp:PHYPADRAFT_210087|K08486 syntaxin 1B/2/3 | (RefSeq) SYP12A2; Qa-SNARE, Sso1/Syntaxin1-type, SYP12A-group	[U]	Intracellular trafficking, secretion, and vesicular transport	Syntaxin;; SNARE domain	Syntaxin-125 OS=Arabidopsis thaliana OX=3702 GN=SYP125 PE=2 SV=1	U	Intracellular trafficking, secretion, and vesicular transport	unknown [Picea sitchensis]	molecular function: binding (GO:0005488);; biological process: cellular process (GO:0009987);; biological process: cellular component organization or biogenesis (GO:0071840);; cellular component: cell (GO:0005623);; cellular component: membrane (GO:0016020);; cellular component: cell part (GO:0044464);; biological process: localization (GO:0051179);; biological process: single-organism process (G…	SNARE interactions in vesicular transport (ko04130)
c89504.graph_c0	Cluster 1	-0.364942	-0.457659	-0.532569	0.924832	0.797767	0.852921	-0.422763	-0.463953	-0.333634	--	--	Molecular Function: SNARE binding (GO:0000149);; Molecular Function: SNAP receptor activity (GO:0005484);; Biological Process: intracellular protein transport (GO:0006886);; Biological Process: vesicle fusion (GO:0006906);; Cellular Component: endomembrane system (GO:0012505);; Cellular Component: integral component of membrane (GO:0016021);; Cellular Component: SNARE complex (GO:0031201);; Biolo…	--	[U]	Intracellular trafficking, secretion, and vesicular transport	Syntaxin-like protein;; SNARE domain	Syntaxin-22 OS=Arabidopsis thaliana OX=3702 GN=SYP22 PE=1 SV=1	U	Intracellular trafficking, secretion, and vesicular transport	syntaxin-22-like isoform X1 [Durio zibethinus]	molecular function: binding (GO:0005488);; biological process: cellular process (GO:0009987);; biological process: cellular component organization or biogenesis (GO:0071840);; biological process: localization (GO:0051179);; biological process: single-organism process (GO:0044699);; cellular component: cell (GO:0005623);; cellular component: cell part (GO:0044464);; cellular component: membrane (G…	--
c95801.graph_c0	Cluster 1	-0.580883	-0.580883	-0.580883	1.62701	1.4757	0.382591	-0.580883	-0.580883	-0.580883	[T]	Signal transduction mechanisms	Molecular Function: signal transducer, downstream of receptor, with serine/threonine kinase activity (GO:0004702);; Cellular Component: cytoplasm (GO:0005737);; Biological Process: phosphorylation (GO:0016310);;	K08835|1.521e-103|ppp:PHYPADRAFT_153982|K08835 serine/threonine-protein kinase OSR1/STK39 [EC:2.7.11.1] | (RefSeq) hypothetical protein	[T]	Signal transduction mechanisms	Protein kinase domain;; Protein tyrosine kinase;; Oxidative-stress-responsive kinase 1 C-terminal domain	Serine/threonine-protein kinase BLUS1 OS=Arabidopsis thaliana OX=3702 GN=BLUS1 PE=1 SV=1	T	Signal transduction mechanisms	predicted protein [Physcomitrella patens]	molecular function: catalytic activity (GO:0003824);; molecular function: signal transducer activity (GO:0004871);; biological process: metabolic process (GO:0008152);; biological process: cellular process (GO:0009987);; biological process: signaling (GO:0023052);; biological process: single-organism process (GO:0044699);; biological process: response to stimulus (GO:0050896);; biological process…	--
c84032.graph_c0	Cluster 1	-0.489253	-0.66299	-0.640833	0.990453	0.787986	0.774416	-0.271327	-0.403538	-0.0849136	--	--	Molecular Function: signal transducer activity (GO:0004871);; Molecular Function: protein binding (GO:0005515);; Cellular Component: nucleus (GO:0005634);; Cellular Component: heterotrimeric G-protein complex (GO:0005834);; Biological Process: G-protein coupled receptor signaling pathway (GO:0007186);; Biological Process: defense response to fungus, incompatible interaction (GO:0009817);; Biologi…	K03320|3.99238e-10|tcc:TCM_004244|K03320 ammonium transporter, Amt family | (RefSeq) Ammonium transporter 2	--	--	--	Guanine nucleotide-binding protein subunit gamma 2 OS=Arabidopsis thaliana OX=3702 GN=GG2 PE=1 SV=1	S	Function unknown	unknown [Picea sitchensis]	molecular function: signal transducer activity (GO:0004871);; biological process: cellular process (GO:0009987);; biological process: signaling (GO:0023052);; biological process: single-organism process (GO:0044699);; biological process: response to stimulus (GO:0050896);; biological process: biological regulation (GO:0065007);; molecular function: binding (GO:0005488);; cellular component: cell …	--
c97182.graph_c0	Cluster 1	-0.0809523	-0.0809523	-0.484531	0.497091	0.386614	0.473783	-0.32888	-0.362047	-0.0201271	--	--	Molecular Function: signal transducer activity (GO:0004871);; Cellular Component: heterotrimeric G-protein complex (GO:0005834);; Biological Process: G-protein coupled receptor signaling pathway (GO:0007186);; Biological Process: response to abscisic acid (GO:0009737);;	--	--	--	--	--	--	--	heterotrimeric G-protein gamma subunit 4 [Picea abies]	molecular function: signal transducer activity (GO:0004871);; biological process: cellular process (GO:0009987);; biological process: signaling (GO:0023052);; biological process: single-organism process (GO:0044699);; biological process: response to stimulus (GO:0050896);; biological process: biological regulation (GO:0065007);; cellular component: cell (GO:0005623);; cellular component: membrane…	--
c102090.graph_c2	Cluster 1	-0.377782	-0.307648	-0.251536	0.608206	0.721181	0.743541	-0.358603	-0.369226	-0.408133	[O]	Posttranslational modification, protein turnover, chaperones	Molecular Function: serine-type endopeptidase activity (GO:0004252);; Cellular Component: cell wall (GO:0005618);; Cellular Component: Golgi apparatus (GO:0005794);; Biological Process: proteolysis (GO:0006508);; Cellular Component: membrane (GO:0016020);; Biological Process: hyperosmotic salinity response (GO:0042538);;	K08653|0|atr:18426576|K08653 membrane-bound transcription factor site-1 protease [EC:3.4.21.112] | (RefSeq) membrane-bound transcription factor site-1 protease	[O]	Posttranslational modification, protein turnover, chaperones	Subtilase family;; Subtilase family	Subtilisin-like protease SBT6.1 OS=Arabidopsis thaliana OX=3702 GN=SBT6.1 PE=1 SV=1	O	Posttranslational modification, protein turnover, chaperones	Peptidase S8/S53 domain [Macleaya cordata]	molecular function: catalytic activity (GO:0003824);; biological process: metabolic process (GO:0008152);; cellular component: cell (GO:0005623);; cellular component: cell part (GO:0044464);; cellular component: organelle (GO:0043226);; cellular component: membrane (GO:0016020);; biological process: response to stimulus (GO:0050896)	Protein processing in endoplasmic reticulum (ko04141)
c100209.graph_c3	Cluster 1	-0.993402	-0.382053	-0.126214	1.05056	0.244349	0.83726	-0.618872	0.439732	-0.451366	[O]	Posttranslational modification, protein turnover, chaperones	Molecular Function: serine-type endopeptidase activity (GO:0004252);; Biological Process: proteolysis (GO:0006508);; Cellular Component: chloroplast (GO:0009507);; Cellular Component: integral component of membrane (GO:0016021);;	K01358|4.1696e-09|pda:8890588|K01358 ATP-dependent Clp protease, protease subunit [EC:3.4.21.92] | (RefSeq) clpP, PhdaC_p047; clpP-like protease	[O]	Posttranslational modification, protein turnover, chaperones	--	ATP-dependent Clp protease proteolytic subunit OS=Acorus calamus OX=4465 GN=clpP PE=3 SV=1	O	Posttranslational modification, protein turnover, chaperones	ATP-dependent Clp protease proteolytic subunit (chloroplast) [Nageia nagi]	molecular function: catalytic activity (GO:0003824);; biological process: metabolic process (GO:0008152);; cellular component: cell (GO:0005623);; cellular component: organelle (GO:0043226);; cellular component: cell part (GO:0044464);; cellular component: membrane (GO:0016020);; cellular component: membrane part (GO:0044425)	--
c100088.graph_c2	Cluster 1	-0.289272	-0.392286	-0.404945	0.668293	0.787383	0.824728	-0.405176	-0.375202	-0.413523	[R]	General function prediction only	Molecular Function: selenium binding (GO:0008430);;	K17285|0|gra:105777549|K17285 selenium-binding protein 1 | (RefSeq) selenium-binding protein 1-like	[P]	Inorganic ion transport and metabolism	56kDa selenium binding protein (SBP56)	Selenium-binding protein 1 OS=Arabidopsis thaliana OX=3702 GN=SBP1 PE=1 SV=1	S	Function unknown	unknown [Picea sitchensis]	molecular function: binding (GO:0005488)	--
c98576.graph_c0	Cluster 1	-0.285214	-0.315116	-0.435848	0.451011	0.453969	0.365629	-0.0596547	-0.144352	-0.030424	[H]	Coenzyme transport and metabolism	Molecular Function: S-adenosylmethionine-dependent methyltransferase activity (GO:0008757);; Cellular Component: chloroplast (GO:0009507);; Biological Process: methylation (GO:0032259);; Biological Process: phylloquinone biosynthetic process (GO:0042372);; Molecular Function: 2-phytyl-1,4-naphthoquinone methyltransferase activity (GO:0052624);;	K03183|9.27272e-58|sind:105156625|K03183 demethylmenaquinone methyltransferase / 2-methoxy-6-polyprenyl-1,4-benzoquinol methylase [EC:2.1.1.163 2.1.1.201] | (RefSeq) 2-phytyl-1,4-beta-naphthoquinone methyltransferase, chloroplastic	[H]	Coenzyme transport and metabolism	ubiE/COQ5 methyltransferase family;; Methyltransferase domain;; Methyltransferase domain;; Methyltransferase domain;; Methyltransferase domain;; Protein-L-isoaspartate(D-aspartate) O-methyltransferase (PCMT)	2-phytyl-1,4-beta-naphthoquinone methyltransferase, chloroplastic OS=Arabidopsis thaliana OX=3702 GN=MENG PE=1 SV=2	H	Coenzyme transport and metabolism	unknown [Picea sitchensis]	molecular function: catalytic activity (GO:0003824);; biological process: metabolic process (GO:0008152);; cellular component: cell (GO:0005623);; cellular component: organelle (GO:0043226);; cellular component: cell part (GO:0044464);; biological process: cellular process (GO:0009987);; biological process: single-organism process (GO:0044699)	Ubiquinone and other terpenoid-quinone biosynthesis (ko00130)
c100945.graph_c0	Cluster 1	-0.196189	-0.249138	-0.624283	2.13352	0.448187	-0.157715	-0.459223	-0.451446	-0.44371	[M]	Cell wall/membrane/envelope biogenesis	Molecular Function: RNA polymerase II transcription cofactor activity (GO:0001104);; Biological Process: regulation of transcription from RNA polymerase II promoter (GO:0006357);; Cellular Component: mediator complex (GO:0016592);; Molecular Function: GDP-mannose 3,5-epimerase activity (GO:0047918);; Molecular Function: coenzyme binding (GO:0050662);;	K10046|0|vvi:100245900|K10046 GDP-D-mannose 3', 5'-epimerase [EC:5.1.3.18 5.1.3.-] | (RefSeq) GDP-mannose 3,5-epimerase 2	[GM]	--	NAD dependent epimerase/dehydratase family;; GDP-mannose 4,6 dehydratase;; 3-beta hydroxysteroid dehydrogenase/isomerase family;; Male sterility protein;; Heavy-metal-associated domain	GDP-mannose 3,5-epimerase 2 OS=Oryza sativa subsp. japonica OX=39947 GN=GME-2 PE=2 SV=2	M	Cell wall/membrane/envelope biogenesis	hypothetical protein VITISV_003948 [Vitis vinifera]	molecular function: transcription factor activity, protein binding (GO:0000988);; biological process: biological regulation (GO:0065007);; cellular component: cell (GO:0005623);; cellular component: membrane-enclosed lumen (GO:0031974);; cellular component: macromolecular complex (GO:0032991);; cellular component: organelle (GO:0043226);; cellular component: organelle part (GO:0044422);; cellular…	Ascorbate and aldarate metabolism (ko00053);; Amino sugar and nucleotide sugar metabolism (ko00520)
c102841.graph_c0	Cluster 1	-0.441172	-0.325615	-0.113292	0.662471	0.375992	0.50967	-0.17181	-0.194165	-0.30208	[J]	Translation, ribosomal structure and biogenesis	Molecular Function: RNA binding (GO:0003723);; Molecular Function: structural constituent of ribosome (GO:0003735);; Cellular Component: mitochondrion (GO:0005739);; Cellular Component: ribosome (GO:0005840);; Biological Process: translation (GO:0006412);;	K02982|2.78152e-101|bvg:809483|K02982 small subunit ribosomal protein S3 | (RefSeq) rps3, BevupMp104; ribosomal protein S3	[J]	Translation, ribosomal structure and biogenesis	Ribosomal protein S3, C-terminal domain;; Ribosomal protein L16p/L10e;; Ribosomal protein S19	Ribosomal protein S3, mitochondrial OS=Petunia hybrida OX=4102 GN=YRPS3 PE=2 SV=1	J	Translation, ribosomal structure and biogenesis	ribosomal protein S3 (mitochondrion) [Podocarpus macrophyllus]	molecular function: binding (GO:0005488);; molecular function: structural molecule activity (GO:0005198);; cellular component: cell (GO:0005623);; cellular component: organelle (GO:0043226);; cellular component: cell part (GO:0044464);; cellular component: macromolecular complex (GO:0032991);; biological process: metabolic process (GO:0008152);; biological process: cellular process (GO:0009987)	Ribosome (ko03010)
c102971.graph_c0	Cluster 1	-1.02548	-0.669436	0.199549	1.23537	0.913116	1.09426	-0.743563	-0.463306	-0.540497	[C]	Energy production and conversion	Molecular Function: RNA binding (GO:0003723);; Molecular Function: structural constituent of ribosome (GO:0003735);; Cellular Component: mitochondrial small ribosomal subunit (GO:0005763);; Biological Process: translation (GO:0006412);; Cellular Component: plastid (GO:0009536);;	K02986|6.66466e-85|osa:6450179|K02986 small subunit ribosomal protein S4 | (RefSeq) rps4, OrsajM_p32; ribosomal protein S4	--	--	S4 domain;; NADH dehydrogenase;; Ribosomal protein S13/S18;; Plant ATP synthase F0	Ribosomal protein S4, mitochondrial OS=Arabidopsis thaliana OX=3702 GN=RPS4 PE=2 SV=2	J	Translation, ribosomal structure and biogenesis	ribosomal protein S4 (mitochondrion) [Pinus strobus]	molecular function: binding (GO:0005488);; molecular function: structural molecule activity (GO:0005198);; cellular component: cell (GO:0005623);; cellular component: membrane-enclosed lumen (GO:0031974);; cellular component: macromolecular complex (GO:0032991);; cellular component: organelle (GO:0043226);; cellular component: organelle part (GO:0044422);; cellular component: cell part (GO:004446…	Ribosome (ko03010)
c81228.graph_c0	Cluster 1	-0.957903	-0.957903	-0.957903	2.44809	1.22161	2.07772	-0.957903	-0.957903	-0.957903	[J]	Translation, ribosomal structure and biogenesis	Molecular Function: RNA binding (GO:0003723);; Molecular Function: structural constituent of ribosome (GO:0003735);; Biological Process: translation (GO:0006412);; Cellular Component: large ribosomal subunit (GO:0015934);;	K02865|1.85104e-92|olu:OSTLU_45590|K02865 large subunit ribosomal protein L10Ae | (RefSeq) RPL10a; Ribosomal protein L10a, component of cytosolic 80S ribosome and 60S large subunit	[J]	Translation, ribosomal structure and biogenesis	Ribosomal protein L1p/L10e family	60S ribosomal protein L10a OS=Oryza sativa subsp. japonica OX=39947 GN=RPL10A PE=1 SV=1	J	Translation, ribosomal structure and biogenesis	predicted protein [Hordeum vulgare subsp. vulgare]	molecular function: binding (GO:0005488);; molecular function: structural molecule activity (GO:0005198);; biological process: metabolic process (GO:0008152);; biological process: cellular process (GO:0009987);; cellular component: cell (GO:0005623);; cellular component: macromolecular complex (GO:0032991);; cellular component: organelle (GO:0043226);; cellular component: organelle part (GO:00444…	Ribosome (ko03010)
c87915.graph_c0	Cluster 1	-0.440368	-0.519581	-0.42556	0.783922	0.809182	0.862942	-0.323011	-0.407261	-0.340265	[A]	RNA processing and modification	Molecular Function: RNA binding (GO:0003723);; Molecular Function: polynucleotide adenylyltransferase activity (GO:0004652);; Cellular Component: nucleus (GO:0005634);; Biological Process: RNA 3'-end processing (GO:0031123);; Biological Process: RNA polyadenylation (GO:0043631);;	K14376|5.20761e-125|egu:105057320|K14376 poly(A) polymerase [EC:2.7.7.19] | (RefSeq) nuclear poly(A) polymerase 3-like	[A]	RNA processing and modification	Poly(A) polymerase central domain;; Poly(A) polymerase predicted RNA binding domain;; Nucleotidyltransferase domain	Nuclear poly(A) polymerase 1 OS=Arabidopsis thaliana OX=3702 GN=PAPS1 PE=1 SV=1	A	RNA processing and modification	unknown [Picea sitchensis]	molecular function: binding (GO:0005488);; molecular function: catalytic activity (GO:0003824);; cellular component: cell (GO:0005623);; cellular component: organelle (GO:0043226);; cellular component: cell part (GO:0044464);; biological process: metabolic process (GO:0008152);; biological process: cellular process (GO:0009987)	mRNA surveillance pathway (ko03015)
c49169.graph_c0	Cluster 1	-0.724356	-0.724356	-0.724356	1.96718	1.14354	1.23541	-0.724356	-0.724356	-0.724356	[T]	Signal transduction mechanisms	Molecular Function: RNA binding (GO:0003723);; Molecular Function: phosphoprotein phosphatase activity (GO:0004721);; Biological Process: protein dephosphorylation (GO:0006470);;	K04382|0|cme:CYME_CML332C|K04382 serine/threonine-protein phosphatase 2A catalytic subunit [EC:3.1.3.16] | (RefSeq) protein phosphatase 2a	[T]	Signal transduction mechanisms	Calcineurin-like phosphoesterase	Putative serine/threonine-protein phosphatase PP2A-4 catalytic subunit OS=Oryza sativa subsp. indica OX=39946 GN=PP2A4 PE=3 SV=1	T	Signal transduction mechanisms	rsc complex subunit [Lichtheimia corymbifera JMRC:FSU:9682]	molecular function: binding (GO:0005488);; molecular function: catalytic activity (GO:0003824);; biological process: metabolic process (GO:0008152);; biological process: cellular process (GO:0009987)	mRNA surveillance pathway (ko03015)
c98439.graph_c0	Cluster 1	-0.402233	-0.337416	-0.198689	0.614122	0.684016	0.718983	-0.332519	-0.388118	-0.358147	[L]	Replication, recombination and repair	Molecular Function: RNA binding (GO:0003723);; Molecular Function: ATP-dependent RNA helicase activity (GO:0004004);; Molecular Function: ATP binding (GO:0005524);; Cellular Component: nucleus (GO:0005634);; Molecular Function: zinc ion binding (GO:0008270);; Cellular Component: chloroplast stroma (GO:0009570);; Cellular Component: chloroplast envelope (GO:0009941);; Biological Process: RNA secon…	--	[A]	RNA processing and modification	DEAD/DEAH box helicase;; Helicase conserved C-terminal domain;; GUCT (NUC152) domain;; Type III restriction enzyme, res subunit	DEAD-box ATP-dependent RNA helicase 3, chloroplastic OS=Arabidopsis thaliana OX=3702 GN=RH3 PE=1 SV=2	L	Replication, recombination and repair	unknown [Picea sitchensis]	molecular function: binding (GO:0005488);; molecular function: catalytic activity (GO:0003824);; cellular component: cell (GO:0005623);; cellular component: organelle (GO:0043226);; cellular component: cell part (GO:0044464);; cellular component: organelle part (GO:0044422);; biological process: metabolic process (GO:0008152);; biological process: cellular process (GO:0009987);; cellular componen…	--
c100209.graph_c4	Cluster 1	-1.0389	-0.632141	0.266276	1.352	0.734251	1.03823	-0.725878	-0.240536	-0.753302	[P]	Inorganic ion transport and metabolism	Molecular Function: RNA binding (GO:0003723);; Molecular Function: ATP binding (GO:0005524);; Biological Process: mRNA processing (GO:0006397);; Biological Process: tRNA processing (GO:0008033);; Biological Process: RNA splicing (GO:0008380);; Cellular Component: chloroplast (GO:0009507);; Molecular Function: oxidoreductase activity, acting on the CH-CH group of donors, iron-sulfur protein as acc…	K04038|0|ppp:PhpapaCp084|K04038 light-independent protochlorophyllide reductase subunit N [EC:1.3.7.7] | (RefSeq) chlN; light-independent protochlorophyllide reductase subunit N	--	--	MatK/TrnK amino terminal region;; Type II intron maturase;; Nitrogenase component 1 type Oxidoreductase;; Photosynthetic reaction centre protein;; 4Fe-4S iron sulfur cluster binding proteins, NifH/frxC family;; AAA domain;; CobQ/CobB/MinD/ParA nucleotide binding domain;; Anion-transporting ATPase;; ATPase MipZ	Light-independent protochlorophyllide reductase subunit N OS=Pinus koraiensis OX=88728 GN=chlN PE=3 SV=1	--	--	maturase (chloroplast) [Podocarpus macrophyllus]	molecular function: binding (GO:0005488);; biological process: metabolic process (GO:0008152);; biological process: cellular process (GO:0009987);; cellular component: cell (GO:0005623);; cellular component: organelle (GO:0043226);; cellular component: cell part (GO:0044464);; molecular function: catalytic activity (GO:0003824);; biological process: single-organism process (GO:0044699)	Porphyrin and chlorophyll metabolism (ko00860)
c71303.graph_c0	Cluster 1	-0.24435	-0.24435	-0.24435	0.579399	0.251345	0.635356	-0.24435	-0.24435	-0.24435	--	--	Molecular Function: RNA binding (GO:0003723);; Cellular Component: eukaryotic translation initiation factor 3 complex (GO:0005852);; Biological Process: translational initiation (GO:0006413);; Cellular Component: translation preinitiation complex (GO:0070993);;	K03252|7.89186e-146|fve:101298439|K03252 translation initiation factor 3 subunit C | (RefSeq) eukaryotic translation initiation factor 3 subunit C-like	[J]	Translation, ribosomal structure and biogenesis	Eukaryotic translation initiation factor 3 subunit 8 N-terminus;; PCI domain	Eukaryotic translation initiation factor 3 subunit C OS=Medicago truncatula OX=3880 GN=TIF3C1 PE=2 SV=1	J	Translation, ribosomal structure and biogenesis	predicted protein [Hordeum vulgare subsp. vulgare]	molecular function: binding (GO:0005488);; cellular component: cell (GO:0005623);; cellular component: macromolecular complex (GO:0032991);; cellular component: cell part (GO:0044464);; biological process: metabolic process (GO:0008152);; biological process: cellular process (GO:0009987)	RNA transport (ko03013)
c63033.graph_c0	Cluster 1	-0.354949	-0.354949	-0.354949	0.920058	0.601108	0.608525	-0.354949	-0.354949	-0.354949	--	--	Molecular Function: RNA binding (GO:0003723);; Biological Process: translation (GO:0006412);; Cellular Component: macromolecular complex (GO:0032991);; Cellular Component: cytoplasmic part (GO:0044444);;	K03253|1.57925e-170|pda:103704674|K03253 translation initiation factor 3 subunit B | (RefSeq) eukaryotic translation initiation factor 3 subunit B-like	[J]	Translation, ribosomal structure and biogenesis	Eukaryotic translation initiation factor eIF2A;; RNA recognition motif. (a.k.a. RRM, RBD, or RNP domain)	Eukaryotic translation initiation factor 3 subunit B OS=Arabidopsis thaliana OX=3702 GN=TIF3B1 PE=1 SV=1	J	Translation, ribosomal structure and biogenesis	PREDICTED: eukaryotic translation initiation factor 3 subunit B-like [Phoenix dactylifera]	molecular function: binding (GO:0005488);; biological process: metabolic process (GO:0008152);; biological process: cellular process (GO:0009987);; cellular component: macromolecular complex (GO:0032991);; cellular component: cell (GO:0005623);; cellular component: cell part (GO:0044464)	RNA transport (ko03013)
c79822.graph_c0	Cluster 1	-0.648966	-0.648966	-0.648966	1.57446	1.11232	1.20702	-0.648966	-0.648966	-0.648966	--	--	Molecular Function: RNA binding (GO:0003723);; Biological Process: cellular process (GO:0009987);; Biological Process: ribosomal large subunit biogenesis (GO:0042273);; Cellular Component: intracellular part (GO:0044424);;	K14847|2.95485e-54|smo:SELMODRAFT_73689|K14847 ribosome production factor 2 | (RefSeq) hypothetical protein	[J]	Translation, ribosomal structure and biogenesis	Brix domain	Ribosome production factor 2 homolog OS=Arabidopsis thaliana OX=3702 GN=At3g23620 PE=2 SV=1	S	Function unknown	Brix-domain-containing protein [Anaeromyces robustus]	molecular function: binding (GO:0005488);; biological process: cellular process (GO:0009987);; biological process: cellular component organization or biogenesis (GO:0071840);; cellular component: cell (GO:0005623);; cellular component: cell part (GO:0044464)	--
c99799.graph_c2	Cluster 1	-0.644394	-0.750189	-0.606326	1.11097	1.10512	1.12134	-0.421634	-0.397595	-0.517292	--	--	Molecular Function: RNA binding (GO:0003723);;	K13100|9.8553e-173|atr:18431309|K13100 pre-mRNA-splicing factor CWC22 | (RefSeq) pre-mRNA-splicing factor CWC22 homolog	[R]	General function prediction only	MIF4G domain	--	S	Function unknown	pre-mRNA-splicing factor CWC22 homolog [Amborella trichopoda]	molecular function: binding (GO:0005488)	--
c87835.graph_c0	Cluster 1	-0.412564	-0.36992	-0.412564	1.06252	0.782784	0.587436	-0.412564	-0.412564	-0.412564	[C]	Energy production and conversion	Molecular Function: retinal dehydrogenase activity (GO:0001758);; Biological Process: oxidation-reduction process (GO:0055114);;	K12355|0|atr:18432065|K12355 coniferyl-aldehyde dehydrogenase [EC:1.2.1.68] | (RefSeq) aldehyde dehydrogenase family 2 member C4	[C]	Energy production and conversion	Aldehyde dehydrogenase family	Aldehyde dehydrogenase family 2 member C4 OS=Arabidopsis thaliana OX=3702 GN=ALDH2C4 PE=1 SV=2	C	Energy production and conversion	unknown [Picea sitchensis]	molecular function: catalytic activity (GO:0003824);; biological process: metabolic process (GO:0008152);; biological process: single-organism process (GO:0044699)	Phenylpropanoid biosynthesis (ko00940)
c96744.graph_c0	Cluster 1	-0.9746	-0.706261	-0.457637	1.47465	1.61501	1.75016	-0.601001	-1.12572	-0.9746	[C]	Energy production and conversion	Molecular Function: pyruvate dehydrogenase (acetyl-transferring) activity (GO:0004739);; Biological Process: acetyl-CoA biosynthetic process from pyruvate (GO:0006086);; Cellular Component: intracellular membrane-bounded organelle (GO:0043231);; Biological Process: oxidation-reduction process (GO:0055114);;	K00161|0|thj:104819639|K00161 pyruvate dehydrogenase E1 component alpha subunit [EC:1.2.4.1] | (RefSeq) pyruvate dehydrogenase E1 component subunit alpha-1, mitochondrial	[C]	Energy production and conversion	Dehydrogenase E1 component	Pyruvate dehydrogenase E1 component subunit alpha, mitochondrial OS=Solanum tuberosum OX=4113 PE=1 SV=1	C	Energy production and conversion	hypothetical protein CDL15_Pgr024355 [Punica granatum]	molecular function: catalytic activity (GO:0003824);; biological process: metabolic process (GO:0008152);; biological process: single-organism process (GO:0044699);; biological process: cellular process (GO:0009987);; cellular component: cell (GO:0005623);; cellular component: organelle (GO:0043226);; cellular component: cell part (GO:0044464)	Glycolysis / Gluconeogenesis (ko00010);; Citrate cycle (TCA cycle) (ko00020);; Pyruvate metabolism (ko00620);; Carbon metabolism (ko01200)
c92671.graph_c0	Cluster 1	-0.326943	-0.307481	-0.430257	0.778023	0.843947	0.804528	-0.455792	-0.428925	-0.477101	[T]	Signal transduction mechanisms	Molecular Function: protein tyrosine phosphatase activity (GO:0004725);; Biological Process: peptidyl-tyrosine dephosphorylation (GO:0035335);; Cellular Component: intracellular part (GO:0044424);; Biological Process: negative regulation of biological process (GO:0048519);;	--	[T]	Signal transduction mechanisms	Protein-tyrosine phosphatase	Protein-tyrosine-phosphatase PTP1 OS=Arabidopsis thaliana OX=3702 GN=PTP1 PE=1 SV=1	T	Signal transduction mechanisms	unknown [Picea sitchensis]	molecular function: catalytic activity (GO:0003824);; biological process: metabolic process (GO:0008152);; biological process: cellular process (GO:0009987);; cellular component: cell (GO:0005623);; cellular component: cell part (GO:0044464);; biological process: biological regulation (GO:0065007)	--
c83973.graph_c0	Cluster 1	-0.213753	-0.37651	-0.46644	0.907135	0.877849	0.892566	-0.50904	-0.513598	-0.59821	--	--	Molecular Function: protein tyrosine phosphatase activity (GO:0004725);; Biological Process: peptidyl-tyrosine dephosphorylation (GO:0035335);;	K18045|1.36572e-59|pmum:103329157|K18045 tyrosine-protein phosphatase SIW14 [EC:3.1.3.48] | (RefSeq) probable tyrosine-protein phosphatase At1g05000	[V]	Defense mechanisms	Tyrosine phosphatase family	Tyrosine-protein phosphatase DSP2 OS=Arabidopsis thaliana OX=3702 GN=DSP2 PE=1 SV=1	T	Signal transduction mechanisms	PREDICTED: probable tyrosine-protein phosphatase At1g05000 isoform X1 [Prunus mume]	molecular function: catalytic activity (GO:0003824);; biological process: metabolic process (GO:0008152);; biological process: cellular process (GO:0009987)	--
c87999.graph_c2	Cluster 1	-0.627786	-0.65562	-0.24645	0.957176	0.518462	0.660676	-0.0769169	-0.458883	-0.070658	--	--	Molecular Function: protein serine/threonine phosphatase activity (GO:0004722);; Biological Process: protein dephosphorylation (GO:0006470);; Molecular Function: metal ion binding (GO:0046872);;	K14803|1.08002e-38|nnu:104592316|K14803 protein phosphatase PTC2/3 [EC:3.1.3.16] | (RefSeq) probable protein phosphatase 2C 57	[T]	Signal transduction mechanisms	Protein phosphatase 2C	Probable protein phosphatase 2C 57 OS=Oryza sativa subsp. japonica OX=39947 GN=Os06g0597200 PE=2 SV=1	T	Signal transduction mechanisms	unknown [Picea sitchensis]	molecular function: catalytic activity (GO:0003824);; biological process: metabolic process (GO:0008152);; biological process: cellular process (GO:0009987);; molecular function: binding (GO:0005488)	--
c71841.graph_c0	Cluster 1	-0.472932	-0.662875	-0.680257	0.636415	0.562599	0.484802	0.138296	0.170166	-0.176215	[T]	Signal transduction mechanisms	Molecular Function: protein serine/threonine phosphatase activity (GO:0004722);; Biological Process: protein dephosphorylation (GO:0006470);;	K17506|3.61483e-134|nnu:104599438|K17506 protein phosphatase 1L [EC:3.1.3.16] | (RefSeq) probable protein phosphatase 2C 39	[T]	Signal transduction mechanisms	Protein phosphatase 2C	Probable protein phosphatase 2C 58 OS=Arabidopsis thaliana OX=3702 GN=At4g28400 PE=2 SV=1	T	Signal transduction mechanisms	PREDICTED: probable protein phosphatase 2C 39 [Nelumbo nucifera]	molecular function: catalytic activity (GO:0003824);; biological process: metabolic process (GO:0008152);; biological process: cellular process (GO:0009987)	--
c85916.graph_c0	Cluster 1	-0.779446	-0.706507	-0.931201	1.47411	1.57407	1.56354	-0.796294	-0.739797	-0.658482	[T]	Signal transduction mechanisms	Molecular Function: protein serine/threonine phosphatase activity (GO:0004722);; Biological Process: protein dephosphorylation (GO:0006470);;	K17506|5.1285e-127|nnu:104593822|K17506 protein phosphatase 1L [EC:3.1.3.16] | (RefSeq) probable protein phosphatase 2C 44	[T]	Signal transduction mechanisms	Protein phosphatase 2C	Probable protein phosphatase 2C 44 OS=Oryza sativa subsp. japonica OX=39947 GN=Os04g0609600 PE=2 SV=1	T	Signal transduction mechanisms	unknown [Picea sitchensis]	molecular function: catalytic activity (GO:0003824);; biological process: metabolic process (GO:0008152);; biological process: cellular process (GO:0009987)	--
c100649.graph_c0	Cluster 1	-0.223806	-0.421086	-0.452858	0.655413	0.687563	0.441125	0.141807	-0.432558	-0.395601	[M]	Cell wall/membrane/envelope biogenesis	Molecular Function: protein serine/threonine kinase activity (GO:0004674);; Molecular Function: transmembrane receptor protein tyrosine kinase activity (GO:0004714);; Molecular Function: ATP binding (GO:0005524);; Biological Process: signal transduction (GO:0007165);; Cellular Component: integral component of membrane (GO:0016021);; Biological Process: peptidyl-tyrosine phosphorylation (GO:001810…	K13418|1.40015e-100|nnu:104589304|K13418 somatic embryogenesis receptor kinase 1 [EC:2.7.10.1 2.7.11.1] | (RefSeq) somatic embryogenesis receptor kinase 1	--	--	Protein kinase domain;; Protein tyrosine kinase	LRR receptor kinase BAK1 OS=Oryza sativa subsp. japonica OX=39947 GN=BAK1 PE=1 SV=1	T	Signal transduction mechanisms	PREDICTED: somatic embryogenesis receptor kinase 1 isoform X2 [Nelumbo nucifera]	molecular function: catalytic activity (GO:0003824);; biological process: metabolic process (GO:0008152);; biological process: cellular process (GO:0009987);; molecular function: signal transducer activity (GO:0004871);; molecular function: molecular transducer activity (GO:0060089);; biological process: signaling (GO:0023052);; biological process: single-organism process (GO:0044699);; biologica…	--
c92770.graph_c0	Cluster 1	-0.734172	-0.510464	-0.542392	1.0277	0.945195	0.875166	-0.308229	-0.0949328	-0.657869	--	;;	Molecular Function: protein serine/threonine kinase activity (GO:0004674);; Molecular Function: calmodulin binding (GO:0005516);; Molecular Function: ATP binding (GO:0005524);; Cellular Component: plasma membrane (GO:0005886);; Biological Process: protein phosphorylation (GO:0006468);; Cellular Component: integral component of membrane (GO:0016021);;	--	[T]	Signal transduction mechanisms	Protein tyrosine kinase;; Protein kinase domain	Calcium/calmodulin-regulated receptor-like kinase 1 OS=Arabidopsis thaliana OX=3702 GN=CRLK1 PE=1 SV=1	T	Signal transduction mechanisms	PREDICTED: calcium/calmodulin-regulated receptor-like kinase 1 [Gossypium hirsutum]	molecular function: catalytic activity (GO:0003824);; biological process: metabolic process (GO:0008152);; biological process: cellular process (GO:0009987);; molecular function: binding (GO:0005488);; cellular component: cell (GO:0005623);; cellular component: membrane (GO:0016020);; cellular component: cell part (GO:0044464);; cellular component: membrane part (GO:0044425)	--
c99072.graph_c1	Cluster 1	-1.06527	-0.759369	-0.78655	0.884147	0.814449	0.959055	-0.0758158	0.0981233	-0.068774	[T]	Signal transduction mechanisms	Molecular Function: protein serine/threonine kinase activity (GO:0004674);; Molecular Function: calcium ion binding (GO:0005509);; Molecular Function: ATP binding (GO:0005524);; Biological Process: protein phosphorylation (GO:0006468);;	K13412|3.79032e-43|cmo:103491467|K13412 calcium-dependent protein kinase [EC:2.7.11.1] | (RefSeq) calcium-dependent protein kinase 34	[T]	Signal transduction mechanisms	EF hand;; EF-hand domain;; EF-hand domain pair;; EF hand;; EF-hand domain pair	Calcium-dependent protein kinase 17 OS=Arabidopsis thaliana OX=3702 GN=CPK17 PE=2 SV=1	T	Signal transduction mechanisms	hypothetical protein COLO4_08337 [Corchorus olitorius]	molecular function: catalytic activity (GO:0003824);; biological process: metabolic process (GO:0008152);; biological process: cellular process (GO:0009987);; molecular function: binding (GO:0005488)	Plant-pathogen interaction (ko04626)
c83693.graph_c0	Cluster 1	-0.67679	-0.61266	-0.689966	1.28332	1.39047	1.34275	-0.689966	-0.77165	-0.575507	[T]	Signal transduction mechanisms	Molecular Function: protein serine/threonine kinase activity (GO:0004674);; Molecular Function: binding (GO:0005488);; Cellular Component: plasma membrane (GO:0005886);; Biological Process: cell surface receptor signaling pathway (GO:0007166);; Biological Process: phosphorylation (GO:0016310);;	--	[T]	Signal transduction mechanisms	Protein kinase domain;; Protein tyrosine kinase;; Wall-associated receptor kinase galacturonan-binding	Wall-associated receptor kinase-like 20 OS=Arabidopsis thaliana OX=3702 GN=WAKL20 PE=2 SV=1	T	Signal transduction mechanisms	PREDICTED: wall-associated receptor kinase-like 20 [Nelumbo nucifera]	molecular function: catalytic activity (GO:0003824);; biological process: metabolic process (GO:0008152);; biological process: cellular process (GO:0009987);; molecular function: binding (GO:0005488);; cellular component: cell (GO:0005623);; cellular component: membrane (GO:0016020);; cellular component: cell part (GO:0044464);; biological process: signaling (GO:0023052);; biological process: sin…	--
c90309.graph_c0	Cluster 1	-0.371447	-0.321694	-0.0750541	0.53713	0.410373	0.482163	-0.297447	-0.19311	-0.170914	[T]	Signal transduction mechanisms	Molecular Function: protein serine/threonine kinase activity (GO:0004674);; Molecular Function: binding (GO:0005488);; Biological Process: protein phosphorylation (GO:0006468);; Biological Process: signal transduction (GO:0007165);; Cellular Component: intracellular part (GO:0044424);;	--	[T]	Signal transduction mechanisms	Protein kinase domain;; Protein tyrosine kinase;; Kinase-like	Serine/threonine-protein kinase PEPKR2 OS=Arabidopsis thaliana OX=3702 GN=PEPKR2 PE=2 SV=1	T	Signal transduction mechanisms	unknown [Picea sitchensis]	molecular function: catalytic activity (GO:0003824);; biological process: metabolic process (GO:0008152);; biological process: cellular process (GO:0009987);; molecular function: binding (GO:0005488);; biological process: signaling (GO:0023052);; biological process: single-organism process (GO:0044699);; biological process: response to stimulus (GO:0050896);; biological process: biological regula…	--
c83818.graph_c1	Cluster 1	-0.446055	-0.0184172	0.0369596	0.736006	0.395836	0.759974	-0.420964	-0.245522	-0.797818	--	--	Molecular Function: protein serine/threonine kinase activity (GO:0004674);; Molecular Function: ATP binding (GO:0005524);; Cellular Component: plasma membrane (GO:0005886);; Biological Process: protein phosphorylation (GO:0006468);; Cellular Component: integral component of membrane (GO:0016021);;	--	[T]	Signal transduction mechanisms	--	Putative receptor-like protein kinase At1g80870 OS=Arabidopsis thaliana OX=3702 GN=At1g80870 PE=3 SV=1	T	Signal transduction mechanisms	hypothetical protein 0_15867_01, partial [Pinus lambertiana]	molecular function: catalytic activity (GO:0003824);; biological process: metabolic process (GO:0008152);; biological process: cellular process (GO:0009987);; molecular function: binding (GO:0005488);; cellular component: cell (GO:0005623);; cellular component: membrane (GO:0016020);; cellular component: cell part (GO:0044464);; cellular component: membrane part (GO:0044425)	--
c103134.graph_c3	Cluster 1	-0.452508	-0.0235082	-0.166614	0.547492	0.549544	0.63769	-0.348235	-0.44568	-0.29818	--	--	Molecular Function: protein serine/threonine kinase activity (GO:0004674);; Molecular Function: ATP binding (GO:0005524);; Cellular Component: plasma membrane (GO:0005886);; Biological Process: protein phosphorylation (GO:0006468);; Biological Process: cell surface receptor signaling pathway (GO:0007166);;	K04733|3.00458e-33|ppp:PHYPADRAFT_14825|K04733 interleukin-1 receptor-associated kinase 4 [EC:2.7.11.1] | (RefSeq) hypothetical protein	[T]	Signal transduction mechanisms	Protein tyrosine kinase	LEAF RUST 10 DISEASE-RESISTANCE LOCUS RECEPTOR-LIKE PROTEIN KINASE-like 1.3 OS=Arabidopsis thaliana OX=3702 GN=LRK10L-1.3 PE=2 SV=1	T	Signal transduction mechanisms	hypothetical protein PHYPA_018579 [Physcomitrella patens]	molecular function: catalytic activity (GO:0003824);; biological process: metabolic process (GO:0008152);; biological process: cellular process (GO:0009987);; molecular function: binding (GO:0005488);; cellular component: cell (GO:0005623);; cellular component: membrane (GO:0016020);; cellular component: cell part (GO:0044464);; biological process: signaling (GO:0023052);; biological process: sin…	--
c100834.graph_c0	Cluster 1	-0.706273	-0.866462	-0.655593	0.427246	0.480401	0.578608	0.274847	0.278011	0.189214	[K]	Transcription	Molecular Function: protein serine/threonine kinase activity (GO:0004674);; Molecular Function: ATP binding (GO:0005524);; Biological Process: protein phosphorylation (GO:0006468);; Cellular Component: integral component of membrane (GO:0016021);;	--	--	--	Protein kinase domain;; Protein tyrosine kinase;; Leucine Rich repeats (2 copies);; Leucine rich repeat;; Leucine Rich Repeat;; Leucine rich repeat N-terminal domain;; Leucine Rich repeat	Leucine-rich repeat receptor-like serine/threonine/tyrosine-protein kinase SOBIR1 OS=Arabidopsis thaliana OX=3702 GN=SOBIR1 PE=1 SV=1	T	Signal transduction mechanisms	unknown [Picea sitchensis]	molecular function: catalytic activity (GO:0003824);; biological process: metabolic process (GO:0008152);; biological process: cellular process (GO:0009987);; molecular function: binding (GO:0005488);; cellular component: membrane (GO:0016020);; cellular component: membrane part (GO:0044425)	--
c101401.graph_c0	Cluster 1	-0.411927	-0.535976	-0.395704	0.659128	0.661898	0.611193	-0.320494	-0.172982	-0.0951359	[M]	Cell wall/membrane/envelope biogenesis	Molecular Function: protein serine/threonine kinase activity (GO:0004674);; Molecular Function: ATP binding (GO:0005524);; Biological Process: protein phosphorylation (GO:0006468);; Cellular Component: integral component of membrane (GO:0016021);;	K13429|5.9024e-142|tcc:TCM_002139|K13429 chitin elicitor receptor kinase 1 | (RefSeq) Chitin elicitor receptor kinase 1, RLK1 isoform 1	--	--	Protein kinase domain;; Protein tyrosine kinase	Chitin elicitor receptor kinase 1 OS=Oryza sativa subsp. japonica OX=39947 GN=CERK1 PE=1 SV=1	T	Signal transduction mechanisms	unknown [Picea sitchensis]	molecular function: catalytic activity (GO:0003824);; biological process: metabolic process (GO:0008152);; biological process: cellular process (GO:0009987);; molecular function: binding (GO:0005488);; cellular component: membrane (GO:0016020);; cellular component: membrane part (GO:0044425)	Plant-pathogen interaction (ko04626)
c96588.graph_c0	Cluster 1	-0.595666	-0.458162	-0.520378	0.532439	0.585664	0.614901	0.104774	-0.189674	-0.0738973	[M]	Cell wall/membrane/envelope biogenesis	Molecular Function: protein serine/threonine kinase activity (GO:0004674);; Molecular Function: ATP binding (GO:0005524);; Biological Process: protein phosphorylation (GO:0006468);; Cellular Component: integral component of membrane (GO:0016021);;	--	[T]	Signal transduction mechanisms	Protein kinase domain;; Protein tyrosine kinase;; Phosphotransferase enzyme family	Receptor-like serine/threonine-protein kinase At1g78530 OS=Arabidopsis thaliana OX=3702 GN=At1g78530 PE=2 SV=1	T	Signal transduction mechanisms	unknown [Picea sitchensis]	molecular function: catalytic activity (GO:0003824);; biological process: metabolic process (GO:0008152);; biological process: cellular process (GO:0009987);; molecular function: binding (GO:0005488);; cellular component: membrane (GO:0016020);; cellular component: membrane part (GO:0044425)	--
c98836.graph_c0	Cluster 1	-0.533474	-0.367737	0.156311	0.99933	0.968657	0.989542	-0.727913	-0.749608	-0.735108	--	--	Molecular Function: protein serine/threonine kinase activity (GO:0004674);; Molecular Function: ATP binding (GO:0005524);; Biological Process: protein phosphorylation (GO:0006468);; Cellular Component: integral component of membrane (GO:0016021);;	--	[T]	Signal transduction mechanisms	Protein tyrosine kinase	Receptor-like protein kinase THESEUS 1 OS=Arabidopsis thaliana OX=3702 GN=THE1 PE=1 SV=1	T	Signal transduction mechanisms	PREDICTED: receptor-like protein kinase THESEUS 1 [Elaeis guineensis]	molecular function: catalytic activity (GO:0003824);; biological process: metabolic process (GO:0008152);; biological process: cellular process (GO:0009987);; molecular function: binding (GO:0005488);; cellular component: membrane (GO:0016020);; cellular component: membrane part (GO:0044425)	--
c101737.graph_c2	Cluster 1	-0.410914	-0.25837	-0.294085	0.593811	0.654509	0.827231	-0.324326	-0.356516	-0.431339	[T]	Signal transduction mechanisms	Molecular Function: protein serine/threonine kinase activity (GO:0004674);; Molecular Function: ATP binding (GO:0005524);; Biological Process: protein phosphorylation (GO:0006468);;	K02202|4.12213e-173|atr:18445079|K02202 cyclin-dependent kinase 7 [EC:2.7.11.22 2.7.11.23] | (RefSeq) cyclin-dependent kinase D-1	[DKL]	--	Protein kinase domain;; Protein tyrosine kinase	Cyclin-dependent kinase D-1 OS=Oryza sativa subsp. japonica OX=39947 GN=CDKD-1 PE=1 SV=1	T	Signal transduction mechanisms	unknown [Picea sitchensis]	molecular function: catalytic activity (GO:0003824);; biological process: metabolic process (GO:0008152);; biological process: cellular process (GO:0009987);; molecular function: binding (GO:0005488)	Basal transcription factors (ko03022);; Nucleotide excision repair (ko03420)
c102340.graph_c0	Cluster 1	-0.194099	-0.165281	-0.113782	0.502052	0.444318	0.446187	-0.327824	-0.264944	-0.326627	[T]	Signal transduction mechanisms	Molecular Function: protein serine/threonine kinase activity (GO:0004674);; Molecular Function: ATP binding (GO:0005524);; Biological Process: protein phosphorylation (GO:0006468);;	K08819|2.11997e-177|atr:18445261|K08819 cyclin-dependent kinase 12/13 [EC:2.7.11.22 2.7.11.23] | (RefSeq) probable serine/threonine-protein kinase At1g54610	[D]	Cell cycle control, cell division, chromosome partitioning	Protein kinase domain;; Protein tyrosine kinase;; Protein kinase domain;; Protein tyrosine kinase	Probable serine/threonine-protein kinase At1g54610 OS=Arabidopsis thaliana OX=3702 GN=At1g54610 PE=1 SV=1	T	Signal transduction mechanisms	probable serine/threonine-protein kinase At1g54610 [Asparagus officinalis]	molecular function: catalytic activity (GO:0003824);; biological process: metabolic process (GO:0008152);; biological process: cellular process (GO:0009987);; molecular function: binding (GO:0005488)	--
c80464.graph_c0	Cluster 1	-0.272627	-0.333121	-0.322895	0.580282	0.635444	0.640678	-0.318825	-0.305474	-0.303462	[T]	Signal transduction mechanisms	Molecular Function: protein serine/threonine kinase activity (GO:0004674);; Molecular Function: ATP binding (GO:0005524);; Biological Process: protein phosphorylation (GO:0006468);;	--	[G]	Carbohydrate transport and metabolism	Protein kinase domain;; Protein tyrosine kinase	Shaggy-related protein kinase theta OS=Arabidopsis thaliana OX=3702 GN=ASK8 PE=2 SV=3	T	Signal transduction mechanisms	unknown [Picea sitchensis]	molecular function: catalytic activity (GO:0003824);; biological process: metabolic process (GO:0008152);; biological process: cellular process (GO:0009987);; molecular function: binding (GO:0005488)	--
c83492.graph_c0	Cluster 1	-0.537629	-0.537629	-0.537629	1.26146	0.801508	1.16281	-0.537629	-0.537629	-0.537629	[M]	Cell wall/membrane/envelope biogenesis	Molecular Function: protein serine/threonine kinase activity (GO:0004674);; Molecular Function: ATP binding (GO:0005524);; Biological Process: protein phosphorylation (GO:0006468);;	K03097|8.19787e-167|csv:101207500|K03097 casein kinase II subunit alpha [EC:2.7.11.1] | (RefSeq) casein kinase II subunit alpha-like	[TDK]	--	Protein kinase domain;; Protein tyrosine kinase;; Phosphotransferase enzyme family	Casein kinase II subunit alpha-2 OS=Oryza sativa subsp. japonica OX=39947 GN=HD6 PE=3 SV=1	T	Signal transduction mechanisms	casein kinase II subunit alpha-2-like [Momordica charantia]	molecular function: catalytic activity (GO:0003824);; biological process: metabolic process (GO:0008152);; biological process: cellular process (GO:0009987);; molecular function: binding (GO:0005488)	Ribosome biogenesis in eukaryotes (ko03008);; Circadian rhythm - plant (ko04712)
c89957.graph_c0	Cluster 1	-0.589866	-0.536961	-0.409365	0.853894	0.850739	0.841914	-0.290152	-0.39378	-0.326423	[T]	Signal transduction mechanisms	Molecular Function: protein serine/threonine kinase activity (GO:0004674);; Molecular Function: ATP binding (GO:0005524);; Biological Process: protein phosphorylation (GO:0006468);;	K07359|0|atr:18444257|K07359 calcium/calmodulin-dependent protein kinase kinase 2 [EC:2.7.11.17] | (RefSeq) serine/threonine-protein kinase GRIK1	[T]	Signal transduction mechanisms	Protein kinase domain;; Protein tyrosine kinase;; Kinase-like;; Phosphotransferase enzyme family	Serine/threonine-protein kinase GRIK2 OS=Arabidopsis thaliana OX=3702 GN=GRIK2 PE=1 SV=1	T	Signal transduction mechanisms	serine/threonine-protein kinase GRIK1 [Amborella trichopoda]	molecular function: catalytic activity (GO:0003824);; biological process: metabolic process (GO:0008152);; biological process: cellular process (GO:0009987);; molecular function: binding (GO:0005488)	--
c92462.graph_c0	Cluster 1	-0.0830027	-0.104877	-0.332288	0.675899	0.653568	0.811599	-0.613737	-0.185219	-0.821943	[T]	Signal transduction mechanisms	Molecular Function: protein serine/threonine kinase activity (GO:0004674);; Molecular Function: ATP binding (GO:0005524);; Biological Process: protein phosphorylation (GO:0006468);;	--	[T]	Signal transduction mechanisms	Protein kinase domain;; Protein tyrosine kinase	Serine/threonine-protein kinase PBL27 OS=Arabidopsis thaliana OX=3702 GN=PBL27 PE=1 SV=1	T	Signal transduction mechanisms	Non-specific serine/threonine protein kinase [Handroanthus impetiginosus]	molecular function: catalytic activity (GO:0003824);; biological process: metabolic process (GO:0008152);; biological process: cellular process (GO:0009987);; molecular function: binding (GO:0005488)	--
c93868.graph_c0	Cluster 1	-0.645101	-0.645101	-0.645101	1.42529	1.24242	1.2029	-0.645101	-0.645101	-0.645101	[T]	Signal transduction mechanisms	Molecular Function: protein serine/threonine kinase activity (GO:0004674);; Molecular Function: ATP binding (GO:0005524);; Biological Process: protein phosphorylation (GO:0006468);;	K02218|1.54102e-152|bvg:104909049|K02218 casein kinase 1 [EC:2.7.11.1] | (RefSeq) casein kinase I isoform delta-like	[T]	Signal transduction mechanisms	Protein kinase domain;; Protein tyrosine kinase	Casein kinase 1-like protein 12 OS=Arabidopsis thaliana OX=3702 GN=CKL12 PE=2 SV=1	T	Signal transduction mechanisms	PREDICTED: casein kinase 1-like protein 2 [Beta vulgaris subsp. vulgaris]	molecular function: catalytic activity (GO:0003824);; biological process: metabolic process (GO:0008152);; biological process: cellular process (GO:0009987);; molecular function: binding (GO:0005488)	--
c94228.graph_c0	Cluster 1	-0.0640338	-0.159632	-0.0625426	0.529358	0.460501	0.722498	-0.505672	-0.495577	-0.4249	[T]	Signal transduction mechanisms	Molecular Function: protein serine/threonine kinase activity (GO:0004674);; Molecular Function: ATP binding (GO:0005524);; Biological Process: protein phosphorylation (GO:0006468);;	--	[T]	Signal transduction mechanisms	Protein tyrosine kinase;; Protein kinase domain	PTI1-like tyrosine-protein kinase At3g15890 OS=Arabidopsis thaliana OX=3702 GN=At3g15890 PE=2 SV=1	T	Signal transduction mechanisms	hypothetical protein SELMODRAFT_149289 [Selaginella moellendorffii]	molecular function: catalytic activity (GO:0003824);; biological process: metabolic process (GO:0008152);; biological process: cellular process (GO:0009987);; molecular function: binding (GO:0005488)	--
c96016.graph_c0	Cluster 1	-0.566873	-0.404433	-0.475926	0.893637	0.878477	0.865355	-0.465757	-0.358381	-0.366098	[T]	Signal transduction mechanisms	Molecular Function: protein serine/threonine kinase activity (GO:0004674);; Molecular Function: ATP binding (GO:0005524);; Biological Process: protein phosphorylation (GO:0006468);;	K04733|4.88749e-161|nnu:104602456|K04733 interleukin-1 receptor-associated kinase 4 [EC:2.7.11.1] | (RefSeq) protein kinase APK1A, chloroplastic	[T]	Signal transduction mechanisms	Protein kinase domain;; Protein tyrosine kinase	Receptor-like cytoplasmic kinase 176 OS=Oryza sativa subsp. japonica OX=39947 GN=RLCK176 PE=1 SV=1	T	Signal transduction mechanisms	hypothetical protein AQUCO_02700372v1 [Aquilegia coerulea]	molecular function: catalytic activity (GO:0003824);; biological process: metabolic process (GO:0008152);; biological process: cellular process (GO:0009987);; molecular function: binding (GO:0005488)	--
c98031.graph_c0	Cluster 1	-0.843852	-0.864159	-0.861075	1.3844	1.45507	1.52221	-0.557982	-0.632262	-0.602347	[T]	Signal transduction mechanisms	Molecular Function: protein serine/threonine kinase activity (GO:0004674);; Molecular Function: ATP binding (GO:0005524);; Biological Process: protein phosphorylation (GO:0006468);;	K04733|0|nnu:104602456|K04733 interleukin-1 receptor-associated kinase 4 [EC:2.7.11.1] | (RefSeq) protein kinase APK1A, chloroplastic	[T]	Signal transduction mechanisms	Protein tyrosine kinase;; Protein kinase domain	Probable serine/threonine-protein kinase PBL3 OS=Arabidopsis thaliana OX=3702 GN=PBL3 PE=1 SV=1	T	Signal transduction mechanisms	probable serine/threonine-protein kinase PBL3 isoform X2 [Quercus suber]	molecular function: catalytic activity (GO:0003824);; biological process: metabolic process (GO:0008152);; biological process: cellular process (GO:0009987);; molecular function: binding (GO:0005488)	--
c103065.graph_c0	Cluster 1	-0.256749	-0.106528	-0.266678	1.12981	1.28808	1.15308	-0.908543	-0.955952	-1.07653	[T]	Signal transduction mechanisms	Molecular Function: protein serine/threonine kinase activity (GO:0004674);; Cellular Component: plasma membrane (GO:0005886);; Biological Process: macromolecule metabolic process (GO:0043170);; Biological Process: cellular metabolic process (GO:0044237);; Biological Process: primary metabolic process (GO:0044238);; Molecular Function: organic cyclic compound binding (GO:0097159);; Molecular Funct…	--	[R]	General function prediction only	Salt stress response/antifungal;; Domain of unknown function (DUF4283);; Protein tyrosine kinase;; zinc-binding in reverse transcriptase;; Reverse transcriptase (RNA-dependent DNA polymerase);; Protein tyrosine kinase;; Protein kinase domain	Cysteine-rich receptor-like protein kinase 2 OS=Arabidopsis thaliana OX=3702 GN=CRK2 PE=2 SV=1	T	Signal transduction mechanisms	hypothetical protein VITISV_008538 [Vitis vinifera]	molecular function: catalytic activity (GO:0003824);; biological process: metabolic process (GO:0008152);; biological process: cellular process (GO:0009987);; cellular component: cell (GO:0005623);; cellular component: membrane (GO:0016020);; cellular component: cell part (GO:0044464);; molecular function: binding (GO:0005488)	--
c102088.graph_c2	Cluster 1	-0.388545	-0.230489	-0.243946	0.664958	0.625889	0.680965	-0.403569	-0.245537	-0.459726	[T]	Signal transduction mechanisms	Molecular Function: protein serine/threonine kinase activity (GO:0004674);; Cellular Component: cytosol (GO:0005829);; Biological Process: protein phosphorylation (GO:0006468);; Biological Process: intracellular signal transduction (GO:0035556);;	K08867|0|atr:18442094|K08867 WNK lysine deficient protein kinase [EC:2.7.11.1] | (RefSeq) probable serine/threonine-protein kinase WNK3	[R]	General function prediction only	Protein kinase domain;; Protein tyrosine kinase;; Oxidative-stress-responsive kinase 1 C-terminal domain	Probable serine/threonine-protein kinase WNK2 OS=Oryza sativa subsp. japonica OX=39947 GN=WNK2 PE=2 SV=1	T	Signal transduction mechanisms	probable serine/threonine-protein kinase WNK3 [Amborella trichopoda]	molecular function: catalytic activity (GO:0003824);; biological process: metabolic process (GO:0008152);; biological process: cellular process (GO:0009987);; cellular component: cell (GO:0005623);; cellular component: cell part (GO:0044464);; biological process: signaling (GO:0023052);; biological process: single-organism process (GO:0044699);; biological process: response to stimulus (GO:005089…	--
c91056.graph_c0	Cluster 1	-0.335346	-0.319971	-0.364843	0.469062	0.589749	0.604149	-0.0997647	-0.274804	-0.268232	[T]	Signal transduction mechanisms	Molecular Function: protein serine/threonine kinase activity (GO:0004674);; Cellular Component: cytosol (GO:0005829);; Biological Process: protein phosphorylation (GO:0006468);; Biological Process: intracellular signal transduction (GO:0035556);;	K08867|0|nnu:104611809|K08867 WNK lysine deficient protein kinase [EC:2.7.11.1] | (RefSeq) probable serine/threonine-protein kinase WNK9	[R]	General function prediction only	Protein kinase domain;; Protein tyrosine kinase;; Oxidative-stress-responsive kinase 1 C-terminal domain	Probable serine/threonine-protein kinase WNK1 OS=Oryza sativa subsp. japonica OX=39947 GN=WNK1 PE=2 SV=1	T	Signal transduction mechanisms	unknown [Picea sitchensis]	molecular function: catalytic activity (GO:0003824);; biological process: metabolic process (GO:0008152);; biological process: cellular process (GO:0009987);; cellular component: cell (GO:0005623);; cellular component: cell part (GO:0044464);; biological process: signaling (GO:0023052);; biological process: single-organism process (GO:0044699);; biological process: response to stimulus (GO:005089…	--
c103061.graph_c0	Cluster 1	-0.346341	-0.199951	-0.17486	0.840603	0.981179	1.16438	-0.565236	-0.775453	-0.924317	[M]	Cell wall/membrane/envelope biogenesis	Molecular Function: protein kinase activity (GO:0004672);; Molecular Function: binding (GO:0005488);; Cellular Component: membrane (GO:0016020);; Biological Process: phosphorylation (GO:0016310);;	K04733|0|cit:107177452|K04733 interleukin-1 receptor-associated kinase 4 [EC:2.7.11.1] | (RefSeq) putative receptor protein kinase ZmPK1	--	--	Protein kinase domain;; Protein tyrosine kinase;; D-mannose binding lectin;; S-locus glycoprotein domain	Putative receptor protein kinase ZmPK1 OS=Zea mays OX=4577 GN=PK1 PE=2 SV=2	T	Signal transduction mechanisms	hypothetical protein CISIN_1g038103mg [Citrus sinensis]	molecular function: catalytic activity (GO:0003824);; biological process: metabolic process (GO:0008152);; biological process: cellular process (GO:0009987);; molecular function: binding (GO:0005488);; cellular component: membrane (GO:0016020)	--
c48605.graph_c0	Cluster 1	-0.351645	-0.351645	-0.351645	0.520199	0.745966	0.843703	-0.351645	-0.351645	-0.351645	[P]	Inorganic ion transport and metabolism	Molecular Function: protein kinase activity (GO:0004672);; Molecular Function: binding (GO:0005488);; Biological Process: phosphorylation (GO:0016310);;	K04515|3.53194e-46|gmx:547573|K04515 calcium/calmodulin-dependent protein kinase (CaM kinase) II [EC:2.7.11.17] | (RefSeq) PPCK, PPCK1; phosphoenolpyruvate carboxylase kinase	[Z]	Cytoskeleton	Protein kinase domain;; Protein tyrosine kinase	Calcium-dependent protein kinase 17 OS=Arabidopsis thaliana OX=3702 GN=CPK17 PE=2 SV=1	T	Signal transduction mechanisms	PREDICTED: calcium-dependent protein kinase 17-like [Gossypium hirsutum]	molecular function: catalytic activity (GO:0003824);; biological process: metabolic process (GO:0008152);; biological process: cellular process (GO:0009987);; molecular function: binding (GO:0005488)	--
c94354.graph_c0	Cluster 1	-0.573983	-0.796376	-0.928826	1.2716	1.36226	1.46613	-0.663481	-0.55245	-0.584872	[T]	Signal transduction mechanisms	Molecular Function: protein kinase activity (GO:0004672);; Molecular Function: binding (GO:0005488);; Biological Process: phosphorylation (GO:0016310);;	K04733|5.89583e-176|gmx:100780014|K04733 interleukin-1 receptor-associated kinase 4 [EC:2.7.11.1] | (RefSeq) probable L-type lectin-domain containing receptor kinase S.5	--	--	Legume lectin domain;; Protein tyrosine kinase;; Protein kinase domain	Probable L-type lectin-domain containing receptor kinase S.5 OS=Arabidopsis thaliana OX=3702 GN=LECRKS5 PE=2 SV=1	T	Signal transduction mechanisms	Protein kinase domain [Macleaya cordata]	molecular function: catalytic activity (GO:0003824);; biological process: metabolic process (GO:0008152);; biological process: cellular process (GO:0009987);; molecular function: binding (GO:0005488)	--
c96030.graph_c0	Cluster 1	-0.221625	-0.36735	-0.397903	0.618085	0.722513	0.757804	-0.342323	-0.327998	-0.441203	[M]	Cell wall/membrane/envelope biogenesis	Molecular Function: protein kinase activity (GO:0004672);; Molecular Function: ATP binding (GO:0005524);; Cellular Component: plasma membrane (GO:0005886);; Biological Process: protein phosphorylation (GO:0006468);; Biological Process: brassinosteroid mediated signaling pathway (GO:0009742);;	K14500|0|nnu:104610398|K14500 BR-signaling kinase [EC:2.7.11.1] | (RefSeq) probable serine/threonine-protein kinase At4g35230	--	--	Protein tyrosine kinase;; Protein kinase domain	Serine/threonine-protein kinase BSK2 OS=Arabidopsis thaliana OX=3702 GN=BSK2 PE=1 SV=1	T	Signal transduction mechanisms	unknown [Picea sitchensis]	molecular function: catalytic activity (GO:0003824);; biological process: metabolic process (GO:0008152);; biological process: cellular process (GO:0009987);; molecular function: binding (GO:0005488);; cellular component: cell (GO:0005623);; cellular component: membrane (GO:0016020);; cellular component: cell part (GO:0044464);; biological process: signaling (GO:0023052);; biological process: sin…	Plant hormone signal transduction (ko04075)
c98818.graph_c2	Cluster 1	-0.56564	-0.670983	-0.586241	0.880841	0.937261	0.939184	-0.272358	-0.393596	-0.268468	--	;;	Molecular Function: protein kinase activity (GO:0004672);; Molecular Function: ATP binding (GO:0005524);; Biological Process: protein phosphorylation (GO:0006468);; Molecular Function: amino acid binding (GO:0016597);;	--	[T]	Signal transduction mechanisms	Protein tyrosine kinase;; Protein kinase domain;; ACT domain	Serine/threonine-protein kinase STY46 OS=Arabidopsis thaliana OX=3702 GN=STY46 PE=1 SV=1	T	Signal transduction mechanisms	unknown [Picea sitchensis]	molecular function: catalytic activity (GO:0003824);; biological process: metabolic process (GO:0008152);; biological process: cellular process (GO:0009987);; molecular function: binding (GO:0005488)	--
c93183.graph_c0	Cluster 1	-0.323404	-0.72206	-0.979521	1.2903	0.317719	0.665966	-0.219013	0.0315625	-0.0615469	--	--	Molecular Function: protein kinase activity (GO:0004672);; Molecular Function: ATP binding (GO:0005524);; Biological Process: protein phosphorylation (GO:0006468);; Cellular Component: integral component of membrane (GO:0016021);;	K04733|1.25733e-33|atr:18424451|K04733 interleukin-1 receptor-associated kinase 4 [EC:2.7.11.1] | (RefSeq) protein LYK5	--	--	Protein tyrosine kinase;; Protein kinase domain	Chitin elicitor receptor kinase 1 OS=Oryza sativa subsp. japonica OX=39947 GN=CERK1 PE=1 SV=1	T	Signal transduction mechanisms	unknown [Picea sitchensis]	molecular function: catalytic activity (GO:0003824);; biological process: metabolic process (GO:0008152);; biological process: cellular process (GO:0009987);; molecular function: binding (GO:0005488);; cellular component: membrane (GO:0016020);; cellular component: membrane part (GO:0044425)	--
c95231.graph_c0	Cluster 1	-0.281974	-0.382041	-0.55097	0.417321	0.162507	0.31287	0.0369765	0.101107	0.184202	[K]	Transcription	Molecular Function: protein kinase activity (GO:0004672);; Molecular Function: ATP binding (GO:0005524);; Biological Process: protein phosphorylation (GO:0006468);; Cellular Component: integral component of membrane (GO:0016021);;	--	--	--	Protein kinase domain;; Protein tyrosine kinase;; Leucine rich repeat;; Leucine Rich repeats (2 copies);; Leucine rich repeat;; Leucine Rich repeats (2 copies);; Leucine Rich Repeat;; Leucine rich repeat N-terminal domain	Receptor-like protein kinase HSL1 OS=Arabidopsis thaliana OX=3702 GN=HSL1 PE=2 SV=1	S	Function unknown	clavata 1-like protein [Pinus pinaster]	molecular function: catalytic activity (GO:0003824);; biological process: metabolic process (GO:0008152);; biological process: cellular process (GO:0009987);; molecular function: binding (GO:0005488);; cellular component: membrane (GO:0016020);; cellular component: membrane part (GO:0044425)	--
c86720.graph_c0	Cluster 1	-0.252404	-0.444646	-0.531907	0.749712	0.73234	0.764786	-0.336694	-0.319585	-0.361601	--	;;	Molecular Function: protein kinase activity (GO:0004672);; Molecular Function: ATP binding (GO:0005524);; Biological Process: protein phosphorylation (GO:0006468);;	--	[T]	Signal transduction mechanisms	Protein tyrosine kinase;; Protein kinase domain	Serine/threonine-protein kinase STY13 OS=Arabidopsis thaliana OX=3702 GN=STY13 PE=1 SV=2	T	Signal transduction mechanisms	unknown [Picea sitchensis]	molecular function: catalytic activity (GO:0003824);; biological process: metabolic process (GO:0008152);; biological process: cellular process (GO:0009987);; molecular function: binding (GO:0005488)	--
c100229.graph_c0	Cluster 1	-0.548008	-0.973637	-0.490381	1.77979	1.76757	1.78069	-0.928783	-1.23606	-1.15118	--	;;	Molecular Function: protein kinase activity (GO:0004672);; Cellular Component: membrane (GO:0016020);;	K04733|3.34582e-170|adu:107495562|K04733 interleukin-1 receptor-associated kinase 4 [EC:2.7.11.1] | (RefSeq) cysteine-rich receptor-like protein kinase 2	--	--	Salt stress response/antifungal;; Protein tyrosine kinase;; Protein kinase domain;; Protein kinase domain;; Protein tyrosine kinase	Cysteine-rich receptor-like protein kinase 3 OS=Arabidopsis thaliana OX=3702 GN=CRK3 PE=2 SV=1	T	Signal transduction mechanisms	cysteine-rich receptor-like protein kinase 2 isoform X2 [Arachis duranensis]	molecular function: catalytic activity (GO:0003824);; biological process: metabolic process (GO:0008152);; biological process: cellular process (GO:0009987);; cellular component: membrane (GO:0016020)	--
c77675.graph_c0	Cluster 1	-0.671287	-0.479654	-0.610561	0.802536	0.778058	0.868944	-0.180093	-0.238827	-0.269116	[T]	Signal transduction mechanisms	Molecular Function: protein kinase activity (GO:0004672);; Biological Process: protein phosphorylation (GO:0006468);;	--	[TR]	--	Protein kinase domain;; Protein tyrosine kinase;; Kinase-like	Probable serine/threonine protein kinase IREH1 OS=Arabidopsis thaliana OX=3702 GN=IREH1 PE=1 SV=1	T	Signal transduction mechanisms	PREDICTED: probable serine/threonine protein kinase IRE4 isoform X1 [Nelumbo nucifera]	molecular function: catalytic activity (GO:0003824);; biological process: metabolic process (GO:0008152);; biological process: cellular process (GO:0009987)	--
c85640.graph_c0	Cluster 1	-0.0512476	0.340111	0.0397634	0.676293	0.329843	0.400232	-0.45959	-0.733351	-0.542053	--	--	Molecular Function: protein kinase activity (GO:0004672);; Biological Process: protein phosphorylation (GO:0006468);;	--	--	--	--	Phytosulfokine receptor 2 OS=Arabidopsis thaliana OX=3702 GN=PSKR2 PE=2 SV=1	T	Signal transduction mechanisms	PREDICTED: LRR receptor-like serine/threonine-protein kinase FEI 1 isoform X1 [Lupinus angustifolius]	molecular function: catalytic activity (GO:0003824);; biological process: metabolic process (GO:0008152);; biological process: cellular process (GO:0009987)	--
c88870.graph_c0	Cluster 1	-0.358314	-0.31803	-0.293156	0.686493	0.708556	0.770826	-0.332037	-0.386539	-0.477798	--	;;	Molecular Function: protein kinase activity (GO:0004672);; Biological Process: protein phosphorylation (GO:0006468);;	--	[T]	Signal transduction mechanisms	Protein tyrosine kinase;; Protein kinase domain	Serine/threonine-protein kinase HT1 OS=Arabidopsis thaliana OX=3702 GN=HT1 PE=1 SV=1	T	Signal transduction mechanisms	unknown [Picea sitchensis]	molecular function: catalytic activity (GO:0003824);; biological process: metabolic process (GO:0008152);; biological process: cellular process (GO:0009987)	--
c101788.graph_c0	Cluster 1	-0.507994	-0.319974	-0.35618	0.533556	0.51503	0.483932	-0.169302	-0.0254114	-0.153657	[M]	Cell wall/membrane/envelope biogenesis	Molecular Function: protein kinase activity (GO:0004672);; Biological Process: phosphorylation (GO:0016310);; Cellular Component: cell part (GO:0044464);;	K08835|0|nnu:104593193|K08835 serine/threonine-protein kinase OSR1/STK39 [EC:2.7.11.1] | (RefSeq) serine/threonine-protein kinase BLUS1	[T]	Signal transduction mechanisms	Protein kinase domain;; Protein tyrosine kinase;; Zinc finger, C3HC4 type (RING finger);; Ring finger domain;; Prokaryotic RING finger family 4;; Zinc finger, C3HC4 type (RING finger)	Serine/threonine-protein kinase BLUS1 OS=Arabidopsis thaliana OX=3702 GN=BLUS1 PE=1 SV=1	T	Signal transduction mechanisms	PREDICTED: serine/threonine-protein kinase BLUS1 isoform X1 [Nelumbo nucifera]	molecular function: catalytic activity (GO:0003824);; biological process: metabolic process (GO:0008152);; biological process: cellular process (GO:0009987);; cellular component: cell (GO:0005623);; cellular component: cell part (GO:0044464)	--
c90313.graph_c0	Cluster 1	-0.489629	-0.489629	-0.489629	1.22407	0.749158	0.964547	-0.489629	-0.489629	-0.489629	[T]	Signal transduction mechanisms	Molecular Function: protein kinase activity (GO:0004672);; Biological Process: cellular process (GO:0009987);;	K07198|5.09679e-33|gra:105802478|K07198 5'-AMP-activated protein kinase, catalytic alpha subunit [EC:2.7.11.11] | (RefSeq) SNF1-related protein kinase catalytic subunit alpha KIN10-like	[T]	Signal transduction mechanisms	Protein kinase domain;; Protein tyrosine kinase	Serine/threonine protein kinase OSK3 OS=Oryza sativa subsp. japonica OX=39947 GN=OSK3 PE=1 SV=1	T	Signal transduction mechanisms	Pkinase-domain-containing protein [Saitoella complicata NRRL Y-17804]	molecular function: catalytic activity (GO:0003824);; biological process: metabolic process (GO:0008152);; biological process: cellular process (GO:0009987)	Regulation of autophagy (ko04140)
c89836.graph_c0	Cluster 1	-0.411553	-0.411553	-0.411553	0.98351	0.581215	0.904593	-0.411553	-0.411553	-0.411553	--	--	Molecular Function: protein domain specific binding (GO:0019904);;	K06630|7.83063e-122|ppp:PHYPADRAFT_211050|K06630 14-3-3 protein epsilon | (RefSeq) hypothetical protein	[O]	Posttranslational modification, protein turnover, chaperones	14-3-3 protein	14-3-3-like protein OS=Chlamydomonas reinhardtii OX=3055 PE=2 SV=1	T	Signal transduction mechanisms	hypothetical protein A4X13_g4113 [Tilletia indica]	molecular function: binding (GO:0005488)	--
c95093.graph_c0	Cluster 1	-1.16949	-1.12631	-1.28563	1.09885	1.17694	1.17458	0.0636777	0.0838792	-0.0164926	--	--	Molecular Function: protein dimerization activity (GO:0046983);;	K13422|1.08758e-101|gra:105789352|K13422 transcription factor MYC2 | (RefSeq) transcription factor MYC4-like	--	--	bHLH-MYC and R2R3-MYB transcription factors N-terminal;; Helix-loop-helix DNA-binding domain	Transcription factor MYC2 OS=Oryza sativa subsp. japonica OX=39947 GN=MYC2 PE=1 SV=1	K	Transcription	unknown [Picea sitchensis]	molecular function: binding (GO:0005488)	Plant hormone signal transduction (ko04075)
c98783.graph_c0	Cluster 1	-0.220199	-0.23265	-0.362736	0.616589	0.499436	0.56224	-0.398468	-0.154509	-0.309703	--	--	Molecular Function: protein dimerization activity (GO:0046983);;	K13422|1.48348e-69|gra:105800310|K13422 transcription factor MYC2 | (RefSeq) transcription factor MYC4-like	--	--	bHLH-MYC and R2R3-MYB transcription factors N-terminal;; Helix-loop-helix DNA-binding domain	Transcription factor MYC2 OS=Arabidopsis thaliana OX=3702 GN=MYC2 PE=1 SV=2	K	Transcription	JAMYC2 [Taxus cuspidata]	molecular function: binding (GO:0005488)	Plant hormone signal transduction (ko04075)
c103342.graph_c0	Cluster 1	-0.361325	-0.549866	-0.1656	1.74081	1.42533	1.51538	-1.23169	-1.09555	-1.27749	--	--	Molecular Function: protein binding (GO:0005515);; Cellular Component: nucleus (GO:0005634);; Biological Process: seed germination (GO:0009845);; Biological Process: positive regulation of gibberellic acid mediated signaling pathway (GO:0009939);; Biological Process: seed dormancy process (GO:0010162);; Cellular Component: SCF ubiquitin ligase complex (GO:0019005);;	K14495|4.0774e-24|gra:105770115|K14495 F-box protein GID2 | (RefSeq) F-box protein GID2-like	--	--	F-box domain;; F-box-like	F-box protein GID2 OS=Arabidopsis thaliana OX=3702 GN=GID2 PE=1 SV=1	S	Function unknown	unknown [Picea sitchensis]	molecular function: binding (GO:0005488);; cellular component: cell (GO:0005623);; cellular component: organelle (GO:0043226);; cellular component: cell part (GO:0044464);; biological process: multicellular organismal process (GO:0032501);; biological process: developmental process (GO:0032502);; biological process: single-organism process (GO:0044699);; biological process: biological regulation …	Plant hormone signal transduction (ko04075)
c85018.graph_c0	Cluster 1	-0.317404	-0.317404	-0.317404	0.538585	0.585634	0.780206	-0.317404	-0.317404	-0.317404	--	--	Molecular Function: protein binding (GO:0005515);; Cellular Component: intracellular part (GO:0044424);;	--	[T]	Signal transduction mechanisms	SH3 domain;; Variant SH3 domain;; Variant SH3 domain	--	S	Function unknown	hypothetical protein PIROE2DRAFT_52039 [Piromyces sp. E2]	molecular function: binding (GO:0005488);; cellular component: cell (GO:0005623);; cellular component: cell part (GO:0044464)	--
c98582.graph_c0	Cluster 1	-0.39553	-0.538271	-0.519636	0.673988	0.650763	0.584071	-0.108521	-0.144305	-0.202559	--	--	Molecular Function: protein binding (GO:0005515);; Cellular Component: endoplasmic reticulum (GO:0005783);; Cellular Component: cytosol (GO:0005829);; Cellular Component: plasma membrane (GO:0005886);; Biological Process: protein folding (GO:0006457);; Cellular Component: plasmodesma (GO:0009506);; Biological Process: cellular response to heat (GO:0034605);; Biological Process: cellular response …	--	--	--	--	BAG family molecular chaperone regulator 7 OS=Arabidopsis thaliana OX=3702 GN=BAG7 PE=1 SV=1	S	Function unknown	BAG family molecular chaperone regulator 7 [Eutrema salsugineum]	molecular function: binding (GO:0005488);; cellular component: cell (GO:0005623);; cellular component: organelle (GO:0043226);; cellular component: cell part (GO:0044464);; cellular component: membrane (GO:0016020);; biological process: cellular process (GO:0009987);; cellular component: cell junction (GO:0030054);; cellular component: symplast (GO:0055044);; biological process: response to stimu…	--
c66615.graph_c0	Cluster 1	-0.637002	-0.637002	-0.637002	1.5265	1.43682	0.858694	-0.637002	-0.637002	-0.637002	--	--	Molecular Function: protein binding (GO:0005515);; Biological Process: cellular process (GO:0009987);;	K08341|1.3999e-28|smo:SELMODRAFT_109593|K08341 GABA(A) receptor-associated protein | (RefSeq) hypothetical protein	[Z]	Cytoskeleton	Autophagy protein Atg8 ubiquitin like;; Ubiquitin-like autophagy protein Apg12	Autophagy-related protein 8f OS=Arabidopsis thaliana OX=3702 GN=ATG8F PE=1 SV=1	U	Intracellular trafficking, secretion, and vesicular transport	hypothetical protein SELMODRAFT_109593 [Selaginella moellendorffii]	molecular function: binding (GO:0005488);; biological process: cellular process (GO:0009987)	Regulation of autophagy (ko04140)
c88114.graph_c0	Cluster 1	-0.690512	-0.520587	-0.0758024	0.576274	0.693192	0.797328	-0.32419	-0.701828	0.246126	--	--	Molecular Function: protein binding (GO:0005515);;	--	--	--	--	Cyclin-dependent protein kinase inhibitor SMR4 OS=Arabidopsis thaliana OX=3702 GN=SMR4 PE=1 SV=1	S	Function unknown	unknown [Picea sitchensis]	molecular function: binding (GO:0005488)	--
c91845.graph_c1	Cluster 1	-0.369386	-0.350889	-0.483958	0.615018	0.962437	0.897522	-0.317583	-0.364739	-0.588421	[P]	Inorganic ion transport and metabolism	Molecular Function: potassium ion transmembrane transporter activity (GO:0015079);; Cellular Component: integral component of membrane (GO:0016021);; Biological Process: potassium ion transmembrane transport (GO:0071805);;	K03549|1.49951e-148|atr:18433498|K03549 KUP system potassium uptake protein | (RefSeq) potassium transporter 1	--	--	K+ potassium transporter;; K+ potassium transporter	Potassium transporter 1 OS=Arabidopsis thaliana OX=3702 GN=POT1 PE=1 SV=2	P	Inorganic ion transport and metabolism	potassium transporter 1 [Amborella trichopoda]	molecular function: transporter activity (GO:0005215);; biological process: cellular process (GO:0009987);; biological process: single-organism process (GO:0044699);; biological process: localization (GO:0051179);; cellular component: membrane (GO:0016020);; cellular component: membrane part (GO:0044425)	--
c98509.graph_c0	Cluster 1	-0.784233	-0.71205	-0.656419	1.09614	1.10005	1.19523	-0.398621	-0.411797	-0.428303	[P]	Inorganic ion transport and metabolism	Molecular Function: potassium ion transmembrane transporter activity (GO:0015079);; Cellular Component: integral component of membrane (GO:0016021);; Biological Process: potassium ion transmembrane transport (GO:0071805);;	K03549|0|atr:18425472|K03549 KUP system potassium uptake protein | (RefSeq) probable potassium transporter 11	--	--	K+ potassium transporter;; K+ potassium transporter	Putative potassium transporter 12 OS=Oryza sativa subsp. japonica OX=39947 GN=HAK12 PE=2 SV=1	P	Inorganic ion transport and metabolism	Potassium transporter [Trema orientalis]	molecular function: transporter activity (GO:0005215);; biological process: cellular process (GO:0009987);; biological process: single-organism process (GO:0044699);; biological process: localization (GO:0051179);; cellular component: membrane (GO:0016020);; cellular component: membrane part (GO:0044425)	--
c88157.graph_c0	Cluster 1	-0.343378	-0.367134	-0.600624	0.623624	0.541598	0.765672	-0.101951	-0.257195	-0.260613	[G]	Carbohydrate transport and metabolism	Molecular Function: polygalacturonase activity (GO:0004650);; Cellular Component: extracellular region (GO:0005576);; Cellular Component: vacuolar membrane (GO:0005774);; Biological Process: carbohydrate metabolic process (GO:0005975);; Biological Process: cell wall organization (GO:0071555);;	--	--	--	Glycosyl hydrolases family 28;; Pectate lyase superfamily protein	Probable polygalacturonase OS=Vitis vinifera OX=29760 GN=GSVIVT00026920001 PE=1 SV=1	M	Cell wall/membrane/envelope biogenesis	PREDICTED: exopolygalacturonase [Nelumbo nucifera]	molecular function: catalytic activity (GO:0003824);; cellular component: extracellular region (GO:0005576);; cellular component: cell (GO:0005623);; cellular component: membrane (GO:0016020);; cellular component: organelle (GO:0043226);; cellular component: organelle part (GO:0044422);; cellular component: cell part (GO:0044464);; biological process: metabolic process (GO:0008152);; biological p…	--
c85459.graph_c0	Cluster 1	-0.394162	-0.394162	-0.394162	0.916178	0.723533	0.696691	-0.394162	-0.394162	-0.365593	[G]	Carbohydrate transport and metabolism	Molecular Function: phosphorylase activity (GO:0004645);; Biological Process: glycogen metabolic process (GO:0005977);; Molecular Function: anion binding (GO:0043168);;	K00688|0|mis:MICPUN_104969|K00688 glycogen phosphorylase [EC:2.4.1.1] | (RefSeq) PHO1; glycosyltransferase family 35 protein	[G]	Carbohydrate transport and metabolism	Carbohydrate phosphorylase	Alpha-glucan phosphorylase, H isozyme OS=Solanum tuberosum OX=4113 PE=1 SV=1	G	Carbohydrate transport and metabolism	hypothetical protein GPECTOR_7g1017 [Gonium pectorale]	molecular function: catalytic activity (GO:0003824);; biological process: metabolic process (GO:0008152);; biological process: cellular process (GO:0009987);; biological process: single-organism process (GO:0044699);; molecular function: binding (GO:0005488)	Starch and sucrose metabolism (ko00500)
c102771.graph_c0	Cluster 1	-0.15397	-0.142161	-0.27986	0.525337	0.458399	0.553446	-0.200156	-0.277705	-0.483328	[TK]	Signal transduction mechanisms ;; Transcription	Molecular Function: phosphorelay sensor kinase activity (GO:0000155);; Molecular Function: osmosensor activity (GO:0005034);; Cellular Component: endoplasmic reticulum (GO:0005783);; Biological Process: response to osmotic stress (GO:0006970);; Biological Process: response to water deprivation (GO:0009414);; Molecular Function: histidine phosphotransfer kinase activity (GO:0009927);; Biological P…	--	[T]	Signal transduction mechanisms	Response regulator receiver domain;; Histidine kinase-, DNA gyrase B-, and HSP90-like ATPase	Histidine kinase 1 OS=Arabidopsis thaliana OX=3702 GN=AHK1 PE=1 SV=2	T	Signal transduction mechanisms	histidine kinase 1 isoform X1 [Asparagus officinalis]	molecular function: catalytic activity (GO:0003824);; molecular function: signal transducer activity (GO:0004871);; molecular function: molecular transducer activity (GO:0060089);; biological process: metabolic process (GO:0008152);; biological process: cellular process (GO:0009987);; biological process: signaling (GO:0023052);; biological process: single-organism process (GO:0044699);; biologica…	--
c100286.graph_c0	Cluster 1	-0.39028	-0.487577	-0.498804	0.740131	0.788652	0.684969	-0.19807	-0.261462	-0.377559	[T]	Signal transduction mechanisms	Molecular Function: phosphorelay sensor kinase activity (GO:0000155);; Biological Process: phosphorelay signal transduction system (GO:0000160);; Cellular Component: intracellular (GO:0005622);; Biological Process: signal transduction by protein phosphorylation (GO:0023014);;	--	--	--	PAS domain;; PAS fold;; PAS fold;; PAS fold;; PAS domain	Protein TWIN LOV 1 OS=Arabidopsis thaliana OX=3702 GN=TLP1 PE=1 SV=2	T	Signal transduction mechanisms	putative LOV domain-containing protein [Podocarpus rubens]	molecular function: catalytic activity (GO:0003824);; molecular function: signal transducer activity (GO:0004871);; molecular function: molecular transducer activity (GO:0060089);; biological process: metabolic process (GO:0008152);; biological process: cellular process (GO:0009987);; biological process: signaling (GO:0023052);; biological process: single-organism process (GO:0044699);; biologica…	--
c101021.graph_c2	Cluster 1	-0.798392	-0.672861	-0.686499	0.611348	0.708705	0.720195	0.088333	0.0889049	-0.0597348	[T]	Signal transduction mechanisms	Molecular Function: phosphorelay sensor kinase activity (GO:0000155);; Biological Process: phosphorelay signal transduction system (GO:0000160);; Cellular Component: intracellular (GO:0005622);; Biological Process: regulation of transcription, DNA-templated (GO:0006355);; Biological Process: detection of visible light (GO:0009584);; Biological Process: red, far-red light phototransduction (GO:000…	K12121|0|atr:18431258|K12121 phytochrome B | (RefSeq) phytochrome B	--	--	Phytochrome region;; PAS fold;; PAS fold;; GAF domain;; PAS fold;; PAS domain;; PAS domain;; Histidine kinase-, DNA gyrase B-, and HSP90-like ATPase;; His Kinase A (phospho-acceptor) domain	Phytochrome OS=Pinus sylvestris OX=3349 PE=2 SV=1	T	Signal transduction mechanisms	phytochrome [Podocarpus rubens]	molecular function: catalytic activity (GO:0003824);; molecular function: signal transducer activity (GO:0004871);; molecular function: molecular transducer activity (GO:0060089);; biological process: metabolic process (GO:0008152);; biological process: cellular process (GO:0009987);; biological process: signaling (GO:0023052);; biological process: single-organism process (GO:0044699);; biologica…	Circadian rhythm - plant (ko04712)
c99794.graph_c0	Cluster 1	-0.462729	-0.440225	-0.381877	0.569049	0.740274	0.791881	-0.350065	-0.233692	-0.232617	--	--	Molecular Function: phosphoprotein phosphatase activity (GO:0004721);; Molecular Function: cation binding (GO:0043169);;	--	[T]	Signal transduction mechanisms	Protein phosphatase 2C;; Protein phosphatase 2C;; Stage II sporulation protein E (SpoIIE)	Probable protein phosphatase 2C 63 OS=Arabidopsis thaliana OX=3702 GN=At4g33920 PE=2 SV=1	T	Signal transduction mechanisms	PREDICTED: probable protein phosphatase 2C 63 [Nelumbo nucifera]	molecular function: catalytic activity (GO:0003824);; biological process: metabolic process (GO:0008152);; biological process: cellular process (GO:0009987);; molecular function: binding (GO:0005488)	--
c96340.graph_c0	Cluster 1	-0.431995	-0.43884	-0.612738	0.709577	0.73812	0.801392	-0.220743	-0.246785	-0.297988	--	--	Molecular Function: phosphoprotein phosphatase activity (GO:0004721);; Cellular Component: nucleus (GO:0005634);; Biological Process: protein dephosphorylation (GO:0006470);;	K17618|0|rcu:8266730|K17618 ubiquitin-like domain-containing CTD phosphatase 1 [EC:3.1.3.16] | (RefSeq) ubiquitin-like domain-containing CTD phosphatase	[K]	Transcription	NLI interacting factor-like phosphatase	Ubiquitin-like domain-containing CTD phosphatase OS=Arabidopsis thaliana OX=3702 GN=At4g06599 PE=2 SV=1	K	Transcription	PREDICTED: ubiquitin-like domain-containing CTD phosphatase [Ricinus communis]	molecular function: catalytic activity (GO:0003824);; biological process: metabolic process (GO:0008152);; biological process: cellular process (GO:0009987);; cellular component: cell (GO:0005623);; cellular component: organelle (GO:0043226);; cellular component: cell part (GO:0044464)	--
c89088.graph_c0	Cluster 1	-0.434883	-0.385765	-0.509377	0.806786	0.728086	0.86692	-0.445068	-0.227288	-0.399411	[T]	Signal transduction mechanisms	Molecular Function: phosphoprotein phosphatase activity (GO:0004721);; Biological Process: protein dephosphorylation (GO:0006470);; Molecular Function: metal ion binding (GO:0046872);;	K06269|0|csv:101211261|K06269 serine/threonine-protein phosphatase PP1 catalytic subunit [EC:3.1.3.16] | (RefSeq) serine/threonine-protein phosphatase PP1 isozyme 2	[TR]	--	Calcineurin-like phosphoesterase;; Serine-threonine protein phosphatase N-terminal domain	Serine/threonine-protein phosphatase PP1 OS=Oryza sativa subsp. japonica OX=39947 GN=Os03g0268000 PE=2 SV=2	T	Signal transduction mechanisms	serine/threonine-protein phosphatase PP1-like [Chenopodium quinoa]	molecular function: catalytic activity (GO:0003824);; biological process: metabolic process (GO:0008152);; biological process: cellular process (GO:0009987);; molecular function: binding (GO:0005488)	mRNA surveillance pathway (ko03015)
c97023.graph_c1	Cluster 1	-0.339905	-0.309063	-0.372372	0.595711	0.727216	0.726254	-0.301945	-0.376343	-0.349553	[T]	Signal transduction mechanisms	Molecular Function: phosphoprotein phosphatase activity (GO:0004721);; Biological Process: protein dephosphorylation (GO:0006470);; Biological Process: brassinosteroid mediated signaling pathway (GO:0009742);;	--	[TR]	--	Calcineurin-like phosphoesterase;; Galactose oxidase, central domain;; Galactose oxidase, central domain;; Kelch motif;; Kelch motif;; Kelch motif;; Kelch motif	Serine/threonine-protein phosphatase BSL1 homolog OS=Oryza sativa subsp. japonica OX=39947 GN=BSL1 PE=1 SV=1	T	Signal transduction mechanisms	PREDICTED: serine/threonine-protein phosphatase BSL1 homolog [Musa acuminata subsp. malaccensis]	molecular function: catalytic activity (GO:0003824);; biological process: metabolic process (GO:0008152);; biological process: cellular process (GO:0009987);; biological process: signaling (GO:0023052);; biological process: single-organism process (GO:0044699);; biological process: response to stimulus (GO:0050896);; biological process: biological regulation (GO:0065007)	--
c102753.graph_c0	Cluster 1	-0.271676	-0.239413	-0.333601	0.798492	0.867373	0.872629	-0.554703	-0.571165	-0.567934	--	--	Molecular Function: phosphoprotein phosphatase activity (GO:0004721);; Biological Process: protein dephosphorylation (GO:0006470);;	K04382|3.40517e-52|smo:SELMODRAFT_228841|K04382 serine/threonine-protein phosphatase 2A catalytic subunit [EC:3.1.3.16] | (RefSeq) hypothetical protein	[T]	Signal transduction mechanisms	Calcineurin-like phosphoesterase	Serine/threonine-protein phosphatase PP2A catalytic subunit OS=Nicotiana tabacum OX=4097 PE=2 SV=1	T	Signal transduction mechanisms	unknown [Picea sitchensis]	molecular function: catalytic activity (GO:0003824);; biological process: metabolic process (GO:0008152);; biological process: cellular process (GO:0009987)	mRNA surveillance pathway (ko03015)
c97960.graph_c0	Cluster 1	-0.873679	-1.03296	-0.663546	1.2387	1.18662	1.41674	-0.480165	-0.303876	-0.487839	[I]	Lipid transport and metabolism	Molecular Function: phospholipase D activity (GO:0004630);; Biological Process: membrane lipid metabolic process (GO:0006643);;	K01115|0|smo:SELMODRAFT_231070|K01115 phospholipase D1/2 [EC:3.1.4.4] | (RefSeq) hypothetical protein	[I]	Lipid transport and metabolism	Phospholipase D C terminal;; Phospholipase D Active site motif;; C2 domain;; PLD-like domain	Phospholipase D alpha 1 OS=Oryza sativa subsp. japonica OX=39947 GN=PLD1 PE=1 SV=2	I	Lipid transport and metabolism	hypothetical protein SELMODRAFT_231070 [Selaginella moellendorffii]	molecular function: catalytic activity (GO:0003824);; biological process: metabolic process (GO:0008152);; biological process: cellular process (GO:0009987);; biological process: single-organism process (GO:0044699)	Glycerophospholipid metabolism (ko00564);; Ether lipid metabolism (ko00565);; Endocytosis (ko04144)
c101263.graph_c0	Cluster 1	-0.199061	-0.073637	-0.071295	0.605094	0.533807	0.594439	-0.34773	-0.500836	-0.54078	[I]	Lipid transport and metabolism	Molecular Function: phosphoethanolamine N-methyltransferase activity (GO:0000234);; Cellular Component: cytoplasm (GO:0005737);; Biological Process: phosphatidylcholine biosynthetic process (GO:0006656);; Biological Process: methylation (GO:0032259);;	K05929|3.05435e-142|pper:PRUPE_ppa004742mg|K05929 phosphoethanolamine N-methyltransferase [EC:2.1.1.103] | (RefSeq) hypothetical protein	[IR]	--	Methyltransferase domain;; Methyltransferase domain;; Methyltransferase domain;; AdoMet dependent proline di-methyltransferase;; Methyltransferase domain;; Tellurite resistance protein TehB	Phosphoethanolamine N-methyltransferase 1 OS=Arabidopsis thaliana OX=3702 GN=NMT1 PE=1 SV=1	S	Function unknown	unknown [Picea sitchensis]	molecular function: catalytic activity (GO:0003824);; biological process: metabolic process (GO:0008152);; cellular component: cell (GO:0005623);; cellular component: cell part (GO:0044464);; biological process: cellular process (GO:0009987);; biological process: single-organism process (GO:0044699)	Glycerophospholipid metabolism (ko00564)
c84098.graph_c1	Cluster 1	-0.270854	-0.270854	-0.270854	0.662719	0.361414	0.60099	-0.270854	-0.270854	-0.270854	[C]	Energy production and conversion	Molecular Function: phosphoenolpyruvate carboxykinase activity (GO:0004611);; Biological Process: metabolic process (GO:0008152);; Molecular Function: purine nucleotide binding (GO:0017076);; Molecular Function: ion binding (GO:0043167);;	--	[C]	Energy production and conversion	Phosphoenolpyruvate carboxykinase C-terminal P-loop domain;; Phosphoenolpyruvate carboxykinase N-terminal domain	--	C	Energy production and conversion	predicted protein [Hordeum vulgare subsp. vulgare]	molecular function: catalytic activity (GO:0003824);; biological process: metabolic process (GO:0008152);; molecular function: binding (GO:0005488)	--
c89416.graph_c0	Cluster 1	-0.879282	-0.660231	-0.938906	1.31573	1.23978	1.35785	-0.353944	-0.698366	-0.382635	[C]	Energy production and conversion	Molecular Function: phosphoenolpyruvate carboxykinase (ATP) activity (GO:0004612);; Molecular Function: ATP binding (GO:0005524);; Biological Process: gluconeogenesis (GO:0006094);;	K01610|0|cic:CICLE_v10025088mg|K01610 phosphoenolpyruvate carboxykinase (ATP) [EC:4.1.1.49] | (RefSeq) hypothetical protein	--	--	Phosphoenolpyruvate carboxykinase;; Phosphoenolpyruvate carboxykinase;; Phosphoenolpyruvate carboxykinase	Phosphoenolpyruvate carboxykinase (ATP) OS=Arabidopsis thaliana OX=3702 GN=PCKA PE=1 SV=1	C	Energy production and conversion	hypothetical protein CUMW_039860 [Citrus unshiu]	molecular function: catalytic activity (GO:0003824);; molecular function: binding (GO:0005488);; biological process: metabolic process (GO:0008152);; biological process: single-organism process (GO:0044699)	Glycolysis / Gluconeogenesis (ko00010);; Citrate cycle (TCA cycle) (ko00020);; Pyruvate metabolism (ko00620);; Carbon fixation in photosynthetic organisms (ko00710);; Carbon metabolism (ko01200)
c101937.graph_c0	Cluster 1	-0.351738	-0.254585	-0.575362	0.828523	1.15043	1.11709	-0.696507	-0.538448	-0.679404	--	--	Molecular Function: phosphatidylinositol phospholipase C activity (GO:0004435);; Molecular Function: signal transducer activity (GO:0004871);; Cellular Component: intracellular (GO:0005622);; Biological Process: lipid catabolic process (GO:0016042);; Biological Process: intracellular signal transduction (GO:0035556);;	K05857|0|atr:18433394|K05857 phosphatidylinositol phospholipase C, delta [EC:3.1.4.11] | (RefSeq) phosphoinositide phospholipase C 2	[T]	Signal transduction mechanisms	Phosphatidylinositol-specific phospholipase C, X domain;; Phosphatidylinositol-specific phospholipase C, Y domain;; C2 domain;; Phosphoinositide-specific phospholipase C, efhand-like	Phosphoinositide phospholipase C 2 OS=Arabidopsis thaliana OX=3702 GN=PLC2 PE=1 SV=1	S	Function unknown	unknown [Picea sitchensis]	molecular function: catalytic activity (GO:0003824);; molecular function: signal transducer activity (GO:0004871);; biological process: cellular process (GO:0009987);; biological process: signaling (GO:0023052);; biological process: single-organism process (GO:0044699);; biological process: response to stimulus (GO:0050896);; biological process: biological regulation (GO:0065007);; cellular compo…	Inositol phosphate metabolism (ko00562);; Phosphatidylinositol signaling system (ko04070);; AGE-RAGE signaling pathway in diabetic complications (ko04933)
c101138.graph_c1	Cluster 1	-0.482341	-0.557601	-0.400233	1.07797	1.08928	1.16654	-0.672938	-0.65127	-0.569405	--	--	Molecular Function: phosphatidylcholine-sterol O-acyltransferase activity (GO:0004607);; Biological Process: leaf senescence (GO:0010150);; Biological Process: sterol catabolic process (GO:0016127);; Biological Process: sterol esterification (GO:0034434);; Cellular Component: intracellular membrane-bounded organelle (GO:0043231);; Molecular Function: phosphatidylethanolamine-sterol O-acyltransfer…	--	[I]	Lipid transport and metabolism	Lecithin:cholesterol acyltransferase;; Lecithin:cholesterol acyltransferase	Phospholipid--sterol O-acyltransferase OS=Arabidopsis thaliana OX=3702 GN=PSAT PE=2 SV=2	S	Function unknown	Lecithin:cholesterol/phospholipid:diacylglycerol acyltransferase [Macleaya cordata]	molecular function: catalytic activity (GO:0003824);; biological process: multicellular organismal process (GO:0032501);; biological process: developmental process (GO:0032502);; biological process: single-organism process (GO:0044699);; biological process: metabolic process (GO:0008152);; biological process: cellular process (GO:0009987);; cellular component: cell (GO:0005623);; cellular compone…	--
c92152.graph_c0	Cluster 1	-0.114893	-0.132975	-0.232511	0.394537	0.554005	0.58752	-0.385133	-0.366676	-0.303875	--	--	Molecular Function: peroxidase activity (GO:0004601);; Cellular Component: extracellular region (GO:0005576);; Biological Process: response to oxidative stress (GO:0006979);; Molecular Function: heme binding (GO:0020037);; Biological Process: hydrogen peroxide catabolic process (GO:0042744);; Molecular Function: metal ion binding (GO:0046872);; Biological Process: oxidation-reduction process (GO:…	K00430|2.99558e-155|sind:105177799|K00430 peroxidase [EC:1.11.1.7] | (RefSeq) peroxidase; peroxidase 73	--	--	Peroxidase	Peroxidase 51 OS=Arabidopsis thaliana OX=3702 GN=PER51 PE=2 SV=1	G	Carbohydrate transport and metabolism	unknown [Picea sitchensis]	molecular function: catalytic activity (GO:0003824);; molecular function: antioxidant activity (GO:0016209);; biological process: metabolic process (GO:0008152);; biological process: cellular process (GO:0009987);; biological process: single-organism process (GO:0044699);; biological process: response to stimulus (GO:0050896);; biological process: detoxification (GO:0098754);; cellular component:…	Phenylpropanoid biosynthesis (ko00940)
c93983.graph_c1	Cluster 1	-0.318898	-0.217453	0.100909	0.453925	0.627573	0.780319	-0.496607	-0.662485	-0.267284	[J]	Translation, ribosomal structure and biogenesis	Molecular Function: peptide alpha-N-acetyltransferase activity (GO:0004596);; Biological Process: N-terminal protein amino acid acetylation (GO:0006474);; Cellular Component: chloroplast (GO:0009507);; Cellular Component: protein acetyltransferase complex (GO:0031248);;	--	--	--	Acetyltransferase (GNAT) family;; Acetyltransferase (GNAT) domain;; Acetyltransferase (GNAT) domain;; FR47-like protein	Serotonin N-acetyltransferase 2, chloroplastic OS=Oryza sativa subsp. japonica OX=39947 GN=SNAT2 PE=1 SV=1	S	Function unknown	PREDICTED: uncharacterized N-acetyltransferase ycf52, partial [Capsicum annuum]	molecular function: catalytic activity (GO:0003824);; biological process: metabolic process (GO:0008152);; biological process: cellular process (GO:0009987);; cellular component: cell (GO:0005623);; cellular component: organelle (GO:0043226);; cellular component: cell part (GO:0044464);; cellular component: macromolecular complex (GO:0032991)	--
c103351.graph_c0	Cluster 1	-0.741412	-0.741412	-0.741412	1.91851	1.44762	1.08234	-0.741412	-0.741412	-0.741412	[O]	Posttranslational modification, protein turnover, chaperones	Molecular Function: peptidase activity, acting on L-amino acid peptides (GO:0070011);;	--	[O]	Posttranslational modification, protein turnover, chaperones	Papain family cysteine protease;; Cathepsin propeptide inhibitor domain (I29)	Oryzain gamma chain OS=Oryza sativa subsp. japonica OX=39947 GN=Os09g0442300 PE=2 SV=2	O	Posttranslational modification, protein turnover, chaperones	uncharacterized protein [Blastocystis hominis]	molecular function: catalytic activity (GO:0003824);; biological process: metabolic process (GO:0008152)	--
c67117.graph_c0	Cluster 1	-0.830818	-0.830818	-0.830818	2.19598	1.58061	1.20832	-0.830818	-0.830818	-0.830818	[O]	Posttranslational modification, protein turnover, chaperones	Molecular Function: peptidase activity (GO:0008233);;	K01373|1.11179e-93|adu:107493029|K01373 cathepsin F [EC:3.4.22.41] | (RefSeq) cysteine proteinase 15A-like	[O]	Posttranslational modification, protein turnover, chaperones	Papain family cysteine protease;; Cystatin domain;; Cathepsin propeptide inhibitor domain (I29)	Cysteine proteinase 15A OS=Pisum sativum OX=3888 PE=2 SV=1	O	Posttranslational modification, protein turnover, chaperones	cysteine protease [Arachis diogoi]	molecular function: catalytic activity (GO:0003824);; biological process: metabolic process (GO:0008152)	--
c89242.graph_c0	Cluster 1	-0.125576	-0.103092	-0.354277	0.618923	0.685012	0.689312	-0.691778	-0.399224	-0.319301	[O]	Posttranslational modification, protein turnover, chaperones	Molecular Function: peptidase activity (GO:0008233);;	--	[OW]	--	Matrixin;; Putative peptidoglycan binding domain	Metalloendoproteinase 1-MMP OS=Arabidopsis thaliana OX=3702 GN=1MMP PE=1 SV=1	O	Posttranslational modification, protein turnover, chaperones	PREDICTED: metalloendoproteinase 4-MMP [Solanum pennellii]	molecular function: catalytic activity (GO:0003824);; biological process: metabolic process (GO:0008152)	--
c97201.graph_c0	Cluster 1	-0.465132	-0.452135	-0.442004	0.753792	0.728329	0.829875	-0.29967	-0.327374	-0.32568	[S]	Function unknown	Molecular Function: pantothenate kinase activity (GO:0004594);; Molecular Function: ATP binding (GO:0005524);; Biological Process: coenzyme A biosynthetic process (GO:0015937);; Biological Process: phosphorylation (GO:0016310);;	K09680|0|atr:18430526|K09680 type II pantothenate kinase [EC:2.7.1.33] | (RefSeq) pantothenate kinase 2	[H]	Coenzyme transport and metabolism	Fumble;; Protein of unknown function DUF89	Pantothenate kinase 2 OS=Arabidopsis thaliana OX=3702 GN=PANK2 PE=1 SV=2	H	Coenzyme transport and metabolism	unknown [Picea sitchensis]	molecular function: catalytic activity (GO:0003824);; biological process: metabolic process (GO:0008152);; biological process: cellular process (GO:0009987);; molecular function: binding (GO:0005488);; biological process: single-organism process (GO:0044699)	Pantothenate and CoA biosynthesis (ko00770)
c83681.graph_c0	Cluster 1	-0.274994	-0.342744	-0.4645	0.64362	0.760335	0.760635	-0.317122	-0.388041	-0.377189	[CHR]	Energy production and conversion ;; Coenzyme transport and metabolism ;; General function prediction only	Molecular Function: oxidoreductase activity, acting on the CH-OH group of donors, NAD or NADP as acceptor (GO:0016616);; Molecular Function: NAD binding (GO:0051287);; Biological Process: oxidation-reduction process (GO:0055114);;	K00122|5.51701e-175|pda:103705850|K00122 formate dehydrogenase [EC:1.2.1.2] | (RefSeq) formate dehydrogenase, mitochondrial	[C]	Energy production and conversion	D-isomer specific 2-hydroxyacid dehydrogenase, catalytic domain;; D-isomer specific 2-hydroxyacid dehydrogenase, NAD binding domain;; D-isomer specific 2-hydroxyacid dehydrogenase, NAD binding domain	Formate dehydrogenase 1, mitochondrial OS=Oryza sativa subsp. japonica OX=39947 GN=Os06g0486800 PE=1 SV=2	C	Energy production and conversion	unknown [Picea sitchensis]	molecular function: catalytic activity (GO:0003824);; biological process: metabolic process (GO:0008152);; biological process: single-organism process (GO:0044699);; molecular function: binding (GO:0005488)	Glyoxylate and dicarboxylate metabolism (ko00630);; Carbon metabolism (ko01200)
c66699.graph_c0	Cluster 1	-0.855784	-1.00601	-0.998978	1.79689	1.87492	1.89844	-0.910951	-0.977735	-0.820795	[E]	Amino acid transport and metabolism	Molecular Function: oxidoreductase activity, acting on the CH-CH group of donors, NAD or NADP as acceptor (GO:0016628);; Biological Process: single-organism metabolic process (GO:0044710);;	--	[E]	Amino acid transport and metabolism	NADP oxidoreductase coenzyme F420-dependent;; NAD binding domain of 6-phosphogluconate dehydrogenase	Arogenate dehydrogenase 2, chloroplastic OS=Arabidopsis thaliana OX=3702 GN=TYRAAT2 PE=1 SV=1	E	Amino acid transport and metabolism	PREDICTED: LOW QUALITY PROTEIN: pyrophosphate-energized vacuolar membrane proton pump [Prunus mume]	molecular function: catalytic activity (GO:0003824);; biological process: metabolic process (GO:0008152);; biological process: single-organism process (GO:0044699)	--
c99319.graph_c0	Cluster 1	-0.457295	-0.457295	-0.457295	1.04351	0.853045	0.847216	-0.457295	-0.457295	-0.457295	[I]	Lipid transport and metabolism	Molecular Function: oxidoreductase activity, acting on the CH-CH group of donors (GO:0016627);; Molecular Function: anion binding (GO:0043168);; Molecular Function: coenzyme binding (GO:0050662);; Biological Process: oxidation-reduction process (GO:0055114);;	K00253|6.15337e-64|gsl:Gasu_38940|K00253 isovaleryl-CoA dehydrogenase [EC:1.3.8.4] | (RefSeq) isovaleryl-CoA dehydrogenase	[I]	Lipid transport and metabolism	Acyl-CoA dehydrogenase, C-terminal domain;; Acyl-CoA dehydrogenase, N-terminal domain;; Acyl-CoA dehydrogenase, middle domain;; Acyl-CoA dehydrogenase, C-terminal domain	Isovaleryl-CoA dehydrogenase, mitochondrial OS=Oryza sativa subsp. japonica OX=39947 GN=Os05g0125500 PE=2 SV=2	I	Lipid transport and metabolism	acyl-CoA dehydrogenase family member 9, mitochondrial precursor [Pythium insidiosum]	molecular function: catalytic activity (GO:0003824);; biological process: metabolic process (GO:0008152);; biological process: single-organism process (GO:0044699);; molecular function: binding (GO:0005488)	Valine, leucine and isoleucine degradation (ko00280)
c95912.graph_c0	Cluster 1	-0.917296	-0.914687	-0.787528	0.321048	0.196272	0.415298	0.529379	0.54983	0.607684	[Q]	Secondary metabolites biosynthesis, transport and catabolism	Molecular Function: oxidoreductase activity, acting on single donors with incorporation of molecular oxygen, incorporation of two atoms of oxygen (GO:0016702);; Biological Process: oxidation-reduction process (GO:0055114);;	K09840|0|tcc:TCM_032343|K09840 9-cis-epoxycarotenoid dioxygenase [EC:1.13.11.51] | (RefSeq) Nine-cis-epoxycarotenoid dioxygenase 3	[Q]	Secondary metabolites biosynthesis, transport and catabolism	Retinal pigment epithelial membrane protein	9-cis-epoxycarotenoid dioxygenase NCED1, chloroplastic OS=Phaseolus vulgaris OX=3885 GN=NCED1 PE=2 SV=1	Q	Secondary metabolites biosynthesis, transport and catabolism	putative 9-cis-epoxycarotenoid dioxygenase [Cryptomeria japonica]	molecular function: catalytic activity (GO:0003824);; biological process: metabolic process (GO:0008152);; biological process: single-organism process (GO:0044699)	Carotenoid biosynthesis (ko00906)
c91439.graph_c0	Cluster 1	-0.62111	-0.600414	-0.803267	0.763616	0.813967	0.748124	-0.128223	-0.0741326	-0.0985601	[Q]	Secondary metabolites biosynthesis, transport and catabolism	Molecular Function: oxidoreductase activity (GO:0016491);; Molecular Function: metal ion binding (GO:0046872);; Biological Process: oxidation-reduction process (GO:0055114);;	K05278|1.43695e-100|nnu:104609672|K05278 flavonol synthase [EC:1.14.11.23] | (RefSeq) flavonol synthase/flavanone 3-hydroxylase-like	[QR]	--	2OG-Fe(II) oxygenase superfamily;; non-haem dioxygenase in morphine synthesis N-terminal	Leucoanthocyanidin dioxygenase OS=Malus domestica OX=3750 GN=ANS PE=2 SV=1	S	Function unknown	unknown [Picea sitchensis]	molecular function: catalytic activity (GO:0003824);; biological process: metabolic process (GO:0008152);; biological process: single-organism process (GO:0044699);; molecular function: binding (GO:0005488)	Flavonoid biosynthesis (ko00941)
c102677.graph_c1	Cluster 1	-0.301752	-0.502535	-0.470258	0.490923	0.513694	0.53293	0.0133436	-0.130566	-0.145779	[Q]	Secondary metabolites biosynthesis, transport and catabolism	Molecular Function: oxidoreductase activity (GO:0016491);; Molecular Function: metal ion binding (GO:0046872);;	--	[QR]	--	2OG-Fe(II) oxygenase superfamily;; non-haem dioxygenase in morphine synthesis N-terminal	Protein SRG1 OS=Arabidopsis thaliana OX=3702 GN=SRG1 PE=2 SV=1	S	Function unknown	GA2ox2 [Pinus tabuliformis]	molecular function: catalytic activity (GO:0003824);; biological process: metabolic process (GO:0008152);; biological process: single-organism process (GO:0044699);; molecular function: binding (GO:0005488)	--
c90565.graph_c0	Cluster 1	-0.506503	-0.951915	-0.927565	1.00288	1.26828	1.01549	-0.419041	-0.184575	-0.29705	[T]	Signal transduction mechanisms	Molecular Function: oxidoreductase activity (GO:0016491);; Cellular Component: intracellular part (GO:0044424);; Biological Process: single-organism process (GO:0044699);;	K13448|2.25996e-42|cit:102628300|K13448 calcium-binding protein CML | (RefSeq) probable calcium-binding protein CML25	[T]	Signal transduction mechanisms	EF hand;; EF-hand domain pair;; EF-hand domain;; EF hand;; EF-hand domain pair;; Secreted protein acidic and rich in cysteine Ca binding region;; Cytoskeletal-regulatory complex EF hand	Probable calcium-binding protein CML25 OS=Arabidopsis thaliana OX=3702 GN=CML25 PE=2 SV=1	DTZ	--	PREDICTED: probable calcium-binding protein CML25 [Citrus sinensis]	molecular function: catalytic activity (GO:0003824);; biological process: metabolic process (GO:0008152);; biological process: single-organism process (GO:0044699);; cellular component: cell (GO:0005623);; cellular component: cell part (GO:0044464)	Plant-pathogen interaction (ko04626)
c83573.graph_c0	Cluster 1	-0.859951	-1.0664	-0.618943	0.229054	0.453207	0.834423	0.324474	0.525271	0.178868	--	--	Molecular Function: oxidoreductase activity (GO:0016491);; Biological Process: single-organism metabolic process (GO:0044710);;	K15718|9.13013e-29|tcc:TCM_026543|K15718 linoleate 9S-lipoxygenase [EC:1.13.11.58] | (RefSeq) Lipoxygenase 1	--	--	PLAT/LH2 domain	Probable linoleate 9S-lipoxygenase 5 OS=Solanum tuberosum OX=4113 GN=LOX1.5 PE=2 SV=1	S	Function unknown	lipoxygenase 1 [Taxus wallichiana var. chinensis]	molecular function: catalytic activity (GO:0003824);; biological process: metabolic process (GO:0008152);; biological process: single-organism process (GO:0044699)	Linoleic acid metabolism (ko00591)
c102932.graph_c0	Cluster 1	-0.399324	-0.447099	-0.419916	0.697008	0.637471	0.659014	-0.210341	-0.288711	-0.228103	[Q]	Secondary metabolites biosynthesis, transport and catabolism	Molecular Function: oxidoreductase activity (GO:0016491);; Biological Process: oxidation-reduction process (GO:0055114);;	--	[R]	General function prediction only	Aldo/keto reductase family	Non-functional NADPH-dependent codeinone reductase 2 OS=Papaver somniferum OX=3469 GN=COR2 PE=1 SV=1	S	Function unknown	unknown [Picea sitchensis]	molecular function: catalytic activity (GO:0003824);; biological process: metabolic process (GO:0008152);; biological process: single-organism process (GO:0044699)	--
c84048.graph_c1	Cluster 1	0.175382	0.179178	0.0824836	0.404006	0.521811	0.347769	-0.456918	-0.491707	-0.762004	[E]	Amino acid transport and metabolism	Molecular Function: oxidoreductase activity (GO:0016491);; Biological Process: oxidation-reduction process (GO:0055114);;	K17839|0|atr:18427217|K17839 polyamine oxidase [EC:1.5.3.17 1.5.3.-] | (RefSeq) probable polyamine oxidase 2	[Q]	Secondary metabolites biosynthesis, transport and catabolism	Flavin containing amine oxidoreductase;; NAD(P)-binding Rossmann-like domain;; Pyridine nucleotide-disulphide oxidoreductase;; FAD binding domain;; HI0933-like protein;; Pyridine nucleotide-disulphide oxidoreductase;; FAD-NAD(P)-binding;; Glucose inhibited division protein A	Polyamine oxidase 3 OS=Arabidopsis thaliana OX=3702 GN=PAO3 PE=1 SV=1	S	Function unknown	Flavin amine oxidase [Macleaya cordata]	molecular function: catalytic activity (GO:0003824);; biological process: metabolic process (GO:0008152);; biological process: single-organism process (GO:0044699)	Arginine and proline metabolism (ko00330);; beta-Alanine metabolism (ko00410)
c96903.graph_c0	Cluster 1	-0.273053	-0.310403	-0.275689	0.615853	0.653196	0.633662	-0.319077	-0.266222	-0.458268	[Q]	Secondary metabolites biosynthesis, transport and catabolism	Molecular Function: oxidoreductase activity (GO:0016491);; Biological Process: oxidation-reduction process (GO:0055114);;	--	[R]	General function prediction only	Aldo/keto reductase family;; Aldo/keto reductase family	Non-functional NADPH-dependent codeinone reductase 2 OS=Papaver somniferum OX=3469 GN=COR2 PE=1 SV=1	S	Function unknown	unknown [Picea sitchensis]	molecular function: catalytic activity (GO:0003824);; biological process: metabolic process (GO:0008152);; biological process: single-organism process (GO:0044699)	--
c96903.graph_c1	Cluster 1	-0.698895	-0.124114	-0.80759	0.680553	0.820479	0.935532	-0.60807	-0.383067	0.185171	--	--	Molecular Function: oxidoreductase activity (GO:0016491);; Biological Process: oxidation-reduction process (GO:0055114);;	--	[R]	General function prediction only	--	NADPH-dependent aldo-keto reductase, chloroplastic OS=Arabidopsis thaliana OX=3702 GN=AKR4C9 PE=1 SV=1	S	Function unknown	unknown [Picea sitchensis]	molecular function: catalytic activity (GO:0003824);; biological process: metabolic process (GO:0008152);; biological process: single-organism process (GO:0044699)	--
c98628.graph_c0	Cluster 1	-0.823727	-0.487544	-0.866215	1.42324	1.47768	1.54954	-0.556705	-0.889257	-0.82701	[Q]	Secondary metabolites biosynthesis, transport and catabolism	Molecular Function: oxidoreductase activity (GO:0016491);; Biological Process: oxidation-reduction process (GO:0055114);;	--	--	--	Taurine catabolism dioxygenase TauD, TfdA family	Clavaminate synthase-like protein At3g21360 OS=Arabidopsis thaliana OX=3702 GN=At3g21360 PE=1 SV=1	S	Function unknown	unknown [Picea sitchensis]	molecular function: catalytic activity (GO:0003824);; biological process: metabolic process (GO:0008152);; biological process: single-organism process (GO:0044699)	--
c90354.graph_c0	Cluster 1	-0.449707	-0.449707	-0.449707	1.3285	0.776802	0.592938	-0.449707	-0.449707	-0.449707	[P]	Inorganic ion transport and metabolism	Molecular Function: oxidoreductase activity (GO:0016491);;	--	[Q]	Secondary metabolites biosynthesis, transport and catabolism	Flavin-binding monooxygenase-like;; Pyridine nucleotide-disulphide oxidoreductase;; Pyridine nucleotide-disulphide oxidoreductase;; L-lysine 6-monooxygenase (NADPH-requiring);; Pyridine nucleotide-disulphide oxidoreductase	Flavin-containing monooxygenase FMO GS-OX-like 3 OS=Arabidopsis thaliana OX=3702 GN=At1g62620 PE=2 SV=2	P	Inorganic ion transport and metabolism	hypothetical protein BDEG_20082 [Batrachochytrium dendrobatidis JEL423]	molecular function: catalytic activity (GO:0003824);; biological process: metabolic process (GO:0008152);; biological process: single-organism process (GO:0044699)	--
c90738.graph_c0	Cluster 1	-0.710625	-0.669386	-0.391329	0.689695	0.529923	0.740852	-0.0245079	0.0208315	-0.185453	[R]	General function prediction only	Molecular Function: oxidoreductase activity (GO:0016491);;	K13081|2.67549e-126|cit:102621411|K13081 leucoanthocyanidin reductase [EC:1.17.1.3] | (RefSeq) leucoanthocyanidin reductase-like	--	--	NmrA-like family;; NAD(P)H-binding;; 3-beta hydroxysteroid dehydrogenase/isomerase family;; NAD dependent epimerase/dehydratase family	Leucoanthocyanidin reductase OS=Desmodium uncinatum OX=225101 GN=LAR PE=1 SV=1	S	Function unknown	leucoanthocyanidin reductase 3 [Picea abies]	molecular function: catalytic activity (GO:0003824);; biological process: metabolic process (GO:0008152);; biological process: single-organism process (GO:0044699)	Flavonoid biosynthesis (ko00941)
c90743.graph_c0	Cluster 1	-0.381824	-0.181634	-0.632805	1.12423	1.23404	1.35612	-0.751383	-0.891664	-0.875081	[Q]	Secondary metabolites biosynthesis, transport and catabolism	Molecular Function: oxidoreductase activity (GO:0016491);;	--	[QR]	--	non-haem dioxygenase in morphine synthesis N-terminal;; 2OG-Fe(II) oxygenase superfamily	Gibberellin 2-beta-dioxygenase 8 OS=Arabidopsis thaliana OX=3702 GN=GA2OX8 PE=1 SV=2	S	Function unknown	unknown [Picea sitchensis]	molecular function: catalytic activity (GO:0003824);; biological process: metabolic process (GO:0008152);; biological process: single-organism process (GO:0044699)	--
c94695.graph_c0	Cluster 1	-0.336788	-0.384768	-0.20789	1.07403	0.377073	0.517935	-0.2709	-0.478342	-0.290352	[C]	Energy production and conversion	Molecular Function: oxidoreductase activity (GO:0016491);;	--	--	--	FAD binding domain;; Berberine and berberine like;; Berberine and berberine like	Berberine bridge enzyme-like 13 OS=Arabidopsis thaliana OX=3702 GN=At1g30760 PE=1 SV=1	C	Energy production and conversion	reticuline oxidase-like [Durio zibethinus]	molecular function: catalytic activity (GO:0003824);; biological process: metabolic process (GO:0008152);; biological process: single-organism process (GO:0044699)	--
c98142.graph_c0	Cluster 1	-1.01101	-1.01101	-1.01101	2.31236	1.96352	1.79015	-1.01101	-1.01101	-1.01101	[QV]	Secondary metabolites biosynthesis, transport and catabolism ;; Defense mechanisms	Molecular Function: oxidoreductase activity (GO:0016491);;	K00327|1.103e-156|crb:CARUB_v10007449mg|K00327 NADPH-ferrihemoprotein reductase [EC:1.6.2.4] | (RefSeq) hypothetical protein	[C]	Energy production and conversion	FAD binding domain;; Flavodoxin;; Oxidoreductase NAD-binding domain	NADPH--cytochrome P450 reductase 1 OS=Arabidopsis thaliana OX=3702 GN=ATR1 PE=1 SV=1	P	Inorganic ion transport and metabolism	NADPH--cytochrome P450 reductase 1 [Capsella rubella]	molecular function: catalytic activity (GO:0003824);; biological process: metabolic process (GO:0008152);; biological process: single-organism process (GO:0044699)	--
c98302.graph_c0	Cluster 1	-0.278014	-0.327516	-0.0667046	0.729125	0.789784	0.943152	-0.615049	-0.640584	-0.534194	--	--	Molecular Function: oxidoreductase activity (GO:0016491);;	--	[QI]	--	--	Taxane 13-alpha-hydroxylase OS=Taxus cuspidata OX=99806 GN=CYP725A2 PE=1 SV=1	Q	Secondary metabolites biosynthesis, transport and catabolism	taxane 13-alpha-hydroxylase [Taxus x media]	molecular function: catalytic activity (GO:0003824);; biological process: metabolic process (GO:0008152);; biological process: single-organism process (GO:0044699)	--
c100838.graph_c3	Cluster 1	-0.482671	-0.262664	-0.595371	0.446835	0.143396	0.381908	0.180733	0.088325	0.0995087	--	--	Molecular Function: organic cyclic compound binding (GO:0097159);; Molecular Function: heterocyclic compound binding (GO:1901363);;	--	[R]	General function prediction only	--	--	S	Function unknown	hypothetical protein ABT39_MTgene3223 (mitochondrion) [Picea glauca]	molecular function: binding (GO:0005488)	--
c101498.graph_c0	Cluster 1	-0.671842	-0.538426	-0.674907	0.929353	1.1007	1.0757	-0.330054	-0.436102	-0.454414	--	--	Molecular Function: organic cyclic compound binding (GO:0097159);; Molecular Function: heterocyclic compound binding (GO:1901363);;	--	[T]	Signal transduction mechanisms	Nuclear transport factor 2 (NTF2) domain;; RNA recognition motif. (a.k.a. RRM, RBD, or RNP domain)	--	S	Function unknown	unknown [Picea sitchensis]	molecular function: binding (GO:0005488)	--
c102580.graph_c0	Cluster 1	-0.0335715	0.0278291	-0.309206	0.0673574	0.188821	0.215456	-0.0868135	0.0278291	-0.0977018	--	--	Molecular Function: organic cyclic compound binding (GO:0097159);; Molecular Function: heterocyclic compound binding (GO:1901363);;	--	[R]	General function prediction only	Reverse transcriptase (RNA-dependent DNA polymerase)	Uncharacterized mitochondrial protein AtMg01250 OS=Arabidopsis thaliana OX=3702 GN=AtMg01250 PE=4 SV=1	S	Function unknown	hypothetical protein VITISV_002170 [Vitis vinifera]	molecular function: binding (GO:0005488)	--
c86220.graph_c0	Cluster 1	-0.997351	-0.997351	-0.997351	2.41543	1.87449	1.69418	-0.997351	-0.997351	-0.997351	[J]	Translation, ribosomal structure and biogenesis	Molecular Function: organic cyclic compound binding (GO:0097159);; Molecular Function: heterocyclic compound binding (GO:1901363);;	K12892|1.24512e-13|csl:COCSUDRAFT_58700|K12892 splicing factor, arginine/serine-rich 3 | (RefSeq) hypothetical protein	[A]	RNA processing and modification	RNA recognition motif. (a.k.a. RRM, RBD, or RNP domain)	Serine/arginine-rich splicing factor RSZ21A OS=Oryza sativa subsp. japonica OX=39947 GN=RSZ21A PE=2 SV=1	S	Function unknown	hypothetical protein H257_08455 [Aphanomyces astaci]	molecular function: binding (GO:0005488)	Spliceosome (ko03040)
c95849.graph_c0	Cluster 1	-0.344735	-0.216411	-0.56806	0.15579	0.347941	0.444938	0.0534287	0.099365	0.0277421	[S]	Function unknown	Molecular Function: organic cyclic compound binding (GO:0097159);; Molecular Function: heterocyclic compound binding (GO:1901363);;	K20092|0|vvi:100247895|K20092 chromodomain-helicase-DNA-binding protein 1-like [EC:3.6.4.12] | (RefSeq) probable helicase CHR10	[K]	Transcription	SNF2 family N-terminal domain;; Helicase conserved C-terminal domain;; Type III restriction enzyme, res subunit	Probable helicase CHR10 OS=Arabidopsis thaliana OX=3702 GN=CHR10 PE=3 SV=1	L	Replication, recombination and repair	probable helicase CHR10 isoform X1 [Hevea brasiliensis]	molecular function: binding (GO:0005488)	--
c97394.graph_c0	Cluster 1	-0.354747	-0.354747	-0.354747	1.10992	0.659609	0.358949	-0.354747	-0.354747	-0.354747	[P]	Inorganic ion transport and metabolism	Molecular Function: nucleotidyltransferase activity (GO:0016779);; Biological Process: cellular metabolic process (GO:0044237);;	K13811|2.63533e-169|ccp:CHC_T00008316001|K13811 3'-phosphoadenosine 5'-phosphosulfate synthase [EC:2.7.7.4 2.7.1.25] | (RefSeq) Sulfate adenylyltransferase, SAT	[F]	Nucleotide transport and metabolism	Adenylylsulphate kinase;; ATP-sulfurylase;; PUA-like domain;; AAA domain	ATP sulfurylase 1, chloroplastic OS=Arabidopsis thaliana OX=3702 GN=APS1 PE=1 SV=1	P	Inorganic ion transport and metabolism	sulfate adenylyltransferase [Phytophthora parasitica]	molecular function: catalytic activity (GO:0003824);; biological process: metabolic process (GO:0008152);; biological process: cellular process (GO:0009987)	Purine metabolism (ko00230);; Monobactam biosynthesis (ko00261);; Selenocompound metabolism (ko00450);; Sulfur metabolism (ko00920)
c94004.graph_c0	Cluster 1	-0.338123	-0.214961	-0.396886	0.584925	0.576163	0.685348	-0.334972	-0.255355	-0.30614	--	--	Molecular Function: nucleotidyltransferase activity (GO:0016779);;	--	[D]	Cell cycle control, cell division, chromosome partitioning	Cid1 family poly A polymerase;; Nucleotidyltransferase domain	UTP:RNA uridylyltransferase 1 OS=Arabidopsis thaliana OX=3702 GN=URT1 PE=1 SV=2	L	Replication, recombination and repair	UTP:RNA uridylyltransferase 1 [Amborella trichopoda]	molecular function: catalytic activity (GO:0003824)	--
c83568.graph_c0	Cluster 1	-0.979244	-0.979244	-0.979244	2.46833	1.47756	1.92957	-0.979244	-0.979244	-0.979244	[J]	Translation, ribosomal structure and biogenesis	Molecular Function: nucleotide binding (GO:0000166);; Molecular Function: RNA binding (GO:0003723);; Molecular Function: tyrosine-tRNA ligase activity (GO:0004831);; Molecular Function: valine-tRNA ligase activity (GO:0004832);; Cellular Component: cytosol (GO:0005829);; Biological Process: tyrosyl-tRNA aminoacylation (GO:0006437);; Biological Process: valyl-tRNA aminoacylation (GO:0006438);;	K01874|5.68557e-48|fve:101297342|K01874 methionyl-tRNA synthetase [EC:6.1.1.10] | (RefSeq) probable methionine--tRNA ligase	[J]	Translation, ribosomal structure and biogenesis	tRNA synthetases class I (W and Y);; Putative tRNA binding domain	Methionine--tRNA ligase, cytoplasmic OS=Arabidopsis thaliana OX=3702 GN=At4g13780 PE=2 SV=1	J	Translation, ribosomal structure and biogenesis	tyrosine--tRNA ligase, cytoplasmic [Rhizoclosmatium globosum]	molecular function: binding (GO:0005488);; molecular function: catalytic activity (GO:0003824);; cellular component: cell (GO:0005623);; cellular component: cell part (GO:0044464);; biological process: metabolic process (GO:0008152);; biological process: cellular process (GO:0009987);; biological process: single-organism process (GO:0044699)	Selenocompound metabolism (ko00450);; Aminoacyl-tRNA biosynthesis (ko00970)
c67150.graph_c0	Cluster 1	-0.597721	-0.597721	-0.597721	1.46233	0.897974	1.22603	-0.597721	-0.597721	-0.597721	[J]	Translation, ribosomal structure and biogenesis	Molecular Function: nucleotide binding (GO:0000166);; Molecular Function: RNA binding (GO:0003723);; Molecular Function: threonine-tRNA ligase activity (GO:0004829);; Cellular Component: cytoplasm (GO:0005737);; Biological Process: threonyl-tRNA aminoacylation (GO:0006435);;	K01868|0|ppp:PHYPADRAFT_227167|K01868 threonyl-tRNA synthetase [EC:6.1.1.3] | (RefSeq) hypothetical protein	[J]	Translation, ribosomal structure and biogenesis	tRNA synthetase class II core domain (G, H, P, S and T);; TGS domain;; Anticodon binding domain;; Threonyl and Alanyl tRNA synthetase second additional domain	Threonine--tRNA ligase, mitochondrial 1 OS=Arabidopsis thaliana OX=3702 GN=THRRS PE=1 SV=3	J	Translation, ribosomal structure and biogenesis	threonyl-tRNA synthetase [Basidiobolus meristosporus CBS 931.73]	molecular function: binding (GO:0005488);; molecular function: catalytic activity (GO:0003824);; cellular component: cell (GO:0005623);; cellular component: cell part (GO:0044464);; biological process: metabolic process (GO:0008152);; biological process: cellular process (GO:0009987);; biological process: single-organism process (GO:0044699)	Aminoacyl-tRNA biosynthesis (ko00970)
c94646.graph_c0	Cluster 1	-0.642442	-0.642442	-0.642442	1.58407	1.2215	1.04909	-0.642442	-0.642442	-0.642442	[J]	Translation, ribosomal structure and biogenesis	Molecular Function: nucleotide binding (GO:0000166);; Molecular Function: RNA binding (GO:0003723);; Molecular Function: GTPase activity (GO:0003924);; Biological Process: translational initiation (GO:0006413);; Biological Process: ribonucleoprotein complex biogenesis (GO:0022613);; Cellular Component: cytoplasmic part (GO:0044444);;	K03243|0|mis:MICPUN_55463|K03243 translation initiation factor 5B | (RefSeq) translation initiation factor	[J]	Translation, ribosomal structure and biogenesis	Elongation factor Tu GTP binding domain;; Translation-initiation factor 2;; Elongation factor Tu domain 2;; 50S ribosome-binding GTPase;; Conserved hypothetical ATP binding protein	Translation initiation factor IF-2, chloroplastic OS=Guillardia theta OX=55529 GN=infB PE=3 SV=1	J	Translation, ribosomal structure and biogenesis	translation initiation factor [Micromonas commoda]	molecular function: binding (GO:0005488);; molecular function: catalytic activity (GO:0003824);; biological process: metabolic process (GO:0008152);; biological process: cellular process (GO:0009987);; biological process: cellular component organization or biogenesis (GO:0071840);; cellular component: cell (GO:0005623);; cellular component: cell part (GO:0044464)	RNA transport (ko03013)
c96998.graph_c1	Cluster 1	-0.311647	-0.289728	-0.3357	0.847538	0.74041	0.711142	-0.530657	-0.374854	-0.456502	--	--	Molecular Function: nucleotide binding (GO:0000166);; Molecular Function: RNA binding (GO:0003723);; Cellular Component: nucleus (GO:0005634);; Cellular Component: cytoplasm (GO:0005737);;	K12840|6.5731e-90|vvi:100265303|K12840 splicing factor 45 | (RefSeq) DNA-damage-repair/toleration protein DRT111, chloroplastic	[A]	RNA processing and modification	G-patch domain;; RNA recognition motif. (a.k.a. RRM, RBD, or RNP domain)	DNA-damage-repair/toleration protein DRT111, chloroplastic OS=Arabidopsis thaliana OX=3702 GN=DRT111 PE=1 SV=2	S	Function unknown	unnamed protein product, partial [Vitis vinifera]	molecular function: binding (GO:0005488);; cellular component: cell (GO:0005623);; cellular component: organelle (GO:0043226);; cellular component: cell part (GO:0044464)	Spliceosome (ko03040)
c90727.graph_c0	Cluster 1	-0.555647	-0.59408	-0.60894	1.19321	1.20098	1.21978	-0.639421	-0.622939	-0.592943	--	--	Molecular Function: nucleotide binding (GO:0000166);; Molecular Function: RNA binding (GO:0003723);; Cellular Component: nucleus (GO:0005634);; Biological Process: RNA processing (GO:0006396);; Cellular Component: intracellular ribonucleoprotein complex (GO:0030529);;	K15191|6.19151e-92|egu:105051518|K15191 La-related protein 7 | (RefSeq) la-related protein 6B	[R]	General function prediction only	La domain;; RNA recognition motif. (a.k.a. RRM, RBD, or RNP domain);; Ataxin-2 C-terminal region	La-related protein 6A OS=Arabidopsis thaliana OX=3702 GN=LARP6A PE=2 SV=1	S	Function unknown	unknown [Picea sitchensis]	molecular function: binding (GO:0005488);; cellular component: cell (GO:0005623);; cellular component: organelle (GO:0043226);; cellular component: cell part (GO:0044464);; biological process: metabolic process (GO:0008152);; biological process: cellular process (GO:0009987);; cellular component: macromolecular complex (GO:0032991)	--
c79306.graph_c0	Cluster 1	-0.173629	0.274517	0.140032	0.502295	0.350531	0.385921	-0.84348	-0.499857	-0.13633	--	--	Molecular Function: nucleotide binding (GO:0000166);; Molecular Function: RNA binding (GO:0003723);; Cellular Component: cytoplasm (GO:0005737);;	K13126|4.14817e-16|egr:104418709|K13126 polyadenylate-binding protein | (RefSeq) polyadenylate-binding protein 2	[AJ]	--	--	Polyadenylate-binding protein 8 OS=Arabidopsis thaliana OX=3702 GN=PAB8 PE=1 SV=1	S	Function unknown	PREDICTED: polyadenylate-binding protein 2-like [Erythranthe guttata]	molecular function: binding (GO:0005488);; cellular component: cell (GO:0005623);; cellular component: cell part (GO:0044464)	RNA transport (ko03013);; mRNA surveillance pathway (ko03015);; RNA degradation (ko03018)
c87626.graph_c0	Cluster 1	0.0765112	0.194331	0.0985874	0.429897	0.37535	0.519294	-0.859824	-0.450712	-0.383436	[J]	Translation, ribosomal structure and biogenesis	Molecular Function: nucleotide binding (GO:0000166);; Molecular Function: RNA binding (GO:0003723);; Cellular Component: cytoplasm (GO:0005737);;	K13126|8.60848e-168|ppp:PHYPADRAFT_124737|K13126 polyadenylate-binding protein | (RefSeq) hypothetical protein	[AJ]	--	RNA recognition motif. (a.k.a. RRM, RBD, or RNP domain);; RNA recognition motif. (a.k.a. RRM, RBD, or RNP domain);; Nup53/35/40-type RNA recognition motif	Polyadenylate-binding protein 2 OS=Arabidopsis thaliana OX=3702 GN=PAB2 PE=1 SV=1	S	Function unknown	predicted protein [Physcomitrella patens]	molecular function: binding (GO:0005488);; cellular component: cell (GO:0005623);; cellular component: cell part (GO:0044464)	RNA transport (ko03013);; mRNA surveillance pathway (ko03015);; RNA degradation (ko03018)
c92444.graph_c0	Cluster 1	0.0714116	0.152867	0.0258563	0.482821	0.596096	0.603633	-0.48885	-0.784306	-0.659527	[T]	Signal transduction mechanisms	Molecular Function: nucleotide binding (GO:0000166);; Molecular Function: protein serine/threonine kinase activity (GO:0004674);; Cellular Component: plasma membrane (GO:0005886);; Biological Process: protein phosphorylation (GO:0006468);; Cellular Component: plasmodesma (GO:0009506);; Biological Process: defense response to bacterium (GO:0042742);;	K04733|3.66184e-112|pop:POPTR_0010s11990g|K04733 interleukin-1 receptor-associated kinase 4 [EC:2.7.11.1] | (RefSeq) POPTRDRAFT_231820; kinase family protein	--	--	Protein kinase domain;; Protein tyrosine kinase	Cysteine-rich receptor-like protein kinase 41 OS=Arabidopsis thaliana OX=3702 GN=CRK41 PE=3 SV=2	T	Signal transduction mechanisms	hypothetical protein AQUCO_00500427v1 [Aquilegia coerulea]	molecular function: binding (GO:0005488);; molecular function: catalytic activity (GO:0003824);; biological process: metabolic process (GO:0008152);; biological process: cellular process (GO:0009987);; cellular component: cell (GO:0005623);; cellular component: membrane (GO:0016020);; cellular component: cell part (GO:0044464);; cellular component: cell junction (GO:0030054);; cellular component:…	--
c91517.graph_c0	Cluster 1	-0.41047	-0.422206	-0.116871	0.614362	0.591199	0.695729	-0.13607	-0.362841	-0.452831	[T]	Signal transduction mechanisms	Molecular Function: nucleotide binding (GO:0000166);; Molecular Function: protein serine/threonine kinase activity (GO:0004674);; Biological Process: protein phosphorylation (GO:0006468);; Biological Process: signal transduction (GO:0007165);; Cellular Component: intracellular part (GO:0044424);;	--	[T]	Signal transduction mechanisms	Protein kinase domain;; Protein tyrosine kinase;; Kinase-like	Serine/threonine-protein kinase PEPKR2 OS=Arabidopsis thaliana OX=3702 GN=PEPKR2 PE=2 SV=1	T	Signal transduction mechanisms	unknown [Picea sitchensis]	molecular function: binding (GO:0005488);; molecular function: catalytic activity (GO:0003824);; biological process: metabolic process (GO:0008152);; biological process: cellular process (GO:0009987);; biological process: signaling (GO:0023052);; biological process: single-organism process (GO:0044699);; biological process: response to stimulus (GO:0050896);; biological process: biological regula…	--
c100309.graph_c0	Cluster 1	-0.570843	-0.537169	-0.315692	0.584302	0.547354	0.599519	-0.0867266	-0.163689	-0.0570558	[K]	Transcription	Molecular Function: nucleotide binding (GO:0000166);; Molecular Function: protein kinase activity (GO:0004672);; Cellular Component: membrane (GO:0016020);; Biological Process: phosphorylation (GO:0016310);;	--	--	--	Protein kinase domain;; Protein tyrosine kinase;; Leucine rich repeat;; Leucine Rich repeats (2 copies);; Leucine Rich Repeat;; Leucine rich repeat;; Leucine Rich repeats (2 copies);; Leucine rich repeat N-terminal domain;; Leucine Rich Repeat	LRR receptor-like serine/threonine-protein kinase RPK2 OS=Arabidopsis thaliana OX=3702 GN=RPK2 PE=2 SV=1	T	Signal transduction mechanisms	LRR receptor-like serine/threonine-protein kinase RPK2 [Amborella trichopoda]	molecular function: binding (GO:0005488);; molecular function: catalytic activity (GO:0003824);; biological process: metabolic process (GO:0008152);; biological process: cellular process (GO:0009987);; cellular component: membrane (GO:0016020)	--
c103021.graph_c0	Cluster 1	-0.699465	-0.681459	-0.567531	1.03046	0.97336	0.999406	-0.233255	-0.646108	-0.175411	--	;;	Molecular Function: nucleotide binding (GO:0000166);; Molecular Function: protein kinase activity (GO:0004672);; Cellular Component: membrane (GO:0016020);;	K04733|1.05036e-116|atr:18430592|K04733 interleukin-1 receptor-associated kinase 4 [EC:2.7.11.1] | (RefSeq) probable receptor-like protein kinase At5g39030	[T]	Signal transduction mechanisms	Protein tyrosine kinase;; Protein kinase domain	Rust resistance kinase Lr10 OS=Triticum aestivum OX=4565 GN=LRK10 PE=2 SV=1	T	Signal transduction mechanisms	PREDICTED: rust resistance kinase Lr10-like [Nelumbo nucifera]	molecular function: binding (GO:0005488);; molecular function: catalytic activity (GO:0003824);; biological process: metabolic process (GO:0008152);; biological process: cellular process (GO:0009987);; cellular component: membrane (GO:0016020)	--
c101256.graph_c3	Cluster 1	-0.407185	-0.407185	-0.407185	1.49585	0.563669	0.383587	-0.407185	-0.407185	-0.407185	[T]	Signal transduction mechanisms	Molecular Function: nucleotide binding (GO:0000166);; Molecular Function: protein kinase activity (GO:0004672);; Biological Process: protein phosphorylation (GO:0006468);; Molecular Function: anion binding (GO:0043168);; Biological Process: regulation of cellular process (GO:0050794);;	--	[RT]	--	Protein kinase domain;; Protein tyrosine kinase;; PX domain;; Kinase-like	Serine/threonine-protein kinase AtPK2/AtPK19 OS=Arabidopsis thaliana OX=3702 GN=ATPK2 PE=1 SV=2	T	Signal transduction mechanisms	kinase-like protein, partial [Basidiobolus meristosporus CBS 931.73]	molecular function: binding (GO:0005488);; molecular function: catalytic activity (GO:0003824);; biological process: metabolic process (GO:0008152);; biological process: cellular process (GO:0009987);; biological process: biological regulation (GO:0065007)	--
c91915.graph_c0	Cluster 1	-0.510071	-0.510071	-0.510071	1.44226	0.627433	0.990731	-0.510071	-0.510071	-0.510071	[M]	Cell wall/membrane/envelope biogenesis	Molecular Function: nucleotide binding (GO:0000166);; Molecular Function: protein kinase activity (GO:0004672);; Biological Process: phosphorylation (GO:0016310);;	--	[T]	Signal transduction mechanisms	Protein kinase domain;; Protein tyrosine kinase;; Kinase-like	Serine/threonine-protein kinase AtPK2/AtPK19 OS=Arabidopsis thaliana OX=3702 GN=ATPK2 PE=1 SV=2	T	Signal transduction mechanisms	camp-dependent protein kinase 9 [Basidiobolus meristosporus CBS 931.73]	molecular function: binding (GO:0005488);; molecular function: catalytic activity (GO:0003824);; biological process: metabolic process (GO:0008152);; biological process: cellular process (GO:0009987)	--
c90920.graph_c0	Cluster 1	0.493516	0.534	0.455653	-0.0321993	0.0928301	0.0791335	-0.50501	-0.5378	-0.580123	[O]	Posttranslational modification, protein turnover, chaperones	Molecular Function: nucleotide binding (GO:0000166);; Molecular Function: oxidoreductase activity (GO:0016491);;	K09489|0|ppp:PHYPADRAFT_164309|K09489 heat shock 70kDa protein 4 | (RefSeq) hypothetical protein	[O]	Posttranslational modification, protein turnover, chaperones	Hsp70 protein;; NAD-specific glutamate dehydrogenase	Heat shock 70 kDa protein 14 OS=Arabidopsis thaliana OX=3702 GN=HSP70-14 PE=1 SV=1	O	Posttranslational modification, protein turnover, chaperones	hypothetical protein AXG93_209s1180 [Marchantia polymorpha subsp. ruderalis]	molecular function: binding (GO:0005488);; molecular function: catalytic activity (GO:0003824);; biological process: metabolic process (GO:0008152);; biological process: single-organism process (GO:0044699)	--
c99236.graph_c0	Cluster 1	-0.216654	-0.261858	-0.272205	0.573213	0.648305	0.667264	-0.354592	-0.416823	-0.366649	[J]	Translation, ribosomal structure and biogenesis	Molecular Function: nucleotide binding (GO:0000166);; Molecular Function: nucleic acid binding (GO:0003676);; Cellular Component: viral nucleocapsid (GO:0019013);; Cellular Component: intracellular ribonucleoprotein complex (GO:0030529);;	K12741|7.91037e-78|nnu:104594284|K12741 heterogeneous nuclear ribonucleoprotein A1/A3 | (RefSeq) heterogeneous nuclear ribonucleoprotein 1	[R]	General function prediction only	RNA recognition motif. (a.k.a. RRM, RBD, or RNP domain);; RNA recognition motif;; Reverse transcriptase (RNA-dependent DNA polymerase)	Heterogeneous nuclear ribonucleoprotein 1 OS=Arabidopsis thaliana OX=3702 GN=RNP1 PE=1 SV=1	S	Function unknown	unknown [Picea sitchensis]	molecular function: binding (GO:0005488);; cellular component: virion (GO:0019012);; cellular component: virion part (GO:0044423);; cellular component: cell (GO:0005623);; cellular component: macromolecular complex (GO:0032991);; cellular component: cell part (GO:0044464)	Spliceosome (ko03040)
c100541.graph_c0	Cluster 1	-0.375961	-0.256206	-0.401335	0.802126	0.817133	0.902561	-0.355446	-0.586425	-0.546447	--	--	Molecular Function: nucleotide binding (GO:0000166);; Molecular Function: nucleic acid binding (GO:0003676);;	K12900|7.52194e-20|mtr:MTR_1g054675|K12900 FUS-interacting serine-arginine-rich protein 1 | (RefSeq) RNA recognition motif	[R]	General function prediction only	RNA recognition motif. (a.k.a. RRM, RBD, or RNP domain)	Serine/arginine-rich SC35-like splicing factor SCL30A OS=Arabidopsis thaliana OX=3702 GN=SCL30A PE=1 SV=1	S	Function unknown	PREDICTED: serine/arginine-rich SC35-like splicing factor SCL33 [Lupinus angustifolius]	molecular function: binding (GO:0005488)	Spliceosome (ko03040)
c75475.graph_c2	Cluster 1	-0.34862	-0.34862	-0.34862	0.846728	0.523224	0.721769	-0.34862	-0.34862	-0.34862	[J]	Translation, ribosomal structure and biogenesis	Molecular Function: nucleotide binding (GO:0000166);; Molecular Function: nucleic acid binding (GO:0003676);;	K13207|4.18729e-51|vvi:100257891|K13207 CUG-BP- and ETR3-like factor | (RefSeq) RNA-binding protein BRN1	[A]	RNA processing and modification	RNA recognition motif. (a.k.a. RRM, RBD, or RNP domain);; RNA recognition motif;; RNA binding domain	RNA-binding protein BRN1 OS=Arabidopsis thaliana OX=3702 GN=BRN1 PE=2 SV=1	S	Function unknown	predicted protein [Hordeum vulgare subsp. vulgare]	molecular function: binding (GO:0005488)	--
c83683.graph_c0	Cluster 1	-0.366002	-0.270944	-0.507494	0.771321	0.599395	0.711861	-0.346221	-0.322836	-0.26908	--	--	Molecular Function: nucleotide binding (GO:0000166);; Molecular Function: nucleic acid binding (GO:0003676);;	--	[R]	General function prediction only	RNA recognition motif. (a.k.a. RRM, RBD, or RNP domain);; Ataxin-2 C-terminal region	Polyadenylate-binding protein-interacting protein 12 OS=Arabidopsis thaliana OX=3702 GN=CID12 PE=1 SV=1	S	Function unknown	PREDICTED: polyadenylate-binding protein-interacting protein 12-like [Nelumbo nucifera]	molecular function: binding (GO:0005488)	--
c87471.graph_c0	Cluster 1	-0.281914	-0.201571	-0.197072	0.560744	0.661128	0.613002	-0.390005	-0.37749	-0.386822	--	--	Molecular Function: nucleotide binding (GO:0000166);; Molecular Function: nucleic acid binding (GO:0003676);;	K14325|2.6734e-35|csv:101216970|K14325 RNA-binding protein with serine-rich domain 1 | (RefSeq) serine/arginine-rich splicing factor SR45	[R]	General function prediction only	RNA recognition motif. (a.k.a. RRM, RBD, or RNP domain)	Serine/arginine-rich splicing factor SR45 OS=Arabidopsis thaliana OX=3702 GN=SR45 PE=1 SV=1	S	Function unknown	unknown [Picea sitchensis]	molecular function: binding (GO:0005488)	RNA transport (ko03013);; mRNA surveillance pathway (ko03015)
c95288.graph_c0	Cluster 1	-0.441689	-0.485637	-0.623997	0.653955	0.73251	0.764601	-0.122554	-0.297529	-0.179661	[J]	Translation, ribosomal structure and biogenesis	Molecular Function: nucleotide binding (GO:0000166);; Molecular Function: nucleic acid binding (GO:0003676);;	--	[R]	General function prediction only	RNA recognition motif. (a.k.a. RRM, RBD, or RNP domain)	Polyadenylate-binding protein RBP47 OS=Nicotiana plumbaginifolia OX=4092 GN=RBP47 PE=1 SV=1	S	Function unknown	unknown [Picea sitchensis]	molecular function: binding (GO:0005488)	--
c97850.graph_c1	Cluster 1	-0.0521598	-0.00504721	-0.264609	0.427268	0.76627	0.366987	-0.56417	-0.422017	-0.252522	--	--	Molecular Function: nucleotide binding (GO:0000166);; Molecular Function: nucleic acid binding (GO:0003676);;	--	[A]	RNA processing and modification	--	Polypyrimidine tract-binding protein homolog 1 OS=Arabidopsis thaliana OX=3702 GN=PTB PE=1 SV=1	S	Function unknown	unknown [Picea sitchensis]	molecular function: binding (GO:0005488)	--
c100462.graph_c0	Cluster 1	-0.369608	-0.353306	-0.356552	0.523224	0.51259	0.532027	-0.165126	-0.208454	-0.114794	[P]	Inorganic ion transport and metabolism	Molecular Function: nucleotide binding (GO:0000166);; Molecular Function: monooxygenase activity (GO:0004497);; Molecular Function: coenzyme binding (GO:0050662);; Biological Process: oxidation-reduction process (GO:0055114);;	--	[Q]	Secondary metabolites biosynthesis, transport and catabolism	Flavin-binding monooxygenase-like;; Pyridine nucleotide-disulphide oxidoreductase;; Pyridine nucleotide-disulphide oxidoreductase;; FAD dependent oxidoreductase;; NAD(P)-binding Rossmann-like domain;; FAD binding domain;; HI0933-like protein;; Pyridine nucleotide-disulphide oxidoreductase	Flavin-containing monooxygenase FMO GS-OX-like 4 OS=Arabidopsis thaliana OX=3702 GN=At1g62600 PE=2 SV=1	P	Inorganic ion transport and metabolism	hypothetical protein AQUCO_01300707v1 [Aquilegia coerulea]	molecular function: binding (GO:0005488);; molecular function: catalytic activity (GO:0003824);; biological process: metabolic process (GO:0008152);; biological process: single-organism process (GO:0044699)	--
c101091.graph_c0	Cluster 1	-0.0905844	-0.42208	-0.323862	0.695784	0.649519	0.634667	-0.551981	-0.254352	-0.33711	[P]	Inorganic ion transport and metabolism	Molecular Function: nucleotide binding (GO:0000166);; Molecular Function: copper ion binding (GO:0005507);; Cellular Component: integral component of plasma membrane (GO:0005887);; Biological Process: copper ion transmembrane transport (GO:0035434);; Cellular Component: intracellular membrane-bounded organelle (GO:0043231);; Molecular Function: copper-transporting ATPase activity (GO:0043682);;	K17686|0|atr:18439961|K17686 Cu+-exporting ATPase [EC:3.6.3.54] | (RefSeq) probable copper-transporting ATPase HMA5	[P]	Inorganic ion transport and metabolism	PPR repeat family;; PPR repeat;; PPR repeat;; Pentatricopeptide repeat domain;; Pentacotripeptide-repeat region of PRORP;; E1-E2 ATPase;; Heavy-metal-associated domain;; haloacid dehalogenase-like hydrolase;; haloacid dehalogenase-like hydrolase	Copper-transporting ATPase HMA4 OS=Oryza sativa subsp. japonica OX=39947 GN=HMA4 PE=1 SV=1	P	Inorganic ion transport and metabolism	probable copper-transporting ATPase HMA5 [Amborella trichopoda]	molecular function: binding (GO:0005488);; cellular component: cell (GO:0005623);; cellular component: membrane (GO:0016020);; cellular component: membrane part (GO:0044425);; cellular component: cell part (GO:0044464);; biological process: localization (GO:0051179);; cellular component: organelle (GO:0043226);; molecular function: catalytic activity (GO:0003824);; molecular function: transporter…	--
c66605.graph_c0	Cluster 1	-0.741673	-0.741673	-0.741673	1.7489	1.45367	1.24747	-0.741673	-0.741673	-0.741673	[J]	Translation, ribosomal structure and biogenesis	Molecular Function: nucleotide binding (GO:0000166);; Molecular Function: aminoacyl-tRNA ligase activity (GO:0004812);; Cellular Component: cytoplasm (GO:0005737);; Biological Process: tRNA aminoacylation for protein translation (GO:0006418);;	K01867|6.33136e-159|cvr:CHLNCDRAFT_25698|K01867 tryptophanyl-tRNA synthetase [EC:6.1.1.2] | (RefSeq) hypothetical protein	[J]	Translation, ribosomal structure and biogenesis	tRNA synthetases class I (W and Y)	Tryptophan--tRNA ligase, cytoplasmic OS=Arabidopsis thaliana OX=3702 GN=At3g04600 PE=2 SV=1	J	Translation, ribosomal structure and biogenesis	hypothetical protein BCR43DRAFT_483535 [Syncephalastrum racemosum]	molecular function: binding (GO:0005488);; molecular function: catalytic activity (GO:0003824);; cellular component: cell (GO:0005623);; cellular component: cell part (GO:0044464);; biological process: metabolic process (GO:0008152);; biological process: cellular process (GO:0009987);; biological process: single-organism process (GO:0044699)	Aminoacyl-tRNA biosynthesis (ko00970)
c98491.graph_c1	Cluster 1	-0.652281	-0.652281	-0.652281	1.49828	1.00764	1.40777	-0.652281	-0.652281	-0.652281	[J]	Translation, ribosomal structure and biogenesis	Molecular Function: nucleotide binding (GO:0000166);; Molecular Function: aminoacyl-tRNA ligase activity (GO:0004812);; Cellular Component: cytoplasm (GO:0005737);; Biological Process: tRNA aminoacylation for protein translation (GO:0006418);;	K01893|2.04541e-178|ccp:CHC_T00008849001|K01893 asparaginyl-tRNA synthetase [EC:6.1.1.22] | (RefSeq) asparaginyl-tRNA synthetase	[J]	Translation, ribosomal structure and biogenesis	tRNA synthetases class II (D, K and N);; OB-fold nucleic acid binding domain	Asparagine--tRNA ligase, chloroplastic/mitochondrial OS=Arabidopsis thaliana OX=3702 GN=SYNO PE=2 SV=3	J	Translation, ribosomal structure and biogenesis	hypothetical protein BCR43DRAFT_555822 [Syncephalastrum racemosum]	molecular function: binding (GO:0005488);; molecular function: catalytic activity (GO:0003824);; cellular component: cell (GO:0005623);; cellular component: cell part (GO:0044464);; biological process: metabolic process (GO:0008152);; biological process: cellular process (GO:0009987);; biological process: single-organism process (GO:0044699)	Aminoacyl-tRNA biosynthesis (ko00970)
c85068.graph_c0	Cluster 1	-0.26762	-0.26762	-0.26762	0.768004	0.297978	0.539735	-0.26762	-0.26762	-0.26762	[J]	Translation, ribosomal structure and biogenesis	Molecular Function: nucleotide binding (GO:0000166);; Molecular Function: aminoacyl-tRNA ligase activity (GO:0004812);; Biological Process: tRNA aminoacylation for protein translation (GO:0006418);;	K01873|0|ota:Ot03g02880|K01873 valyl-tRNA synthetase [EC:6.1.1.9] | (RefSeq) putative valyl tRNA synthetase (ISS)	[J]	Translation, ribosomal structure and biogenesis	tRNA synthetases class I (I, L, M and V);; Anticodon-binding domain of tRNA;; tRNA synthetases class I (M);; Leucyl-tRNA synthetase, Domain 2	Valine--tRNA ligase, mitochondrial 1 OS=Arabidopsis thaliana OX=3702 GN=TWN2 PE=1 SV=2	J	Translation, ribosomal structure and biogenesis	hypothetical protein K493DRAFT_318758 [Basidiobolus meristosporus CBS 931.73]	molecular function: binding (GO:0005488);; molecular function: catalytic activity (GO:0003824);; biological process: metabolic process (GO:0008152);; biological process: cellular process (GO:0009987);; biological process: single-organism process (GO:0044699)	Aminoacyl-tRNA biosynthesis (ko00970)
c94199.graph_c0	Cluster 1	-0.6175	-0.6175	-0.603145	1.54922	1.12666	1.01477	-0.6175	-0.6175	-0.6175	[O]	Posttranslational modification, protein turnover, chaperones	Molecular Function: nucleotide binding (GO:0000166);; Cellular Component: membrane (GO:0016020);; Molecular Function: ligase activity (GO:0016874);;	K03178|0|gsl:Gasu_42920|K03178 ubiquitin-activating enzyme E1 [EC:6.2.1.45] | (RefSeq) ubiquitin-activating enzyme E1	[O]	Posttranslational modification, protein turnover, chaperones	ThiF family;; Ubiquitin-activating enzyme active site;; Ubiquitin fold domain;; Ubiquitin-activating enzyme E1 FCCH domain;; Ubiquitin-activating enzyme E1 four-helix bundle	Ubiquitin-activating enzyme E1 2 OS=Arabidopsis thaliana OX=3702 GN=UBA2 PE=1 SV=1	Z	Cytoskeleton	Ubiquitin-activating enzyme E1 1 [Bifiguratus adelaidae]	molecular function: binding (GO:0005488);; cellular component: membrane (GO:0016020);; molecular function: catalytic activity (GO:0003824)	Ubiquitin mediated proteolysis (ko04120)
c100965.graph_c0	Cluster 1	-0.248136	0.532186	0.0865958	0.581939	0.330473	0.535873	-0.739734	-0.485854	-0.593344	[T]	Signal transduction mechanisms	Molecular Function: nucleotide binding (GO:0000166);; Cellular Component: membrane (GO:0016020);;	--	[Q]	Secondary metabolites biosynthesis, transport and catabolism	ABC-2 type transporter;; ABC transporter;; AAA domain, putative AbiEii toxin, Type IV TA system	ABC transporter G family member 11 OS=Arabidopsis thaliana OX=3702 GN=ABCG11 PE=1 SV=1	V	Defense mechanisms	PREDICTED: ABC transporter G family member 11-like [Nelumbo nucifera]	molecular function: binding (GO:0005488);; cellular component: membrane (GO:0016020)	--
c49322.graph_c0	Cluster 1	-0.425517	-0.425517	-0.425517	1.16425	0.843516	0.545337	-0.425517	-0.425517	-0.425517	[O]	Posttranslational modification, protein turnover, chaperones	Molecular Function: nucleotide binding (GO:0000166);; Cellular Component: cytosol (GO:0005829);;	K09494|0|cam:101506710|K09494 T-complex protein 1 subunit beta | (RefSeq) CCT2; T-complex protein 1 subunit beta	[O]	Posttranslational modification, protein turnover, chaperones	TCP-1/cpn60 chaperonin family	T-complex protein 1 subunit beta OS=Arabidopsis thaliana OX=3702 GN=CCT2 PE=1 SV=1	O	Posttranslational modification, protein turnover, chaperones	predicted protein [Hordeum vulgare subsp. vulgare]	molecular function: binding (GO:0005488);; cellular component: cell (GO:0005623);; cellular component: cell part (GO:0044464)	--
c79661.graph_c1	Cluster 1	-0.393015	-0.393015	-0.393015	0.881992	0.570459	0.905643	-0.393015	-0.393015	-0.393015	[C]	Energy production and conversion	Molecular Function: nucleotide binding (GO:0000166);; Cellular Component: cytoplasm (GO:0005737);; Molecular Function: ion binding (GO:0043167);; Biological Process: cellular metabolic process (GO:0044237);; Biological Process: single-organism metabolic process (GO:0044710);; Molecular Function: transferase activity, transferring acyl groups, acyl groups converted into alkyl on transfer (GO:00469…	K01648|1.96787e-113|csl:COCSUDRAFT_53011|K01648 ATP citrate (pro-S)-lyase [EC:2.3.3.8] | (RefSeq) ATP-citrate lyase subunit A	[C]	Energy production and conversion	ATP citrate lyase citrate-binding;; CoA-ligase;; CoA binding domain;; ATP-grasp domain	ATP-citrate synthase alpha chain protein 3 OS=Oryza sativa subsp. japonica OX=39947 GN=ACLA-3 PE=2 SV=1	C	Energy production and conversion	ATP-citrate synthase [Basidiobolus meristosporus CBS 931.73]	molecular function: binding (GO:0005488);; cellular component: cell (GO:0005623);; cellular component: cell part (GO:0044464);; biological process: metabolic process (GO:0008152);; biological process: cellular process (GO:0009987);; biological process: single-organism process (GO:0044699);; molecular function: catalytic activity (GO:0003824)	Citrate cycle (TCA cycle) (ko00020)
c87811.graph_c0	Cluster 1	-0.61667	-0.61667	-0.61667	1.35418	0.646364	1.69948	-0.61667	-0.61667	-0.61667	[E]	Amino acid transport and metabolism	Molecular Function: nucleotide binding (GO:0000166);; Cellular Component: cytoplasm (GO:0005737);; Biological Process: glutamine metabolic process (GO:0006541);; Molecular Function: ligase activity (GO:0016874);; Biological Process: nitrogen utilization (GO:0019740);;	K01915|1.26333e-148|csl:COCSUDRAFT_23194|K01915 glutamine synthetase [EC:6.3.1.2] | (RefSeq) glutamine synthetase	[E]	Amino acid transport and metabolism	Glutamine synthetase, catalytic domain;; Glutamine synthetase, beta-Grasp domain	Glutamine synthetase nodule isozyme OS=Medicago sativa OX=3879 GN=GS1 PE=2 SV=1	E	Amino acid transport and metabolism	hypothetical protein BCR42DRAFT_346079 [Absidia repens]	molecular function: binding (GO:0005488);; cellular component: cell (GO:0005623);; cellular component: cell part (GO:0044464);; biological process: metabolic process (GO:0008152);; biological process: cellular process (GO:0009987);; biological process: single-organism process (GO:0044699);; molecular function: catalytic activity (GO:0003824)	Arginine biosynthesis (ko00220);; Alanine, aspartate and glutamate metabolism (ko00250);; Glyoxylate and dicarboxylate metabolism (ko00630);; Nitrogen metabolism (ko00910);; Biosynthesis of amino acids (ko01230)
c78333.graph_c1	Cluster 1	-0.500433	-0.500433	-0.500433	1.48871	0.844396	0.669493	-0.500433	-0.500433	-0.500433	[F]	Nucleotide transport and metabolism	Molecular Function: nucleotide binding (GO:0000166);; Cellular Component: cytoplasm (GO:0005737);; Biological Process: AMP biosynthetic process (GO:0006167);; Molecular Function: ligase activity, forming carbon-nitrogen bonds (GO:0016879);; Molecular Function: metal ion binding (GO:0046872);;	K01939|9.82095e-157|gsl:Gasu_55490|K01939 adenylosuccinate synthase [EC:6.3.4.4] | (RefSeq) adenylosuccinate synthase	[F]	Nucleotide transport and metabolism	Adenylosuccinate synthetase	Adenylosuccinate synthetase OS=Phytophthora infestans (strain T30-4) OX=403677 GN=PITG_16736 PE=3 SV=1	F	Nucleotide transport and metabolism	Adenylosuccinate synthetase 1 [Bifiguratus adelaidae]	molecular function: binding (GO:0005488);; cellular component: cell (GO:0005623);; cellular component: cell part (GO:0044464);; biological process: metabolic process (GO:0008152);; biological process: cellular process (GO:0009987);; biological process: single-organism process (GO:0044699);; molecular function: catalytic activity (GO:0003824)	Purine metabolism (ko00230);; Alanine, aspartate and glutamate metabolism (ko00250)
c89571.graph_c0	Cluster 1	-0.37542	-0.37542	-0.37542	0.688083	0.694969	0.869467	-0.37542	-0.37542	-0.37542	[O]	Posttranslational modification, protein turnover, chaperones	Molecular Function: nucleotide binding (GO:0000166);; Cellular Component: cytoplasm (GO:0005737);;	K09500|1.33605e-168|csv:101205260|K09500 T-complex protein 1 subunit theta | (RefSeq) T-complex protein 1 subunit theta	[O]	Posttranslational modification, protein turnover, chaperones	TCP-1/cpn60 chaperonin family	T-complex protein 1 subunit theta OS=Arabidopsis thaliana OX=3702 GN=CCT8 PE=1 SV=1	O	Posttranslational modification, protein turnover, chaperones	T-complex protein 1 [Basidiobolus meristosporus CBS 931.73]	molecular function: binding (GO:0005488);; cellular component: cell (GO:0005623);; cellular component: cell part (GO:0044464)	--
c89587.graph_c0	Cluster 1	-0.249675	-0.341149	-0.226231	0.576645	0.674744	0.75373	-0.381916	-0.434162	-0.371987	[O]	Posttranslational modification, protein turnover, chaperones	Molecular Function: nucleotide binding (GO:0000166);; Cellular Component: chloroplast part (GO:0044434);;	K03696|0|ppp:PHYPADRAFT_112168|K03696 ATP-dependent Clp protease ATP-binding subunit ClpC | (RefSeq) hypothetical protein	[O]	Posttranslational modification, protein turnover, chaperones	AAA domain (Cdc48 subfamily);; ATPase family associated with various cellular activities (AAA);; C-terminal, D2-small domain, of ClpB protein;; AAA domain (dynein-related subfamily);; Clp amino terminal domain, pathogenicity island component;; AAA ATPase domain;; Sigma-54 interaction domain;; AAA domain;; IstB-like ATP binding protein;; Magnesium chelatase, subunit ChlI	Chaperone protein ClpD2, chloroplastic OS=Oryza sativa subsp. japonica OX=39947 GN=CLPD2 PE=2 SV=2	O	Posttranslational modification, protein turnover, chaperones	hypothetical protein PHYPA_023200 [Physcomitrella patens]	molecular function: binding (GO:0005488);; cellular component: cell (GO:0005623);; cellular component: organelle (GO:0043226);; cellular component: organelle part (GO:0044422);; cellular component: cell part (GO:0044464)	--
c93351.graph_c0	Cluster 1	-0.505464	-0.303209	-0.714114	0.916343	0.981493	1.03894	-0.439844	-0.351177	-0.622966	[V]	Defense mechanisms	Molecular Function: nucleotide binding (GO:0000166);; Biological Process: transport (GO:0006810);; Cellular Component: membrane (GO:0016020);; Molecular Function: ATPase activity (GO:0016887);;	K05666|0|atr:18430335|K05666 ATP-binding cassette, subfamily C (CFTR/MRP), member 2 | (RefSeq) ABC transporter C family member 14	[Q]	Secondary metabolites biosynthesis, transport and catabolism	ABC transporter transmembrane region;; ABC transporter;; 50S ribosome-binding GTPase;; P-loop containing region of AAA domain;; Dynamin family	ABC transporter C family member 14 OS=Arabidopsis thaliana OX=3702 GN=ABCC14 PE=1 SV=1	V	Defense mechanisms	ABC transporter C family member 14 [Amborella trichopoda]	molecular function: binding (GO:0005488);; biological process: localization (GO:0051179);; cellular component: membrane (GO:0016020);; molecular function: catalytic activity (GO:0003824)	--
c87247.graph_c0	Cluster 1	-0.268426	-0.268426	-0.268426	0.427568	0.579571	0.603418	-0.268426	-0.268426	-0.268426	[F]	Nucleotide transport and metabolism	Molecular Function: nucleotide binding (GO:0000166);; Biological Process: pyrimidine ribonucleotide salvage (GO:0010138);; Cellular Component: membrane (GO:0016020);; Molecular Function: kinase activity (GO:0016301);; Biological Process: pyrimidine nucleoside salvage (GO:0043097);; Cellular Component: intracellular part (GO:0044424);; Biological Process: pyrimidine ribonucleoside biosynthetic pro…	K00876|1.3348e-112|adu:107494792|K00876 uridine kinase [EC:2.7.1.48] | (RefSeq) uridine kinase-like protein 1, chloroplastic	[TZ]	--	Uracil phosphoribosyltransferase;; Phosphoribulokinase / Uridine kinase family;; AAA domain;; Chloramphenicol phosphotransferase-like protein	Uridine kinase-like protein 4 OS=Arabidopsis thaliana OX=3702 GN=UKL4 PE=2 SV=2	F	Nucleotide transport and metabolism	hypothetical protein LRAMOSA05604 [Lichtheimia ramosa]	molecular function: binding (GO:0005488);; biological process: metabolic process (GO:0008152);; biological process: cellular process (GO:0009987);; biological process: single-organism process (GO:0044699);; cellular component: membrane (GO:0016020);; molecular function: catalytic activity (GO:0003824);; cellular component: cell (GO:0005623);; cellular component: cell part (GO:0044464)	Pyrimidine metabolism (ko00240)
c100639.graph_c1	Cluster 1	-0.656077	-0.656077	-0.656077	1.32578	1.28127	1.32942	-0.656077	-0.656077	-0.656077	[F]	Nucleotide transport and metabolism	Molecular Function: nucleotide binding (GO:0000166);; Biological Process: pyrimidine nucleotide biosynthetic process (GO:0006221);; Molecular Function: ligase activity (GO:0016874);;	K01937|0|mus:103992733|K01937 CTP synthase [EC:6.3.4.2] | (RefSeq) CTP synthase-like	[F]	Nucleotide transport and metabolism	CTP synthase N-terminus;; Glutamine amidotransferase class-I;; Peptidase C26	--	F	Nucleotide transport and metabolism	CTP synthase [Piromyces finnis]	molecular function: binding (GO:0005488);; biological process: metabolic process (GO:0008152);; biological process: cellular process (GO:0009987);; biological process: single-organism process (GO:0044699);; molecular function: catalytic activity (GO:0003824)	Pyrimidine metabolism (ko00240)
c94055.graph_c0	Cluster 1	-0.543335	-0.598625	-0.551763	0.747965	0.839578	0.899822	-0.27437	-0.19982	-0.319451	--	--	Molecular Function: nucleotide binding (GO:0000166);; Biological Process: cellular process (GO:0009987);;	--	[Z]	Cytoskeleton	Kinesin motor domain;; Microtubule binding	Kinesin-like protein KIN-14L OS=Oryza sativa subsp. japonica OX=39947 GN=KIN14L PE=2 SV=1	Z	Cytoskeleton	PREDICTED: kinesin-like protein KIN-14B isoform X1 [Nelumbo nucifera]	molecular function: binding (GO:0005488);; biological process: cellular process (GO:0009987)	--
c101298.graph_c2	Cluster 1	-0.928104	-0.5206	-0.582329	1.46612	1.0364	1.10164	-0.468672	-0.671764	-0.432693	[MDT]	Cell wall/membrane/envelope biogenesis ;; Cell cycle control, cell division, chromosome partitioning ;; Signal transduction mechanisms	Molecular Function: nucleotide binding (GO:0000166);;	--	[O]	Posttranslational modification, protein turnover, chaperones	Domain associated at C-terminal with AAA;; ATPase family associated with various cellular activities (AAA)	AAA-ATPase ASD, mitochondrial OS=Arabidopsis thaliana OX=3702 GN=AATP1 PE=1 SV=1	O	Posttranslational modification, protein turnover, chaperones	unknown [Picea sitchensis]	molecular function: binding (GO:0005488)	--
c101897.graph_c1	Cluster 1	-0.659558	-0.659558	-0.659558	1.70501	1.17637	1.07596	-0.659558	-0.659558	-0.659558	[R]	General function prediction only	Molecular Function: nucleotide binding (GO:0000166);;	K06184|2.0609e-178|aip:107623005|K06184 ATP-binding cassette, subfamily F, member 1 | (RefSeq) ABC transporter F family member 4-like	[J]	Translation, ribosomal structure and biogenesis	ABC transporter;; AAA domain, putative AbiEii toxin, Type IV TA system;; AAA domain;; ATPase family associated with various cellular activities (AAA);; AAA domain;; 50S ribosome-binding GTPase;; RNA helicase	ABC transporter F family member 4 OS=Arabidopsis thaliana OX=3702 GN=ABCF4 PE=2 SV=1	S	Function unknown	hypothetical protein JH06_0346 [Blastocystis sp. subtype 4]	molecular function: binding (GO:0005488)	--
c78015.graph_c0	Cluster 1	-0.860574	-0.572036	-0.380481	1.14474	1.17881	1.2247	-0.607333	-0.475118	-0.652704	[K]	Transcription	Molecular Function: nucleotide binding (GO:0000166);;	--	--	--	NB-ARC domain	--	S	Function unknown	uncharacterized protein LOC18447413 [Amborella trichopoda]	molecular function: binding (GO:0005488)	--
c87923.graph_c0	Cluster 1	-0.446928	-0.487655	-0.620576	0.683799	0.694626	0.80782	-0.124801	-0.267231	-0.239056	--	--	Molecular Function: nucleic acid binding (GO:0003676);; Molecular Function: zinc ion binding (GO:0008270);;	--	[R]	General function prediction only	Zinc knuckle	--	S	Function unknown	unknown [Picea sitchensis]	molecular function: binding (GO:0005488)	--
c84706.graph_c0	Cluster 1	0.0144566	-0.0334897	0.296002	0.409267	0.323049	0.318812	-0.567017	-0.427614	-0.333467	--	--	Molecular Function: nucleic acid binding (GO:0003676);; Molecular Function: metal ion binding (GO:0046872);;	--	[R]	General function prediction only	Zinc finger, C2H2 type;; C2H2-type zinc finger;; Zinc-finger of C2H2 type	Zinc finger protein WIP2 OS=Arabidopsis thaliana OX=3702 GN=WIP2 PE=1 SV=1	S	Function unknown	hypothetical protein PHYPA_013058 [Physcomitrella patens]	molecular function: binding (GO:0005488)	--
c88405.graph_c0	Cluster 1	-0.243644	-0.146704	-0.152312	0.775682	0.771245	0.860275	-0.695053	-0.674734	-0.494755	--	--	Molecular Function: nucleic acid binding (GO:0003676);; Molecular Function: metal ion binding (GO:0046872);;	--	[R]	General function prediction only	--	Protein SHOOT GRAVITROPISM 5 OS=Arabidopsis thaliana OX=3702 GN=SGR5 PE=1 SV=1	S	Function unknown	PREDICTED: protein indeterminate-domain 16-like [Nelumbo nucifera]	molecular function: binding (GO:0005488)	--
c89386.graph_c1	Cluster 1	-0.260334	-0.282091	-0.3784	0.715853	0.828002	0.730188	-0.379866	-0.518249	-0.455102	[R]	General function prediction only	Molecular Function: nucleic acid binding (GO:0003676);; Molecular Function: metal ion binding (GO:0046872);;	K20828|2.49749e-72|smo:SELMODRAFT_84151|K20828 zinc finger protein 143/76 | (RefSeq) hypothetical protein	[R]	General function prediction only	Zinc finger, C2H2 type;; Zinc-finger double domain;; C2H2-type zinc finger	Probable lysine-specific demethylase ELF6 OS=Arabidopsis thaliana OX=3702 GN=ELF6 PE=1 SV=1	S	Function unknown	hypothetical protein KFL_007340080 [Klebsormidium nitens]	molecular function: binding (GO:0005488)	--
c90719.graph_c0	Cluster 1	-0.435569	-0.383101	-0.49507	0.578931	0.639362	0.695887	-0.176859	-0.213871	-0.209711	--	--	Molecular Function: nucleic acid binding (GO:0003676);; Molecular Function: metal ion binding (GO:0046872);;	--	[R]	General function prediction only	Zinc-finger double-stranded RNA-binding	Zinc finger protein MAGPIE OS=Arabidopsis thaliana OX=3702 GN=MGP PE=1 SV=1	S	Function unknown	unnamed protein product, partial [Vitis vinifera]	molecular function: binding (GO:0005488)	--
c97371.graph_c0	Cluster 1	-0.899414	-0.77856	-1.04676	1.70962	1.72561	1.83867	-0.863449	-0.899414	-0.786309	--	--	Molecular Function: nucleic acid binding (GO:0003676);; Molecular Function: metal ion binding (GO:0046872);;	--	[R]	General function prediction only	Zinc finger, C2H2 type	Zinc finger protein STOP1 homolog OS=Oryza sativa subsp. japonica OX=39947 GN=Os01g0871200 PE=2 SV=1	S	Function unknown	unknown [Picea sitchensis]	molecular function: binding (GO:0005488)	--
c77763.graph_c0	Cluster 1	-0.251254	-0.251254	-0.251254	0.390292	0.390292	0.726941	-0.251254	-0.251254	-0.251254	[L]	Replication, recombination and repair	Molecular Function: nucleic acid binding (GO:0003676);; Molecular Function: helicase activity (GO:0004386);; Molecular Function: ATP binding (GO:0005524);;	K11594|2.25049e-176|atr:18432605|K11594 ATP-dependent RNA helicase DDX3X [EC:3.6.4.13] | (RefSeq) DEAD-box ATP-dependent RNA helicase 37	[A]	RNA processing and modification	DEAD/DEAH box helicase;; Helicase conserved C-terminal domain	DEAD-box ATP-dependent RNA helicase 11 OS=Arabidopsis thaliana OX=3702 GN=RH11 PE=1 SV=1	L	Replication, recombination and repair	predicted protein [Hordeum vulgare subsp. vulgare]	molecular function: binding (GO:0005488);; molecular function: catalytic activity (GO:0003824)	--
c49789.graph_c0	Cluster 1	-0.278808	-0.278808	-0.278808	0.654765	0.417186	0.600898	-0.278808	-0.278808	-0.278808	--	--	Molecular Function: nucleic acid binding (GO:0003676);; Molecular Function: catalytic activity (GO:0003824);; Biological Process: tRNA metabolic process (GO:0006399);; Cellular Component: nuclear part (GO:0044428);; Biological Process: nuclear polyadenylation-dependent ncRNA catabolic process (GO:0071046);;	K09250|1.17318e-07|gsl:Gasu_55300|K09250 cellular nucleic acid-binding protein | (RefSeq) cellular nucleic acid-binding protein	[O]	Posttranslational modification, protein turnover, chaperones	--	--	OU	--	AIR2-like protein [Saccharomyces kudriavzevii IFO 1802]	molecular function: binding (GO:0005488);; molecular function: catalytic activity (GO:0003824);; biological process: metabolic process (GO:0008152);; biological process: cellular process (GO:0009987);; cellular component: cell (GO:0005623);; cellular component: organelle (GO:0043226);; cellular component: organelle part (GO:0044422);; cellular component: cell part (GO:0044464)	--
c96714.graph_c0	Cluster 1	-0.2622	-0.145071	-0.186819	0.499246	0.552709	0.562568	-0.335264	-0.318776	-0.366394	[L]	Replication, recombination and repair	Molecular Function: nucleic acid binding (GO:0003676);; Molecular Function: ATP-dependent RNA helicase activity (GO:0004004);; Molecular Function: ATP binding (GO:0005524);; Biological Process: RNA secondary structure unwinding (GO:0010501);;	K12823|0|ppp:PHYPADRAFT_182655|K12823 ATP-dependent RNA helicase DDX5/DBP2 [EC:3.6.4.13] | (RefSeq) hypothetical protein	[A]	RNA processing and modification	DEAD/DEAH box helicase;; Helicase conserved C-terminal domain	DEAD-box ATP-dependent RNA helicase 20 OS=Arabidopsis thaliana OX=3702 GN=RH20 PE=2 SV=1	L	Replication, recombination and repair	unknown [Picea sitchensis]	molecular function: binding (GO:0005488);; molecular function: catalytic activity (GO:0003824);; biological process: metabolic process (GO:0008152);; biological process: cellular process (GO:0009987)	Spliceosome (ko03040)
c98268.graph_c1	Cluster 1	-0.54879	-0.872707	-0.607187	1.5331	1.51325	1.59933	-0.895774	-0.9833	-0.737919	--	--	Molecular Function: nucleic acid binding (GO:0003676);; Cellular Component: nucleus (GO:0005634);;	K14401|0|nnu:104611855|K14401 cleavage and polyadenylation specificity factor subunit 1 | (RefSeq) cleavage and polyadenylation specificity factor subunit 1	[A]	RNA processing and modification	CPSF A subunit region;; Mono-functional DNA-alkylating methyl methanesulfonate N-term	Cleavage and polyadenylation specificity factor subunit 1 OS=Arabidopsis thaliana OX=3702 GN=CPSF160 PE=1 SV=2	A	RNA processing and modification	PREDICTED: cleavage and polyadenylation specificity factor subunit 1 [Nelumbo nucifera]	molecular function: binding (GO:0005488);; cellular component: cell (GO:0005623);; cellular component: organelle (GO:0043226);; cellular component: cell part (GO:0044464)	mRNA surveillance pathway (ko03015)
c84370.graph_c0	Cluster 1	-0.875722	-0.875722	-0.875722	2.00398	1.4776	1.77274	-0.875722	-0.875722	-0.875722	[J]	Translation, ribosomal structure and biogenesis	Molecular Function: nucleic acid binding (GO:0003676);; Cellular Component: intracellular part (GO:0044424);;	K14411|2.26552e-33|zma:100216861|K14411 RNA-binding protein Musashi | (RefSeq) pco066270, GRMZM2G162954; uncharacterized LOC100216861	[R]	General function prediction only	RNA recognition motif. (a.k.a. RRM, RBD, or RNP domain);; RNA recognition motif;; Nup53/35/40-type RNA recognition motif	Heterogeneous nuclear ribonucleoprotein 1 OS=Arabidopsis thaliana OX=3702 GN=RNP1 PE=1 SV=1	S	Function unknown	RNA-binding domain-containing protein [Basidiobolus meristosporus CBS 931.73]	molecular function: binding (GO:0005488);; cellular component: cell (GO:0005623);; cellular component: cell part (GO:0044464)	mRNA surveillance pathway (ko03015)
c97484.graph_c0	Cluster 1	-0.472792	-0.302867	-0.271158	0.752175	0.594732	0.795243	-0.297533	-0.318986	-0.478815	[L]	Replication, recombination and repair	Molecular Function: nucleic acid binding (GO:0003676);; Biological Process: RNA metabolic process (GO:0016070);; Molecular Function: hydrolase activity (GO:0016787);;	K11592|0|nnu:104591938|K11592 endoribonuclease Dicer [EC:3.1.26.-] | (RefSeq) endoribonuclease Dicer homolog 2	[A]	RNA processing and modification	Ribonuclease III domain;; Ribonuclease-III-like;; PAZ domain;; Dicer dimerisation domain;; Helicase conserved C-terminal domain;; DEAD/DEAH box helicase;; Type III restriction enzyme, res subunit;; Double-stranded RNA binding motif	Endoribonuclease Dicer homolog 2 OS=Arabidopsis thaliana OX=3702 GN=At3g03300 PE=1 SV=2	L	Replication, recombination and repair	DCL2 [Pinus tabuliformis]	molecular function: binding (GO:0005488);; biological process: metabolic process (GO:0008152);; biological process: cellular process (GO:0009987);; molecular function: catalytic activity (GO:0003824)	--
c97005.graph_c0	Cluster 1	-0.515214	-0.50147	-0.636999	0.653232	0.527784	0.601652	0.020027	-0.084492	-0.0645197	--	--	Molecular Function: nucleic acid binding (GO:0003676);; Biological Process: regulation of transcription, DNA-templated (GO:0006355);;	--	[K]	Transcription	SRF-type transcription factor (DNA-binding and dimerisation domain);; K-box region	MADS-box protein JOINTLESS OS=Solanum lycopersicum OX=4081 GN=J PE=1 SV=1	K	Transcription	MADS5 [Pinus tabuliformis]	molecular function: binding (GO:0005488);; biological process: biological regulation (GO:0065007)	--
c49216.graph_c0	Cluster 1	-0.785299	-0.785299	-0.785299	2.09244	1.25734	1.36201	-0.785299	-0.785299	-0.785299	[J]	Translation, ribosomal structure and biogenesis	Molecular Function: nucleic acid binding (GO:0003676);; Biological Process: cellular process (GO:0009987);; Cellular Component: intracellular organelle (GO:0043229);;	K12741|4.97568e-40|egr:104423013|K12741 heterogeneous nuclear ribonucleoprotein A1/A3 | (RefSeq) heterogeneous nuclear ribonucleoprotein 1	[R]	General function prediction only	RNA recognition motif. (a.k.a. RRM, RBD, or RNP domain);; RNA recognition motif	Heterogeneous nuclear ribonucleoprotein 1 OS=Arabidopsis thaliana OX=3702 GN=RNP1 PE=1 SV=1	S	Function unknown	hypothetical protein PACTADRAFT_16401 [Pachysolen tannophilus NRRL Y-2460]	molecular function: binding (GO:0005488);; biological process: cellular process (GO:0009987);; cellular component: cell (GO:0005623);; cellular component: organelle (GO:0043226);; cellular component: cell part (GO:0044464)	Spliceosome (ko03040)
c87460.graph_c0	Cluster 1	0.036981	-0.278065	-0.115898	0.797871	0.718006	0.78994	-0.581478	-0.675233	-0.692122	--	--	Molecular Function: nucleic acid binding (GO:0003676);;	--	--	--	Alba	Uncharacterized protein At2g34160 OS=Arabidopsis thaliana OX=3702 GN=At2g34160 PE=1 SV=1	S	Function unknown	unknown [Picea sitchensis]	molecular function: binding (GO:0005488)	--
c92086.graph_c1	Cluster 1	-0.108329	-0.261963	-0.472416	0.928547	0.979656	0.96817	-0.666517	-0.784009	-0.583139	--	--	Molecular Function: nucleic acid binding (GO:0003676);;	--	--	--	--	RNA-binding protein 2 OS=Medicago truncatula OX=3880 GN=RBP2 PE=2 SV=1	S	Function unknown	unknown [Picea sitchensis]	molecular function: binding (GO:0005488)	--
c97337.graph_c1	Cluster 1	-0.48697	-0.444817	-0.518605	0.651925	0.548215	0.614716	-0.0697292	-0.134477	-0.160257	[J]	Translation, ribosomal structure and biogenesis	Molecular Function: nucleic acid binding (GO:0003676);;	--	[R]	General function prediction only	RNA recognition motif. (a.k.a. RRM, RBD, or RNP domain);; RNA recognition motif. (a.k.a. RRM, RBD, or RNP domain)	30S ribosomal protein 2, chloroplastic OS=Spinacia oleracea OX=3562 GN=PSRP2 PE=1 SV=1	S	Function unknown	30S ribosomal protein 2, chloroplastic [Spinacia oleracea]	molecular function: binding (GO:0005488)	--
c102350.graph_c0	Cluster 1	-0.765389	0.173643	-0.224199	0.691326	0.219609	0.92198	-0.641518	-0.144399	-0.231053	--	--	Molecular Function: nuclease activity (GO:0004518);; Biological Process: DNA metabolic process (GO:0006259);; Molecular Function: peptidase activity (GO:0008233);; Molecular Function: nucleotidyltransferase activity (GO:0016779);; Molecular Function: metal ion binding (GO:0046872);;	--	[R]	General function prediction only	Reverse transcriptase (RNA-dependent DNA polymerase);; Reverse transcriptase (RNA-dependent DNA polymerase)	Retrovirus-related Pol polyprotein from transposon TNT 1-94 OS=Nicotiana tabacum OX=4097 PE=2 SV=1	S	Function unknown	RecName: Full=Retrovirus-related Pol polyprotein from transposon TNT 1-94; Includes: RecName: Full=Protease; Includes: RecName: Full=Reverse transcriptase; Includes: RecName: Full=Endonuclease	molecular function: catalytic activity (GO:0003824);; biological process: metabolic process (GO:0008152);; biological process: cellular process (GO:0009987);; molecular function: binding (GO:0005488)	--
c81744.graph_c1	Cluster 1	-0.59063	-0.59063	-0.59063	1.2969	1.05092	1.19597	-0.59063	-0.59063	-0.59063	[C]	Energy production and conversion	Molecular Function: NADH dehydrogenase (ubiquinone) activity (GO:0008137);; Molecular Function: FMN binding (GO:0010181);; Molecular Function: NAD binding (GO:0051287);; Molecular Function: 4 iron, 4 sulfur cluster binding (GO:0051539);; Biological Process: oxidation-reduction process (GO:0055114);;	K03942|0|smo:SELMODRAFT_443575|K03942 NADH dehydrogenase (ubiquinone) flavoprotein 1 [EC:1.6.5.3 1.6.99.3] | (RefSeq) hypothetical protein	[C]	Energy production and conversion	Respiratory-chain NADH dehydrogenase 51 Kd subunit;; NADH-ubiquinone oxidoreductase-F iron-sulfur binding region;; SLBB domain	NADH dehydrogenase [ubiquinone] flavoprotein 1, mitochondrial OS=Arabidopsis thaliana OX=3702 GN=At5g08530 PE=1 SV=1	C	Energy production and conversion	NADH dehydrogenase [ubiquinone] flavoprotein 1, mitochondrial [Allomyces macrogynus ATCC 38327]	molecular function: catalytic activity (GO:0003824);; biological process: metabolic process (GO:0008152);; biological process: single-organism process (GO:0044699);; molecular function: binding (GO:0005488)	Oxidative phosphorylation (ko00190)
c96036.graph_c0	Cluster 1	-0.441619	-0.472838	-0.575598	0.367625	0.610375	0.695082	-0.194853	0.144813	-0.132988	--	--	Molecular Function: NAD+ ADP-ribosyltransferase activity (GO:0003950);; Molecular Function: metal ion binding (GO:0046872);;	--	--	--	--	--	S	Function unknown	unknown [Picea sitchensis]	molecular function: catalytic activity (GO:0003824);; molecular function: binding (GO:0005488)	--
c94775.graph_c0	Cluster 1	-0.6601	-0.760695	-0.66505	1.2742	1.22064	1.32915	-0.469103	-0.57225	-0.696795	[G]	Carbohydrate transport and metabolism	Molecular Function: myo-inositol:proton symporter activity (GO:0005366);; Cellular Component: plasma membrane (GO:0005886);; Biological Process: myo-inositol transport (GO:0015798);; Biological Process: proton transport (GO:0015992);; Cellular Component: integral component of membrane (GO:0016021);; Biological Process: transmembrane transport (GO:0055085);;	K08150|0|nnu:104590435|K08150 MFS transporter, SP family, solute carrier family 2 (myo-inositol transporter), member 13 | (RefSeq) probable inositol transporter 2	[R]	General function prediction only	Sugar (and other) transporter;; Major Facilitator Superfamily;; Fungal trichothecene efflux pump (TRI12)	Probable inositol transporter 2 OS=Arabidopsis thaliana OX=3702 GN=INT2 PE=1 SV=1	G	Carbohydrate transport and metabolism	unknown [Picea sitchensis]	molecular function: transporter activity (GO:0005215);; biological process: single-organism process (GO:0044699);; biological process: localization (GO:0051179);; cellular component: cell (GO:0005623);; cellular component: membrane (GO:0016020);; cellular component: cell part (GO:0044464);; cellular component: membrane part (GO:0044425)	--
c49520.graph_c0	Cluster 1	-0.934927	-0.934927	-0.934927	2.27453	1.50868	1.82636	-0.934927	-0.934927	-0.934927	[J]	Translation, ribosomal structure and biogenesis	Molecular Function: mRNA binding (GO:0003729);; Molecular Function: structural constituent of ribosome (GO:0003735);; Cellular Component: nucleolus (GO:0005730);; Cellular Component: vacuolar membrane (GO:0005774);; Cellular Component: Golgi apparatus (GO:0005794);; Cellular Component: plasma membrane (GO:0005886);; Biological Process: translation (GO:0006412);; Biological Process: response to co…	K02898|5.04759e-58|ath:AT3G49910|K02898 large subunit ribosomal protein L26e | (RefSeq) Translation protein SH3-like family protein	[J]	Translation, ribosomal structure and biogenesis	Ribosomal proteins L26 eukaryotic, L24P archaeal;; KOW motif	60S ribosomal protein L26-1 OS=Arabidopsis thaliana OX=3702 GN=RPL26A PE=2 SV=2	J	Translation, ribosomal structure and biogenesis	PREDICTED: 60S ribosomal protein L26-1 [Capsicum annuum]	molecular function: binding (GO:0005488);; molecular function: structural molecule activity (GO:0005198);; cellular component: cell (GO:0005623);; cellular component: membrane-enclosed lumen (GO:0031974);; cellular component: organelle (GO:0043226);; cellular component: organelle part (GO:0044422);; cellular component: cell part (GO:0044464);; cellular component: membrane (GO:0016020);; biologica…	Ribosome (ko03010)
c98985.graph_c0	Cluster 1	-0.247329	-0.272239	-0.224537	0.553117	0.581525	0.613501	-0.469817	-0.285741	-0.248478	--	--	Molecular Function: mRNA binding (GO:0003729);; Molecular Function: ATP binding (GO:0005524);; Cellular Component: mRNA cleavage factor complex (GO:0005849);; Biological Process: mismatch repair (GO:0006298);; Biological Process: mRNA polyadenylation (GO:0006378);; Biological Process: potassium ion transport (GO:0006813);; Molecular Function: solute:proton antiporter activity (GO:0015299);; Cellu…	K14397|2.9336e-53|pda:103710557|K14397 cleavage and polyadenylation specificity factor subunit 5 | (RefSeq) pre-mRNA cleavage factor Im 25 kDa subunit 2	[A]	RNA processing and modification	Nucleotide hydrolase;; Nucleotide hydrolase	Pre-mRNA cleavage factor Im 25 kDa subunit 2 OS=Arabidopsis thaliana OX=3702 GN=CFIS2 PE=1 SV=1	A	RNA processing and modification	H0124B04.17 [Oryza sativa]	molecular function: binding (GO:0005488);; cellular component: cell (GO:0005623);; cellular component: membrane-enclosed lumen (GO:0031974);; cellular component: macromolecular complex (GO:0032991);; cellular component: organelle (GO:0043226);; cellular component: organelle part (GO:0044422);; cellular component: cell part (GO:0044464);; biological process: metabolic process (GO:0008152);; biolog…	mRNA surveillance pathway (ko03015)
c102278.graph_c1	Cluster 1	0.057427	-0.469321	-0.110378	0.746068	0.554927	0.380486	-0.67014	-0.359498	-0.129572	--	--	Molecular Function: motor activity (GO:0003774);; Molecular Function: actin binding (GO:0003779);; Molecular Function: ATP binding (GO:0005524);; Cellular Component: myosin complex (GO:0016459);;	K10357|4.67217e-25|smo:SELMODRAFT_230820|K10357 myosin V | (RefSeq) hypothetical protein	[Z]	Cytoskeleton	--	Myosin-11 OS=Arabidopsis thaliana OX=3702 GN=XI-E PE=3 SV=1	Z	Cytoskeleton	myosin XI [Marchantia polymorpha]	molecular function: catalytic activity (GO:0003824);; molecular function: binding (GO:0005488);; cellular component: cell (GO:0005623);; cellular component: macromolecular complex (GO:0032991);; cellular component: organelle (GO:0043226);; cellular component: organelle part (GO:0044422);; cellular component: cell part (GO:0044464)	--
c77924.graph_c0	Cluster 1	-0.216435	-0.571067	-0.49186	0.808227	0.362546	0.363877	-0.28573	0.358544	-0.328103	--	--	Molecular Function: monooxygenase activity (GO:0004497);; Molecular Function: iron ion binding (GO:0005506);; Molecular Function: calcium ion binding (GO:0005509);; Molecular Function: calcium-dependent phospholipid binding (GO:0005544);; Molecular Function: oxidoreductase activity, acting on paired donors, with incorporation or reduction of molecular oxygen (GO:0016705);; Molecular Function: hem…	K17095|4.43491e-40|smo:SELMODRAFT_227533|K17095 annexin A7/11 | (RefSeq) hypothetical protein	[U]	Intracellular trafficking, secretion, and vesicular transport	Annexin	Annexin D5 OS=Arabidopsis thaliana OX=3702 GN=ANN5 PE=2 SV=2	S	Function unknown	hypothetical protein SELMODRAFT_227533 [Selaginella moellendorffii]	molecular function: catalytic activity (GO:0003824);; biological process: metabolic process (GO:0008152);; biological process: single-organism process (GO:0044699);; molecular function: binding (GO:0005488)	--
c48991.graph_c0	Cluster 1	-0.416742	-0.41371	-0.796468	0.771724	0.450905	0.714679	0.0560561	-0.149666	-0.21678	--	--	Molecular Function: monooxygenase activity (GO:0004497);; Molecular Function: iron ion binding (GO:0005506);; Biological Process: multicellular organism development (GO:0007275);; Biological Process: brassinosteroid homeostasis (GO:0010268);; Biological Process: sterol metabolic process (GO:0016125);; Biological Process: brassinosteroid biosynthetic process (GO:0016132);; Molecular Function: oxid…	--	[R]	General function prediction only	Yippee zinc-binding/DNA-binding /Mis18, centromere assembly	Protein yippee-like At4g27745 OS=Arabidopsis thaliana OX=3702 GN=At4g27745 PE=3 SV=2	S	Function unknown	hypothetical protein AQUCO_03700246v1 [Aquilegia coerulea]	molecular function: catalytic activity (GO:0003824);; biological process: metabolic process (GO:0008152);; biological process: single-organism process (GO:0044699);; molecular function: binding (GO:0005488);; biological process: multicellular organismal process (GO:0032501);; biological process: developmental process (GO:0032502);; biological process: biological regulation (GO:0065007)	--
c103446.graph_c0	Cluster 1	-0.771344	-0.771344	-0.771344	1.64819	1.60717	1.3727	-0.771344	-0.771344	-0.771344	[H]	Coenzyme transport and metabolism	Molecular Function: monooxygenase activity (GO:0004497);; Cellular Component: mitochondrial inner membrane (GO:0005743);; Biological Process: single-organism metabolic process (GO:0044710);;	K06134|9.24445e-56|cme:CYME_CMH107C|K06134 ubiquinone biosynthesis monooxygenase Coq7 [EC:1.14.13.-] | (RefSeq) ubiquinone biosynthesis protein COQ7	[R]	General function prediction only	Ubiquinone biosynthesis protein COQ7;; Rubrerythrin	--	H	Coenzyme transport and metabolism	COQ7-domain-containing protein [Rhizophagus irregularis]	molecular function: catalytic activity (GO:0003824);; biological process: metabolic process (GO:0008152);; biological process: single-organism process (GO:0044699);; cellular component: cell (GO:0005623);; cellular component: membrane (GO:0016020);; cellular component: organelle (GO:0043226);; cellular component: organelle part (GO:0044422);; cellular component: cell part (GO:0044464)	Ubiquinone and other terpenoid-quinone biosynthesis (ko00130)
c100745.graph_c0	Cluster 1	-1.07728	-0.85523	-0.943288	1.35277	1.414	1.46089	-0.41208	-0.485256	-0.454535	[QV]	Secondary metabolites biosynthesis, transport and catabolism ;; Defense mechanisms	Molecular Function: monooxygenase activity (GO:0004497);; Cellular Component: membrane (GO:0016020);; Molecular Function: oxidoreductase activity, acting on paired donors, with incorporation or reduction of molecular oxygen (GO:0016705);; Molecular Function: metal ion binding (GO:0046872);;	--	[QI]	--	Cytochrome P450;; Cytochrome P450	Cytochrome P450 720B2 OS=Pinus taeda OX=3352 GN=CYP720B2 PE=2 SV=1	Q	Secondary metabolites biosynthesis, transport and catabolism	CYP720B23 [Taxus wallichiana var. chinensis]	molecular function: catalytic activity (GO:0003824);; biological process: metabolic process (GO:0008152);; biological process: single-organism process (GO:0044699);; cellular component: membrane (GO:0016020);; molecular function: binding (GO:0005488)	--
c86200.graph_c1	Cluster 1	-0.282797	-0.513094	-0.632872	0.89499	0.384252	0.590136	-0.10501	-0.0960765	-0.239529	--	--	Molecular Function: methyltransferase activity (GO:0008168);; Biological Process: methylation (GO:0032259);;	--	--	--	--	--	S	Function unknown	unknown [Picea sitchensis]	molecular function: catalytic activity (GO:0003824);; biological process: metabolic process (GO:0008152)	--
c90723.graph_c0	Cluster 1	-0.413464	-1.42254	-0.624968	0.571762	0.552211	0.585405	0.176014	0.313517	0.262061	[I]	Lipid transport and metabolism	Molecular Function: methyltransferase activity (GO:0008168);; Biological Process: lipid biosynthetic process (GO:0008610);; Biological Process: methylation (GO:0032259);;	K13384|5.17624e-135|sind:105164644|K13384 (S)-coclaurine N-methyltransferase [EC:2.1.1.140] | (RefSeq) (S)-coclaurine N-methyltransferase	--	--	Mycolic acid cyclopropane synthetase;; Methyltransferase domain;; Methyltransferase domain;; Methyltransferase domain;; Methyltransferase domain;; Methyltransferase domain;; Methyltransferase small domain;; Tellurite resistance protein TehB;; Putative methyltransferase	(S)-coclaurine N-methyltransferase OS=Thalictrum flavum subsp. glaucum OX=150095 PE=1 SV=1	M	Cell wall/membrane/envelope biogenesis	hypothetical protein TSUD_315010 [Trifolium subterraneum]	molecular function: catalytic activity (GO:0003824);; biological process: metabolic process (GO:0008152);; biological process: single-organism process (GO:0044699)	--
c90433.graph_c0	Cluster 1	-0.544753	-0.544753	-0.544753	1.71828	0.599293	0.950942	-0.544753	-0.544753	-0.544753	[J]	Translation, ribosomal structure and biogenesis	Molecular Function: methionine-tRNA ligase activity (GO:0004825);; Molecular Function: ATP binding (GO:0005524);; Cellular Component: cytoplasm (GO:0005737);; Biological Process: methionyl-tRNA aminoacylation (GO:0006431);;	K01874|2.26105e-139|nnu:104602208|K01874 methionyl-tRNA synthetase [EC:6.1.1.10] | (RefSeq) probable methionine--tRNA ligase	[J]	Translation, ribosomal structure and biogenesis	tRNA synthetases class I (M);; tRNA synthetases class I (I, L, M and V);; Glutathione S-transferase, C-terminal domain;; Glutathione S-transferase, C-terminal domain	Probable methionine--tRNA ligase OS=Oryza sativa subsp. japonica OX=39947 GN=Os06g0508700 PE=2 SV=2	J	Translation, ribosomal structure and biogenesis	hypothetical protein RO3G_06649 [Rhizopus delemar RA 99-880]	molecular function: catalytic activity (GO:0003824);; molecular function: binding (GO:0005488);; cellular component: cell (GO:0005623);; cellular component: cell part (GO:0044464);; biological process: metabolic process (GO:0008152);; biological process: cellular process (GO:0009987);; biological process: single-organism process (GO:0044699)	Selenocompound metabolism (ko00450);; Aminoacyl-tRNA biosynthesis (ko00970)
c91723.graph_c0	Cluster 1	-0.675172	-0.675172	-0.675172	1.25083	1.07758	1.72263	-0.675172	-0.675172	-0.675172	[H]	Coenzyme transport and metabolism	Molecular Function: methionine adenosyltransferase activity (GO:0004478);; Molecular Function: ATP binding (GO:0005524);; Cellular Component: nucleus (GO:0005634);; Cellular Component: cytosol (GO:0005829);; Cellular Component: plasma membrane (GO:0005886);; Biological Process: methionine metabolic process (GO:0006555);; Biological Process: S-adenosylmethionine biosynthetic process (GO:0006556);;…	K00789|6.39188e-125|gsl:Gasu_03900|K00789 S-adenosylmethionine synthetase [EC:2.5.1.6] | (RefSeq) S-adenosylmethionine synthetase	[H]	Coenzyme transport and metabolism	S-adenosylmethionine synthetase, N-terminal domain;; S-adenosylmethionine synthetase, central domain;; S-adenosylmethionine synthetase, C-terminal domain;; UBX domain	S-adenosylmethionine synthase 2 OS=Populus trichocarpa OX=3694 GN=METK2 PE=2 SV=2	H	Coenzyme transport and metabolism	methionine adenosyltransferase SAM2 [Sugiyamaella lignohabitans]	molecular function: catalytic activity (GO:0003824);; molecular function: binding (GO:0005488);; cellular component: cell (GO:0005623);; cellular component: organelle (GO:0043226);; cellular component: cell part (GO:0044464);; cellular component: membrane (GO:0016020);; biological process: metabolic process (GO:0008152);; biological process: cellular process (GO:0009987);; biological process: sin…	Cysteine and methionine metabolism (ko00270);; Biosynthesis of amino acids (ko01230)
c94539.graph_c0	Cluster 1	-0.407998	-0.755311	-0.483765	0.879983	0.628444	0.443722	0.00871623	-0.111797	-0.201994	[O]	Posttranslational modification, protein turnover, chaperones	Molecular Function: metallopeptidase activity (GO:0008237);; Molecular Function: metal ion binding (GO:0046872);;	--	[OW]	--	Matrixin;; Putative peptidoglycan binding domain	Metalloendoproteinase 3-MMP OS=Arabidopsis thaliana OX=3702 GN=3MMP PE=1 SV=1	O	Posttranslational modification, protein turnover, chaperones	matrix metalloproteinase [Pinus taeda]	molecular function: catalytic activity (GO:0003824);; biological process: metabolic process (GO:0008152);; molecular function: binding (GO:0005488)	--
c97320.graph_c0	Cluster 1	-0.314744	-0.528641	-0.276628	1.10143	1.23935	1.28053	-0.908251	-0.917997	-0.675044	[Q]	Secondary metabolites biosynthesis, transport and catabolism	Molecular Function: metal ion binding (GO:0046872);; Molecular Function: dioxygenase activity (GO:0051213);;	--	[QR]	--	2OG-Fe(II) oxygenase superfamily;; non-haem dioxygenase in morphine synthesis N-terminal	Protein DMR6-LIKE OXYGENASE 1 OS=Arabidopsis thaliana OX=3702 GN=DLO1 PE=1 SV=1	S	Function unknown	protein DMR6-LIKE OXYGENASE 2-like [Quercus suber]	molecular function: binding (GO:0005488);; molecular function: catalytic activity (GO:0003824);; biological process: metabolic process (GO:0008152);; biological process: single-organism process (GO:0044699)	--
c98908.graph_c1	Cluster 1	-0.691598	-0.196029	-0.486097	1.53423	1.28415	1.51158	-0.948234	-0.967513	-1.04049	[Q]	Secondary metabolites biosynthesis, transport and catabolism	Molecular Function: metal ion binding (GO:0046872);; Molecular Function: dioxygenase activity (GO:0051213);;	--	[QR]	--	non-haem dioxygenase in morphine synthesis N-terminal;; 2OG-Fe(II) oxygenase superfamily	Probable 2-oxoglutarate-dependent dioxygenase At3g50210 OS=Arabidopsis thaliana OX=3702 GN=At3g50210 PE=2 SV=1	S	Function unknown	2-oxoglutarate-Fe(II) type oxidoreductase isoform X1 [Amborella trichopoda]	molecular function: binding (GO:0005488);; molecular function: catalytic activity (GO:0003824);; biological process: metabolic process (GO:0008152);; biological process: single-organism process (GO:0044699)	--
c101734.graph_c0	Cluster 1	-0.616201	-0.547614	-0.570661	0.491156	0.565539	0.595933	0.0231678	0.0339503	0.0247302	--	--	Molecular Function: metal ion binding (GO:0046872);;	--	[R]	General function prediction only	Zinc finger C-x8-C-x5-C-x3-H type (and similar)	Zinc finger CCCH domain-containing protein 2 OS=Oryza sativa subsp. japonica OX=39947 GN=Os01g0192000 PE=2 SV=1	S	Function unknown	unknown [Picea sitchensis]	molecular function: binding (GO:0005488)	--
c66737.graph_c0	Cluster 1	-1.33785	-1.79335	-1.44234	1.3168	1.0685	1.07325	0.0565663	0.604306	0.454124	--	--	Molecular Function: metal ion binding (GO:0046872);;	--	[P]	Inorganic ion transport and metabolism	Heavy-metal-associated domain	Heavy metal-associated isoprenylated plant protein 32 OS=Arabidopsis thaliana OX=3702 GN=HIPP32 PE=2 SV=1	S	Function unknown	PREDICTED: heavy metal-associated isoprenylated plant protein 26 [Oryza sativa Japonica Group]	molecular function: binding (GO:0005488)	--
c89307.graph_c0	Cluster 1	-0.119659	-0.348684	-0.208363	0.845172	0.655189	0.610009	-0.461578	-0.611719	-0.360366	--	--	Molecular Function: metal ion binding (GO:0046872);;	--	[O]	Posttranslational modification, protein turnover, chaperones	Ring finger domain;; Zinc finger, C3HC4 type (RING finger)	RING-H2 finger protein ATL32 OS=Arabidopsis thaliana OX=3702 GN=ATL32 PE=2 SV=3	O	Posttranslational modification, protein turnover, chaperones	uncharacterized protein LOC111302747 [Durio zibethinus]	molecular function: binding (GO:0005488)	--
c91866.graph_c0	Cluster 1	-0.660327	-0.635209	-0.593789	1.20533	1.07156	1.20142	-0.619729	-0.612051	-0.357208	--	--	Molecular Function: metal ion binding (GO:0046872);;	--	[O]	Posttranslational modification, protein turnover, chaperones	Ring finger domain;; Zinc finger, C3HC4 type (RING finger);; Zinc finger, C3HC4 type (RING finger);; Anaphase-promoting complex subunit 11 RING-H2 finger	Probable E3 ubiquitin-protein ligase RHY1A OS=Arabidopsis thaliana OX=3702 GN=RHY1A PE=2 SV=1	O	Posttranslational modification, protein turnover, chaperones	unknown [Picea sitchensis]	molecular function: binding (GO:0005488)	--
c96018.graph_c1	Cluster 1	-0.246847	-0.11566	-0.357271	0.623715	0.754143	0.741552	-0.368003	-0.497914	-0.533715	--	--	Molecular Function: metal ion binding (GO:0046872);;	--	[R]	General function prediction only	Zinc finger, C2H2 type;; Zinc-finger double-stranded RNA-binding	Protein indeterminate-domain 4, chloroplastic OS=Arabidopsis thaliana OX=3702 GN=IDD4 PE=1 SV=1	S	Function unknown	unknown [Picea sitchensis]	molecular function: binding (GO:0005488)	--
c96776.graph_c1	Cluster 1	-0.618713	-0.550969	-0.505372	0.688715	0.621601	0.568981	0.119639	-0.142232	-0.18165	[G]	Carbohydrate transport and metabolism	Molecular Function: magnesium ion binding (GO:0000287);; Molecular Function: pyruvate kinase activity (GO:0004743);; Biological Process: glycolytic process (GO:0006096);; Molecular Function: kinase activity (GO:0016301);; Molecular Function: potassium ion binding (GO:0030955);;	K00873|3.43381e-116|tcc:TCM_020739|K00873 pyruvate kinase [EC:2.7.1.40] | (RefSeq) Pyruvate kinase isozyme A, chloroplastic	[G]	Carbohydrate transport and metabolism	Pyruvate kinase, alpha/beta domain;; Pyruvate kinase, barrel domain	Pyruvate kinase isozyme A, chloroplastic OS=Ricinus communis OX=3988 PE=1 SV=1	G	Carbohydrate transport and metabolism	Pyruvate kinase [Macleaya cordata]	molecular function: binding (GO:0005488);; molecular function: catalytic activity (GO:0003824);; biological process: metabolic process (GO:0008152);; biological process: cellular process (GO:0009987);; biological process: single-organism process (GO:0044699)	Glycolysis / Gluconeogenesis (ko00010);; Purine metabolism (ko00230);; Pyruvate metabolism (ko00620);; Carbon metabolism (ko01200);; Biosynthesis of amino acids (ko01230)
c96776.graph_c0	Cluster 1	-0.481229	-0.625059	-0.742563	0.556573	0.622084	0.736291	-0.0752638	0.0774885	-0.0683213	[G]	Carbohydrate transport and metabolism	Molecular Function: magnesium ion binding (GO:0000287);; Molecular Function: pyruvate kinase activity (GO:0004743);; Biological Process: glycolytic process (GO:0006096);; Biological Process: lipid metabolic process (GO:0006629);; Cellular Component: chloroplast stroma (GO:0009570);; Biological Process: seed maturation (GO:0010431);; Molecular Function: kinase activity (GO:0016301);; Molecular Fun…	K00873|0|cit:102606913|K00873 pyruvate kinase [EC:2.7.1.40] | (RefSeq) pyruvate kinase isozyme A, chloroplastic	[G]	Carbohydrate transport and metabolism	Pyruvate kinase, barrel domain	Pyruvate kinase isozyme A, chloroplastic OS=Nicotiana tabacum OX=4097 PE=2 SV=1	G	Carbohydrate transport and metabolism	hypothetical protein CUMW_153770 [Citrus unshiu]	molecular function: binding (GO:0005488);; molecular function: catalytic activity (GO:0003824);; biological process: metabolic process (GO:0008152);; biological process: cellular process (GO:0009987);; biological process: single-organism process (GO:0044699);; cellular component: cell (GO:0005623);; cellular component: organelle (GO:0043226);; cellular component: organelle part (GO:0044422);; cel…	Glycolysis / Gluconeogenesis (ko00010);; Purine metabolism (ko00230);; Pyruvate metabolism (ko00620);; Carbon metabolism (ko01200);; Biosynthesis of amino acids (ko01230)
c98950.graph_c0	Cluster 1	-0.265638	-0.334491	-0.589488	0.831847	0.63702	0.744889	-0.256065	-0.320455	-0.44762	--	--	Molecular Function: magnesium ion binding (GO:0000287);; Molecular Function: potassium ion binding (GO:0030955);; Biological Process: geranyl diphosphate metabolic process (GO:0033383);; Biological Process: alpha-pinene biosynthetic process (GO:0046248);; Molecular Function: pinene synthase activity (GO:0050550);;	--	--	--	--	Terpinolene synthase, chloroplastic OS=Abies grandis OX=46611 GN=ag9 PE=1 SV=1	--	--	RecName: Full=Terpinolene synthase, chloroplastic; AltName: Full=Aggteo; Flags: Precursor	molecular function: binding (GO:0005488);; biological process: metabolic process (GO:0008152);; biological process: cellular process (GO:0009987);; biological process: single-organism process (GO:0044699);; molecular function: catalytic activity (GO:0003824)	--
c100879.graph_c0	Cluster 1	-0.908344	-0.908344	-0.908344	2.32738	1.42221	1.70047	-0.908344	-0.908344	-0.908344	[C]	Energy production and conversion	Molecular Function: magnesium ion binding (GO:0000287);; Molecular Function: isocitrate dehydrogenase (NADP+) activity (GO:0004450);; Biological Process: tricarboxylic acid cycle (GO:0006099);; Biological Process: isocitrate metabolic process (GO:0006102);; Molecular Function: NAD binding (GO:0051287);;	K00031|0|vcn:VOLCADRAFT_77629|K00031 isocitrate dehydrogenase [EC:1.1.1.42] | (RefSeq) idh3; isocitrate dehydrogenase, NADP-dependent, mitochondrial	[C]	Energy production and conversion	Isocitrate/isopropylmalate dehydrogenase	Isocitrate dehydrogenase [NADP], chloroplastic (Fragment) OS=Medicago sativa OX=3879 PE=2 SV=1	C	Energy production and conversion	isocitrate dehydrogenase, NADP-dependent, mitochondrial [Volvox carteri f. nagariensis]	molecular function: binding (GO:0005488);; molecular function: catalytic activity (GO:0003824);; biological process: metabolic process (GO:0008152);; biological process: single-organism process (GO:0044699);; biological process: cellular process (GO:0009987)	Citrate cycle (TCA cycle) (ko00020);; Glutathione metabolism (ko00480);; Carbon metabolism (ko01200);; 2-Oxocarboxylic acid metabolism (ko01210);; Biosynthesis of amino acids (ko01230);; Peroxisome (ko04146)
c49327.graph_c0	Cluster 1	-0.570417	-0.570417	-0.570417	1.71054	1.17804	0.53392	-0.570417	-0.570417	-0.570417	[C]	Energy production and conversion	Molecular Function: magnesium ion binding (GO:0000287);; Molecular Function: isocitrate dehydrogenase (NADP+) activity (GO:0004450);; Biological Process: tricarboxylic acid cycle (GO:0006099);; Biological Process: isocitrate metabolic process (GO:0006102);; Molecular Function: NAD binding (GO:0051287);;	K00031|0|bdi:100837485|K00031 isocitrate dehydrogenase [EC:1.1.1.42] | (RefSeq) cytosolic isocitrate dehydrogenase [NADP]	[C]	Energy production and conversion	Isocitrate/isopropylmalate dehydrogenase	Isocitrate dehydrogenase [NADP], chloroplastic/mitochondrial OS=Arabidopsis thaliana OX=3702 GN=At5g14590 PE=1 SV=1	C	Energy production and conversion	isocitrate dehydrogenase 1 [Basidiobolus meristosporus CBS 931.73]	molecular function: binding (GO:0005488);; molecular function: catalytic activity (GO:0003824);; biological process: metabolic process (GO:0008152);; biological process: single-organism process (GO:0044699);; biological process: cellular process (GO:0009987)	Citrate cycle (TCA cycle) (ko00020);; Glutathione metabolism (ko00480);; Carbon metabolism (ko01200);; 2-Oxocarboxylic acid metabolism (ko01210);; Biosynthesis of amino acids (ko01230);; Peroxisome (ko04146)
c92521.graph_c0	Cluster 1	-0.654509	-0.654509	-0.654509	1.55962	1.05478	1.31266	-0.654509	-0.654509	-0.654509	[CE]	Energy production and conversion ;; Amino acid transport and metabolism	Molecular Function: magnesium ion binding (GO:0000287);; Molecular Function: isocitrate dehydrogenase (NAD+) activity (GO:0004449);; Cellular Component: mitochondrion (GO:0005739);; Biological Process: tricarboxylic acid cycle (GO:0006099);; Molecular Function: NAD binding (GO:0051287);;	K00030|7.96764e-159|csl:COCSUDRAFT_65965|K00030 isocitrate dehydrogenase (NAD+) [EC:1.1.1.41] | (RefSeq) isocitrate dehydrogenase, NAD-dependent	[E]	Amino acid transport and metabolism	Isocitrate/isopropylmalate dehydrogenase	Isocitrate dehydrogenase [NAD] catalytic subunit 5, mitochondrial OS=Arabidopsis thaliana OX=3702 GN=IDH5 PE=1 SV=1	E	Amino acid transport and metabolism	probable idh2-isocitrate dehydrogenase subunitmitochondrial [Lichtheimia corymbifera JMRC:FSU:9682]	molecular function: binding (GO:0005488);; molecular function: catalytic activity (GO:0003824);; biological process: metabolic process (GO:0008152);; biological process: single-organism process (GO:0044699);; cellular component: cell (GO:0005623);; cellular component: organelle (GO:0043226);; cellular component: cell part (GO:0044464);; biological process: cellular process (GO:0009987)	Citrate cycle (TCA cycle) (ko00020);; Carbon metabolism (ko01200);; 2-Oxocarboxylic acid metabolism (ko01210);; Biosynthesis of amino acids (ko01230)
c101594.graph_c0	Cluster 1	-0.799316	-0.544861	-0.660243	1.00683	0.951236	0.943767	-0.357016	-0.195174	-0.345222	[M]	Cell wall/membrane/envelope biogenesis	Molecular Function: magnesium ion binding (GO:0000287);; Molecular Function: electron carrier activity (GO:0009055);; Cellular Component: photosystem I (GO:0009522);; Cellular Component: chloroplast thylakoid membrane (GO:0009535);; Biological Process: photosynthesis (GO:0015979);; Cellular Component: integral component of membrane (GO:0016021);; Molecular Function: chlorophyll binding (GO:001616…	K02690|0|pper:PrpeC_p020|K02690 photosystem I P700 chlorophyll a apoprotein A2 | (RefSeq) psaB; photosystem I P700 apoprotein A2	--	--	Photosystem I psaA/psaB protein;; Photosystem I psaA/psaB protein;; Cupin;; Cupin domain;; Photosystem I psaA/psaB protein;; Ribosomal protein S14p/S29e	Photosystem I P700 chlorophyll a apoprotein A2 OS=Cycas taitungensis OX=54799 GN=psaB PE=3 SV=1	C	Energy production and conversion	&apos;photosystem I P700 apoprotein A1 (chloroplast) [Vicia sativa]	molecular function: binding (GO:0005488);; molecular function: electron carrier activity (GO:0009055);; cellular component: cell (GO:0005623);; cellular component: membrane (GO:0016020);; cellular component: macromolecular complex (GO:0032991);; cellular component: membrane part (GO:0044425);; cellular component: cell part (GO:0044464);; cellular component: organelle (GO:0043226);; cellular compo…	Photosynthesis (ko00195)
c100023.graph_c0	Cluster 1	-0.339026	-0.444538	-0.329932	0.523401	0.672506	0.61933	-0.257187	-0.334122	-0.110431	[L]	Replication, recombination and repair	Molecular Function: magnesium ion binding (GO:0000287);; Biological Process: DNA catabolic process, endonucleolytic (GO:0000737);; Molecular Function: DNA binding (GO:0003677);; Molecular Function: DNA topoisomerase type II (ATP-hydrolyzing) activity (GO:0003918);; Molecular Function: ATP binding (GO:0005524);; Cellular Component: nucleus (GO:0005634);; Cellular Component: chromosome (GO:0005694)…	K10878|0|atr:18423633|K10878 meiotic recombination protein SPO11 | (RefSeq) DNA topoisomerase 6 subunit A	[L]	Replication, recombination and repair	Type IIB DNA topoisomerase	DNA topoisomerase 6 subunit A OS=Arabidopsis thaliana OX=3702 GN=TOP6A PE=1 SV=1	L	Replication, recombination and repair	DNA topoisomerase 6 subunit A [Amborella trichopoda]	molecular function: binding (GO:0005488);; biological process: metabolic process (GO:0008152);; biological process: cellular process (GO:0009987);; molecular function: catalytic activity (GO:0003824);; cellular component: cell (GO:0005623);; cellular component: organelle (GO:0043226);; cellular component: cell part (GO:0044464);; biological process: cellular component organization or biogenesis (…	--
c103128.graph_c0	Cluster 1	-0.194561	-0.468249	0.192155	0.549384	0.570359	0.551304	-0.376447	-0.376447	-0.447498	--	--	Molecular Function: lyase activity (GO:0016829);;	--	--	--	Allinase;; Alliinase EGF-like domain;; Lipase (class 3)	Tryptophan aminotransferase-related protein 3 OS=Arabidopsis thaliana OX=3702 GN=TAR3 PE=3 SV=1	S	Function unknown	unknown [Picea sitchensis]	molecular function: catalytic activity (GO:0003824)	--
c95852.graph_c0	Cluster 1	-1.10491	-0.77023	-1.0525	1.99577	2.0711	2.08085	-1.06431	-0.953061	-1.20271	[Q]	Secondary metabolites biosynthesis, transport and catabolism	Molecular Function: lyase activity (GO:0016829);;	--	--	--	Glyoxalase/Bleomycin resistance protein/Dioxygenase superfamily	--	S	Function unknown	predicted protein [Hordeum vulgare subsp. vulgare]	molecular function: catalytic activity (GO:0003824)	--
c91696.graph_c0	Cluster 1	-0.421879	-0.825776	-0.435363	1.33574	1.30363	1.33276	-0.735444	-0.678219	-0.875451	--	--	Molecular Function: lipid binding (GO:0008289);; Cellular Component: integral component of membrane (GO:0016021);;	--	[R]	General function prediction only	C2 domain;; Synaptotagmin-like mitochondrial-lipid-binding domain	Synaptotagmin-2 OS=Arabidopsis thaliana OX=3702 GN=SYT2 PE=2 SV=1	S	Function unknown	unknown [Picea sitchensis]	molecular function: binding (GO:0005488);; cellular component: membrane (GO:0016020);; cellular component: membrane part (GO:0044425)	--
c88186.graph_c0	Cluster 1	-0.712174	-0.875673	-0.934566	0.537303	1.09728	1.06329	-0.239421	-0.0185446	0.0825073	--	--	Molecular Function: lipid binding (GO:0008289);;	--	--	--	START domain	--	S	Function unknown	unknown [Picea sitchensis]	molecular function: binding (GO:0005488)	--
c93821.graph_c0	Cluster 1	-0.534046	-0.534046	-0.534046	1.42201	0.563565	1.2187	-0.534046	-0.534046	-0.534046	[J]	Translation, ribosomal structure and biogenesis	Molecular Function: ligase activity, forming aminoacyl-tRNA and related compounds (GO:0016876);; Biological Process: tRNA aminoacylation (GO:0043039);; Molecular Function: organic cyclic compound binding (GO:0097159);; Molecular Function: heterocyclic compound binding (GO:1901363);;	K01872|0|jcu:105628923|K01872 alanyl-tRNA synthetase [EC:6.1.1.7] | (RefSeq) alanine--tRNA ligase	[J]	Translation, ribosomal structure and biogenesis	tRNA synthetases class II (A);; DHHA1 domain;; Threonyl and Alanyl tRNA synthetase second additional domain	Alanine--tRNA ligase OS=Arabidopsis thaliana OX=3702 GN=ALATS PE=1 SV=3	J	Translation, ribosomal structure and biogenesis	alanyl-tRNA synthetase [Basidiobolus meristosporus CBS 931.73]	molecular function: catalytic activity (GO:0003824);; biological process: metabolic process (GO:0008152);; biological process: cellular process (GO:0009987);; biological process: single-organism process (GO:0044699);; molecular function: binding (GO:0005488)	Aminoacyl-tRNA biosynthesis (ko00970)
c61905.graph_c0	Cluster 1	-0.284045	-0.284045	-0.284045	0.498364	0.563952	0.641954	-0.284045	-0.284045	-0.284045	[I]	Lipid transport and metabolism	Molecular Function: ligase activity (GO:0016874);;	K01969|0|sbi:SORBI_07g020640|K01969 3-methylcrotonyl-CoA carboxylase beta subunit [EC:6.4.1.4] | (RefSeq) SORBIDRAFT_07g020640, Sb07g020640; hypothetical protein	[EI]	--	Carboxyl transferase domain	Methylcrotonoyl-CoA carboxylase beta chain, mitochondrial OS=Arabidopsis thaliana OX=3702 GN=MCCB PE=2 SV=1	I	Lipid transport and metabolism	Putative Methylcrotonoyl-CoA carboxylase betachain, mitochondrial [Lichtheimia ramosa]	molecular function: catalytic activity (GO:0003824)	Valine, leucine and isoleucine degradation (ko00280)
c82857.graph_c0	Cluster 1	-0.930188	-0.876152	-1.01884	1.69999	1.80001	1.86667	-0.939986	-0.752778	-0.848721	[IQ]	Lipid transport and metabolism ;; Secondary metabolites biosynthesis, transport and catabolism	Molecular Function: ligase activity (GO:0016874);;	--	[I]	Lipid transport and metabolism	AMP-binding enzyme;; AMP-binding enzyme C-terminal domain	Probable acyl-activating enzyme 6 OS=Arabidopsis thaliana OX=3702 GN=AAE6 PE=2 SV=1	IQ	--	PREDICTED: probable acyl-activating enzyme 5, peroxisomal [Nelumbo nucifera]	molecular function: catalytic activity (GO:0003824)	--
c86787.graph_c0	Cluster 1	-0.0827939	-0.0207964	-0.243791	0.546966	0.573527	0.481151	-0.673802	-0.47563	-0.104832	[HI]	Coenzyme transport and metabolism ;; Lipid transport and metabolism	Molecular Function: ligase activity (GO:0016874);;	K02160|3.62513e-48|mus:103992921|K02160 acetyl-CoA carboxylase biotin carboxyl carrier protein | (RefSeq) biotin carboxyl carrier protein of acetyl-CoA carboxylase 1, chloroplastic-like	--	--	Biotin-requiring enzyme	Biotin carboxyl carrier protein of acetyl-CoA carboxylase 2, chloroplastic OS=Arabidopsis thaliana OX=3702 GN=BCCP2 PE=1 SV=1	I	Lipid transport and metabolism	unknown [Picea sitchensis]	molecular function: catalytic activity (GO:0003824)	Fatty acid biosynthesis (ko00061);; Pyruvate metabolism (ko00620);; Propanoate metabolism (ko00640);; Carbon metabolism (ko01200);; Fatty acid metabolism (ko01212)
c101897.graph_c2	Cluster 1	-0.398877	-0.302274	-0.356222	0.608411	0.604107	0.676292	-0.314272	-0.315486	-0.201678	[ER]	Amino acid transport and metabolism ;; General function prediction only	Molecular Function: L-iditol 2-dehydrogenase activity (GO:0003939);; Molecular Function: zinc ion binding (GO:0008270);; Biological Process: oxidation-reduction process (GO:0055114);;	K00008|2.11166e-128|mtr:MTR_6g466320|K00008 L-iditol 2-dehydrogenase [EC:1.1.1.14] | (RefSeq) sorbitol dehydrogenase-like protein	[Q]	Secondary metabolites biosynthesis, transport and catabolism	Zinc-binding dehydrogenase;; Glucose dehydrogenase C-terminus;; Zinc-binding dehydrogenase	L-idonate 5-dehydrogenase OS=Vitis vinifera OX=29760 GN=VIT_16s0100g00290 PE=1 SV=2	E	Amino acid transport and metabolism	sorbitol dehydrogenase-like protein [Medicago truncatula]	molecular function: catalytic activity (GO:0003824);; biological process: metabolic process (GO:0008152);; biological process: single-organism process (GO:0044699);; molecular function: binding (GO:0005488)	Pentose and glucuronate interconversions (ko00040);; Fructose and mannose metabolism (ko00051)
c95247.graph_c0	Cluster 1	0.303969	0.168153	0.121575	0.410211	0.506575	0.424442	-0.697521	-0.656355	-0.58105	[E]	Amino acid transport and metabolism	Molecular Function: L-aspartate:2-oxoglutarate aminotransferase activity (GO:0004069);; Molecular Function: copper ion binding (GO:0005507);; Cellular Component: mitochondrion (GO:0005739);; Biological Process: cellular amino acid metabolic process (GO:0006520);; Biological Process: biosynthetic process (GO:0009058);; Molecular Function: pyridoxal phosphate binding (GO:0030170);; Molecular Functi…	K14455|0|atr:18426336|K14455 aspartate aminotransferase, mitochondrial [EC:2.6.1.1] | (RefSeq) aspartate aminotransferase, mitochondrial	[E]	Amino acid transport and metabolism	Aminotransferase class I and II	Aspartate aminotransferase, mitochondrial OS=Arabidopsis thaliana OX=3702 GN=ASP1 PE=1 SV=1	E	Amino acid transport and metabolism	unknown [Picea sitchensis]	molecular function: catalytic activity (GO:0003824);; molecular function: binding (GO:0005488);; cellular component: cell (GO:0005623);; cellular component: organelle (GO:0043226);; cellular component: cell part (GO:0044464);; biological process: metabolic process (GO:0008152);; biological process: cellular process (GO:0009987);; biological process: single-organism process (GO:0044699)	Arginine biosynthesis (ko00220);; Alanine, aspartate and glutamate metabolism (ko00250);; Cysteine and methionine metabolism (ko00270);; Arginine and proline metabolism (ko00330);; Tyrosine metabolism (ko00350);; Phenylalanine metabolism (ko00360);; Phenylalanine, tyrosine and tryptophan biosynthesis (ko00400);; Carbon fixation in photosynthetic organisms (ko00710);; Isoquinoline alkaloid biosynt…
c49267.graph_c0	Cluster 1	-0.523253	-0.523253	-0.523253	1.35253	0.909706	0.877285	-0.523253	-0.523253	-0.523253	[E]	Amino acid transport and metabolism	Molecular Function: L-aspartate:2-oxoglutarate aminotransferase activity (GO:0004069);; Cellular Component: mitochondrion (GO:0005739);; Cellular Component: cytosol (GO:0005829);; Biological Process: aspartate biosynthetic process (GO:0006532);; Molecular Function: pyridoxal phosphate binding (GO:0030170);; Molecular Function: identical protein binding (GO:0042802);;	K14454|1.97596e-138|jcu:105637736|K14454 aspartate aminotransferase, cytoplasmic [EC:2.6.1.1] | (RefSeq) aspartate aminotransferase, cytoplasmic	[E]	Amino acid transport and metabolism	Aminotransferase class I and II	Aspartate aminotransferase 1 OS=Medicago sativa OX=3879 GN=AAT-1 PE=2 SV=2	E	Amino acid transport and metabolism	hypothetical protein LRAMOSA06993 [Lichtheimia ramosa]	molecular function: catalytic activity (GO:0003824);; cellular component: cell (GO:0005623);; cellular component: organelle (GO:0043226);; cellular component: cell part (GO:0044464);; biological process: metabolic process (GO:0008152);; biological process: cellular process (GO:0009987);; biological process: single-organism process (GO:0044699);; molecular function: binding (GO:0005488)	Arginine biosynthesis (ko00220);; Alanine, aspartate and glutamate metabolism (ko00250);; Cysteine and methionine metabolism (ko00270);; Arginine and proline metabolism (ko00330);; Tyrosine metabolism (ko00350);; Phenylalanine metabolism (ko00360);; Phenylalanine, tyrosine and tryptophan biosynthesis (ko00400);; Carbon fixation in photosynthetic organisms (ko00710);; Isoquinoline alkaloid biosynt…
c91757.graph_c1	Cluster 1	-0.954682	-0.954682	-0.954682	2.22642	1.78732	1.71435	-0.954682	-0.954682	-0.954682	[E]	Amino acid transport and metabolism	Molecular Function: L-aspartate:2-oxoglutarate aminotransferase activity (GO:0004069);; Cellular Component: mitochondrion (GO:0005739);; Biological Process: aspartate catabolic process (GO:0006533);; Biological Process: aromatic amino acid family biosynthetic process (GO:0009073);; Molecular Function: pyridoxal phosphate binding (GO:0030170);; Molecular Function: identical protein binding (GO:004…	K14455|2.18228e-150|smo:SELMODRAFT_403682|K14455 aspartate aminotransferase, mitochondrial [EC:2.6.1.1] | (RefSeq) hypothetical protein	[E]	Amino acid transport and metabolism	Aminotransferase class I and II	Aspartate aminotransferase 1 OS=Medicago sativa OX=3879 GN=AAT-1 PE=2 SV=2	E	Amino acid transport and metabolism	hypothetical protein HMPREF1541_02467 [Cyphellophora europaea CBS 101466]	molecular function: catalytic activity (GO:0003824);; cellular component: cell (GO:0005623);; cellular component: organelle (GO:0043226);; cellular component: cell part (GO:0044464);; biological process: metabolic process (GO:0008152);; biological process: cellular process (GO:0009987);; biological process: single-organism process (GO:0044699);; molecular function: binding (GO:0005488)	Arginine biosynthesis (ko00220);; Alanine, aspartate and glutamate metabolism (ko00250);; Cysteine and methionine metabolism (ko00270);; Arginine and proline metabolism (ko00330);; Tyrosine metabolism (ko00350);; Phenylalanine metabolism (ko00360);; Phenylalanine, tyrosine and tryptophan biosynthesis (ko00400);; Carbon fixation in photosynthetic organisms (ko00710);; Isoquinoline alkaloid biosynt…
c97864.graph_c0	Cluster 1	-0.235253	-0.256276	-0.258396	0.532275	0.730427	0.709707	-0.349209	-0.400945	-0.47233	[E]	Amino acid transport and metabolism	Molecular Function: L-aspartate:2-oxoglutarate aminotransferase activity (GO:0004069);; Biological Process: cellular amino acid metabolic process (GO:0006520);; Biological Process: biosynthetic process (GO:0009058);; Molecular Function: pyridoxal phosphate binding (GO:0030170);; Molecular Function: identical protein binding (GO:0042802);; Molecular Function: L-phenylalanine:2-oxoglutarate aminotr…	K14454|0|tcc:TCM_037152|K14454 aspartate aminotransferase, cytoplasmic [EC:2.6.1.1] | (RefSeq) Aspartate aminotransferase 3	[E]	Amino acid transport and metabolism	Aminotransferase class I and II	Aspartate aminotransferase 3, chloroplastic OS=Arabidopsis thaliana OX=3702 GN=ASP3 PE=1 SV=1	E	Amino acid transport and metabolism	unknown [Picea sitchensis]	molecular function: catalytic activity (GO:0003824);; biological process: metabolic process (GO:0008152);; biological process: cellular process (GO:0009987);; biological process: single-organism process (GO:0044699);; molecular function: binding (GO:0005488)	Arginine biosynthesis (ko00220);; Alanine, aspartate and glutamate metabolism (ko00250);; Cysteine and methionine metabolism (ko00270);; Arginine and proline metabolism (ko00330);; Tyrosine metabolism (ko00350);; Phenylalanine metabolism (ko00360);; Phenylalanine, tyrosine and tryptophan biosynthesis (ko00400);; Carbon fixation in photosynthetic organisms (ko00710);; Isoquinoline alkaloid biosynt…
c91558.graph_c0	Cluster 1	-0.511343	-0.600681	-0.220625	0.569113	0.715802	0.785717	-0.180336	-0.308598	-0.249049	[T]	Signal transduction mechanisms	Molecular Function: kinase activity (GO:0016301);; Biological Process: phosphorylation (GO:0016310);;	--	[T]	Signal transduction mechanisms	Protein tyrosine kinase;; Protein kinase domain	Probable serine/threonine-protein kinase PIX7 OS=Arabidopsis thaliana OX=3702 GN=PIX7 PE=1 SV=1	T	Signal transduction mechanisms	probable serine/threonine-protein kinase PBL1 [Jatropha curcas]	molecular function: catalytic activity (GO:0003824);; biological process: metabolic process (GO:0008152);; biological process: cellular process (GO:0009987)	--
c93623.graph_c0	Cluster 1	-0.35738	-0.365852	-0.585697	0.710271	0.818913	0.873914	-0.362457	-0.369254	-0.362457	--	--	Molecular Function: kinase activity (GO:0016301);; Biological Process: phosphorylation (GO:0016310);;	--	[T]	Signal transduction mechanisms	Phosphatidylinositol 3- and 4-kinase	Phosphatidylinositol 4-kinase gamma 6 OS=Arabidopsis thaliana OX=3702 GN=PI4KG6 PE=2 SV=1	S	Function unknown	phosphatidylinositol 4-kinase gamma 5 [Amborella trichopoda]	molecular function: catalytic activity (GO:0003824);; biological process: metabolic process (GO:0008152);; biological process: cellular process (GO:0009987)	--
c98326.graph_c0	Cluster 1	-0.384809	-0.283169	-0.596129	0.923718	0.760333	0.933604	-0.536422	-0.494157	-0.32297	--	--	Molecular Function: kinase activity (GO:0016301);; Biological Process: phosphorylation (GO:0016310);;	--	--	--	bHLH-MYC and R2R3-MYB transcription factors N-terminal	Protein RICE SALT SENSITIVE 3 OS=Oryza sativa subsp. japonica OX=39947 GN=RSS3 PE=1 SV=1	S	Function unknown	unknown [Picea sitchensis]	molecular function: catalytic activity (GO:0003824);; biological process: metabolic process (GO:0008152);; biological process: cellular process (GO:0009987)	--
c100626.graph_c0	Cluster 1	-0.156505	-0.213432	0.0510902	0.324621	0.425592	0.618595	-0.156505	-0.310418	-0.583038	[K]	Transcription	Molecular Function: kinase activity (GO:0016301);;	--	--	--	Leucine rich repeat;; Leucine Rich repeats (2 copies);; Protein kinase domain;; Protein tyrosine kinase;; Leucine Rich Repeat;; Leucine rich repeat N-terminal domain	LRR receptor-like serine/threonine-protein kinase GSO1 OS=Arabidopsis thaliana OX=3702 GN=GSO1 PE=1 SV=1	S	Function unknown	Protein kinase domain [Macleaya cordata]	molecular function: catalytic activity (GO:0003824);; biological process: metabolic process (GO:0008152);; biological process: cellular process (GO:0009987)	--
c103098.graph_c0	Cluster 1	-0.621676	-0.298021	-0.17249	0.289241	0.0607093	0.391225	-0.122737	0.33447	0.139278	[K]	Transcription	Molecular Function: kinase activity (GO:0016301);;	--	--	--	Protein kinase domain;; Protein tyrosine kinase;; Leucine rich repeat;; Leucine rich repeat N-terminal domain;; Leucine Rich repeats (2 copies)	Receptor protein-tyrosine kinase CEPR1 OS=Arabidopsis thaliana OX=3702 GN=CEPR1 PE=1 SV=1	S	Function unknown	PREDICTED: receptor-like protein kinase HAIKU2 [Gossypium arboreum]	molecular function: catalytic activity (GO:0003824);; biological process: metabolic process (GO:0008152);; biological process: cellular process (GO:0009987)	--
c103626.graph_c0	Cluster 1	-0.434256	-0.434256	-0.434256	1.28821	0.356516	0.960807	-0.434256	-0.434256	-0.434256	[T]	Signal transduction mechanisms	Molecular Function: kinase activity (GO:0016301);;	K07178|4.26054e-74|vra:106759586|K07178 RIO kinase 1 [EC:2.7.11.1] | (RefSeq) serine/threonine-protein kinase rio1-like	[T]	Signal transduction mechanisms	RIO1 family	--	T	Signal transduction mechanisms	hypothetical protein AQUCO_02500122v1 [Aquilegia coerulea]	molecular function: catalytic activity (GO:0003824);; biological process: metabolic process (GO:0008152);; biological process: cellular process (GO:0009987)	Ribosome biogenesis in eukaryotes (ko03008)
c80178.graph_c0	Cluster 1	-0.23037	-0.23037	-0.23037	0.438657	0.383162	0.560402	-0.23037	-0.23037	-0.23037	[T]	Signal transduction mechanisms	Molecular Function: kinase activity (GO:0016301);;	K14512|4.51107e-85|mis:MICPUN_101616|K14512 mitogen-activated protein kinase 6 [EC:2.7.11.24] | (RefSeq) hypothetical protein	[T]	Signal transduction mechanisms	Protein kinase domain;; Protein tyrosine kinase;; Lipopolysaccharide kinase (Kdo/WaaP) family	Mitogen-activated protein kinase homolog MMK1 OS=Medicago sativa OX=3879 GN=MMK1 PE=1 SV=1	T	Signal transduction mechanisms	MAP kinase SakA [Aspergillus niger]	molecular function: catalytic activity (GO:0003824);; biological process: metabolic process (GO:0008152);; biological process: cellular process (GO:0009987)	Plant hormone signal transduction (ko04075)
c92264.graph_c0	Cluster 1	-0.31797	-0.410043	-0.434571	0.616249	0.602067	0.55414	-0.22947	-0.16742	-0.212982	--	;;	Molecular Function: kinase activity (GO:0016301);;	K04733|7.91471e-95|mus:104000297|K04733 interleukin-1 receptor-associated kinase 4 [EC:2.7.11.1] | (RefSeq) leucine-rich repeat receptor protein kinase MSP1	[T]	Signal transduction mechanisms	Protein kinase domain;; Protein tyrosine kinase	Tyrosine-sulfated glycopeptide receptor 1 OS=Arabidopsis thaliana OX=3702 GN=PSY1R PE=1 SV=1	T	Signal transduction mechanisms	PREDICTED: LOW QUALITY PROTEIN: phytosulfokine receptor 2-like [Phoenix dactylifera]	molecular function: catalytic activity (GO:0003824);; biological process: metabolic process (GO:0008152);; biological process: cellular process (GO:0009987)	--
c96341.graph_c0	Cluster 1	-0.843834	-1.01991	-1.35403	1.37108	1.23385	1.53822	-0.606609	-0.743071	0.424307	[Q]	Secondary metabolites biosynthesis, transport and catabolism	Molecular Function: iron ion binding (GO:0005506);; Molecular Function: oxidoreductase activity (GO:0016491);; Biological Process: oxidation-reduction process (GO:0055114);;	--	[QR]	--	2OG-Fe(II) oxygenase superfamily;; non-haem dioxygenase in morphine synthesis N-terminal	Codeine O-demethylase OS=Papaver somniferum OX=3469 GN=CODM PE=1 SV=1	S	Function unknown	ethylene-forming enzyme [Picea glauca]	molecular function: binding (GO:0005488);; molecular function: catalytic activity (GO:0003824);; biological process: metabolic process (GO:0008152);; biological process: single-organism process (GO:0044699)	--
c96624.graph_c0	Cluster 1	-1.41663	-0.86829	0.311082	1.21895	0.424416	1.18451	-0.457896	0.118671	-0.514814	[C]	Energy production and conversion	Molecular Function: iron ion binding (GO:0005506);; Molecular Function: electron carrier activity (GO:0009055);; Cellular Component: chloroplast thylakoid membrane (GO:0009535);; Biological Process: photosynthesis (GO:0015979);; Molecular Function: heme binding (GO:0020037);; Cellular Component: integral component of thylakoid membrane (GO:0031361);; Biological Process: oxidation-reduction proces…	K02634|1.56572e-37|eus:EUTSA_v10011116mg|K02634 apocytochrome f | (RefSeq) hypothetical protein	--	--	Apocytochrome F, C-terminal	Cytochrome f OS=Drimys granadensis OX=224735 GN=petA PE=3 SV=1	C	Energy production and conversion	cytochrome f (chloroplast) [Larix potaninii var. chinensis]	molecular function: binding (GO:0005488);; molecular function: electron carrier activity (GO:0009055);; cellular component: cell (GO:0005623);; cellular component: membrane (GO:0016020);; cellular component: organelle (GO:0043226);; cellular component: organelle part (GO:0044422);; cellular component: cell part (GO:0044464);; biological process: metabolic process (GO:0008152);; biological process…	Photosynthesis (ko00195)
c91217.graph_c0	Cluster 1	-0.571978	-0.460947	-0.432092	0.66903	0.846335	0.723478	-0.20766	-0.124519	-0.441646	[I]	Lipid transport and metabolism	Molecular Function: iron ion binding (GO:0005506);; Cellular Component: plasma membrane (GO:0005886);; Biological Process: fatty acid biosynthetic process (GO:0006633);; Biological Process: cuticle hydrocarbon biosynthetic process (GO:0006723);; Biological Process: wax biosynthetic process (GO:0010025);; Cellular Component: integral component of membrane (GO:0016021);; Molecular Function: oxidore…	--	--	--	WAX2 C-terminal domain;; Fatty acid hydroxylase superfamily	Protein ECERIFERUM 3 OS=Arabidopsis thaliana OX=3702 GN=CER3 PE=1 SV=1	S	Function unknown	unknown [Picea sitchensis]	molecular function: binding (GO:0005488);; cellular component: cell (GO:0005623);; cellular component: membrane (GO:0016020);; cellular component: cell part (GO:0044464);; biological process: metabolic process (GO:0008152);; biological process: cellular process (GO:0009987);; biological process: single-organism process (GO:0044699);; biological process: multicellular organismal process (GO:003250…	--
c98926.graph_c0	Cluster 1	-0.339812	0.0215875	-0.530954	0.463023	0.147118	0.450899	0.0378893	0.176866	-0.426617	[QV]	Secondary metabolites biosynthesis, transport and catabolism ;; Defense mechanisms	Molecular Function: iron ion binding (GO:0005506);; Cellular Component: integral component of membrane (GO:0016021);; Molecular Function: oxidoreductase activity, acting on paired donors, with incorporation or reduction of molecular oxygen, NAD(P)H as one donor, and incorporation of one atom of oxygen (GO:0016709);; Molecular Function: heme binding (GO:0020037);; Biological Process: secondary met…	K20496|0|atr:18427181|K20496 laurate 7-monooxygenase [EC:1.14.13.206] | (RefSeq) cytochrome P450 703A2	[Q]	Secondary metabolites biosynthesis, transport and catabolism	Cytochrome P450	Cytochrome P450 703A2 OS=Oryza sativa subsp. japonica OX=39947 GN=CYP703A3 PE=1 SV=1	Q	Secondary metabolites biosynthesis, transport and catabolism	flavonoid 3&apos; hydroxylase-like protein [Ginkgo biloba]	molecular function: binding (GO:0005488);; cellular component: membrane (GO:0016020);; cellular component: membrane part (GO:0044425);; molecular function: catalytic activity (GO:0003824);; biological process: metabolic process (GO:0008152);; biological process: single-organism process (GO:0044699);; biological process: cellular process (GO:0009987);; biological process: multicellular organismal …	--
c87982.graph_c0	Cluster 1	-0.727274	-0.740449	-0.864777	1.47721	1.62322	1.56818	-0.864777	-0.663143	-0.808194	--	--	Molecular Function: iron ion binding (GO:0005506);; Cellular Component: cytoplasm (GO:0005737);; Biological Process: inositol catabolic process (GO:0019310);; Molecular Function: inositol oxygenase activity (GO:0050113);; Biological Process: oxidation-reduction process (GO:0055114);;	K00469|1.04304e-170|egr:104453990|K00469 inositol oxygenase [EC:1.13.99.1] | (RefSeq) inositol oxygenase 1	[R]	General function prediction only	Myo-inositol oxygenase	Inositol oxygenase 1 OS=Arabidopsis thaliana OX=3702 GN=MIOX1 PE=2 SV=1	S	Function unknown	unknown [Picea sitchensis]	molecular function: binding (GO:0005488);; cellular component: cell (GO:0005623);; cellular component: cell part (GO:0044464);; biological process: metabolic process (GO:0008152);; biological process: cellular process (GO:0009987);; biological process: single-organism process (GO:0044699);; molecular function: catalytic activity (GO:0003824)	Ascorbate and aldarate metabolism (ko00053);; Inositol phosphate metabolism (ko00562)
c91951.graph_c1	Cluster 1	-0.656729	-0.893972	-1.08867	1.15295	1.26966	1.24092	-0.18625	-0.466526	-0.371369	--	--	Molecular Function: iron ion binding (GO:0005506);; Cellular Component: cytoplasm (GO:0005737);; Biological Process: inositol catabolic process (GO:0019310);; Molecular Function: inositol oxygenase activity (GO:0050113);; Biological Process: oxidation-reduction process (GO:0055114);;	K00469|1.00576e-133|thj:104805124|K00469 inositol oxygenase [EC:1.13.99.1] | (RefSeq) inositol oxygenase 1	[R]	General function prediction only	Myo-inositol oxygenase	Inositol oxygenase 1 OS=Arabidopsis thaliana OX=3702 GN=MIOX1 PE=2 SV=1	S	Function unknown	unknown [Picea sitchensis]	molecular function: binding (GO:0005488);; cellular component: cell (GO:0005623);; cellular component: cell part (GO:0044464);; biological process: metabolic process (GO:0008152);; biological process: cellular process (GO:0009987);; biological process: single-organism process (GO:0044699);; molecular function: catalytic activity (GO:0003824)	Ascorbate and aldarate metabolism (ko00053);; Inositol phosphate metabolism (ko00562)
c87359.graph_c0	Cluster 1	-0.889333	-0.889333	-0.889333	1.64174	1.96067	1.7336	-0.889333	-0.889333	-0.889333	[QV]	Secondary metabolites biosynthesis, transport and catabolism ;; Defense mechanisms	Molecular Function: iron ion binding (GO:0005506);; Biological Process: multicellular organism development (GO:0007275);; Biological Process: abscisic acid metabolic process (GO:0009687);; Biological Process: brassinosteroid homeostasis (GO:0010268);; Molecular Function: (+)-abscisic acid 8'-hydroxylase activity (GO:0010295);; Cellular Component: integral component of membrane (GO:0016021);; Biol…	K09843|0|jcu:105647970|K09843 (+)-abscisic acid 8'-hydroxylase [EC:1.14.13.93] | (RefSeq) abscisic acid 8'-hydroxylase 1-like	[QI]	--	Cytochrome P450;; Cytochrome P450	Abscisic acid 8&apos;-hydroxylase 1 OS=Arabidopsis thaliana OX=3702 GN=CYP707A1 PE=2 SV=1	Q	Secondary metabolites biosynthesis, transport and catabolism	abscisic acid 8&apos;-hydroxylase 1-like [Manihot esculenta]	molecular function: binding (GO:0005488);; biological process: multicellular organismal process (GO:0032501);; biological process: developmental process (GO:0032502);; biological process: single-organism process (GO:0044699);; biological process: metabolic process (GO:0008152);; biological process: cellular process (GO:0009987);; biological process: biological regulation (GO:0065007);; molecular …	Carotenoid biosynthesis (ko00906)
c93165.graph_c0	Cluster 1	-0.224659	-0.191162	-0.34054	0.401662	0.513274	0.414153	-0.372366	-0.00919965	-0.191162	[QV]	Secondary metabolites biosynthesis, transport and catabolism ;; Defense mechanisms	Molecular Function: iron ion binding (GO:0005506);; Biological Process: multicellular organism development (GO:0007275);; Biological Process: abscisic acid metabolic process (GO:0009687);; Biological Process: brassinosteroid homeostasis (GO:0010268);; Molecular Function: (+)-abscisic acid 8'-hydroxylase activity (GO:0010295);; Cellular Component: integral component of membrane (GO:0016021);; Biol…	K09843|0|pop:POPTR_0004s24360g|K09843 (+)-abscisic acid 8'-hydroxylase [EC:1.14.13.93] | (RefSeq) cytochrome P450 family protein	[QI]	--	Cytochrome P450	Abscisic acid 8&apos;-hydroxylase 1 OS=Arabidopsis thaliana OX=3702 GN=CYP707A1 PE=2 SV=1	Q	Secondary metabolites biosynthesis, transport and catabolism	hypothetical protein POPTR_004G235400v3, partial [Populus trichocarpa]	molecular function: binding (GO:0005488);; biological process: multicellular organismal process (GO:0032501);; biological process: developmental process (GO:0032502);; biological process: single-organism process (GO:0044699);; biological process: metabolic process (GO:0008152);; biological process: cellular process (GO:0009987);; biological process: biological regulation (GO:0065007);; molecular …	Carotenoid biosynthesis (ko00906)
c85262.graph_c0	Cluster 1	-0.342956	-0.281244	-0.498526	1.34111	1.43073	1.40328	-0.978488	-1.02917	-1.04473	[T]	Signal transduction mechanisms	Molecular Function: ion channel activity (GO:0005216);; Cellular Component: integral component of membrane (GO:0016021);; Biological Process: ion transmembrane transport (GO:0034220);;	K05391|2.61605e-175|mus:103997361|K05391 cyclic nucleotide gated channel, other eukaryote | (RefSeq) cyclic nucleotide-gated ion channel 2-like	[PT]	--	Cyclic nucleotide-binding domain	Cyclic nucleotide-gated ion channel 4 OS=Arabidopsis thaliana OX=3702 GN=CNGC4 PE=2 SV=2	U	Intracellular trafficking, secretion, and vesicular transport	PREDICTED: cyclic nucleotide-gated ion channel 2-like [Musa acuminata subsp. malaccensis]	molecular function: transporter activity (GO:0005215);; biological process: localization (GO:0051179);; cellular component: membrane (GO:0016020);; cellular component: membrane part (GO:0044425)	Plant-pathogen interaction (ko04626)
c98555.graph_c1	Cluster 1	-0.33165	-0.285798	-0.549133	0.622596	0.607287	0.485654	-0.2025	-0.146791	-0.199663	--	--	Molecular Function: ion channel activity (GO:0005216);; Biological Process: ion transport (GO:0006811);; Cellular Component: integral component of membrane (GO:0016021);; Biological Process: transmembrane transport (GO:0055085);;	K05391|5.26412e-41|sot:102603787|K05391 cyclic nucleotide gated channel, other eukaryote | (RefSeq) probable cyclic nucleotide-gated ion channel 17	[PT]	--	--	Cyclic nucleotide-gated ion channel 17 OS=Arabidopsis thaliana OX=3702 GN=CNGC17 PE=1 SV=1	U	Intracellular trafficking, secretion, and vesicular transport	PREDICTED: probable cyclic nucleotide-gated ion channel 17 [Solanum tuberosum]	molecular function: transporter activity (GO:0005215);; biological process: localization (GO:0051179);; cellular component: membrane (GO:0016020);; cellular component: membrane part (GO:0044425)	Plant-pathogen interaction (ko04626)
c101309.graph_c2	Cluster 1	-0.353013	-0.353013	-0.353013	0.816912	0.231949	1.06922	-0.353013	-0.353013	-0.353013	[P]	Inorganic ion transport and metabolism	Molecular Function: ion channel activity (GO:0005216);; Biological Process: ion transport (GO:0006811);;	--	[PT]	--	Calcium-activated BK potassium channel alpha subunit;; Ion channel;; Ion transport protein	--	P	Inorganic ion transport and metabolism	predicted protein [Hordeum vulgare subsp. vulgare]	molecular function: transporter activity (GO:0005215);; biological process: localization (GO:0051179)	--
c78925.graph_c0	Cluster 1	-0.299599	-0.299599	-0.299599	0.633974	0.448862	0.714756	-0.299599	-0.299599	-0.299599	[L]	Replication, recombination and repair	Molecular Function: ion binding (GO:0043167);;	K12483|2.02608e-140|bna:106357508|K12483 EH domain-containing protein 1 | (RefSeq) EH domain-containing protein 1-like	[TU]	--	Cytoskeletal-regulatory complex EF hand;; N-terminal EH-domain containing protein;; Dynamin family;; 50S ribosome-binding GTPase	EH domain-containing protein 1 OS=Arabidopsis thaliana OX=3702 GN=EHD1 PE=1 SV=1	S	Function unknown	Hypothetical protein PINS_005647 [Pythium insidiosum]	molecular function: binding (GO:0005488)	Endocytosis (ko04144)
c84133.graph_c0	Cluster 1	-0.549286	-0.492255	-0.331055	0.292558	0.468061	0.513326	0.0298477	0.114903	-0.0461012	[S]	Function unknown	Molecular Function: ion binding (GO:0043167);;	K11643|0|ppp:PHYPADRAFT_172248|K11643 chromodomain-helicase-DNA-binding protein 4 [EC:3.6.4.12] | (RefSeq) CHR1521; SNF2 family DNA-dependent ATPase	[R]	General function prediction only	SNF2 family N-terminal domain;; Helicase conserved C-terminal domain;; Chromo (CHRromatin Organisation MOdifier) domain;; Type III restriction enzyme, res subunit;; PHD-finger;; Lamin-B receptor of TUDOR domain	CHD3-type chromatin-remodeling factor PICKLE OS=Arabidopsis thaliana OX=3702 GN=PKL PE=1 SV=1	L	Replication, recombination and repair	hypothetical protein PHYPA_013295 [Physcomitrella patens]	molecular function: binding (GO:0005488)	--
c96251.graph_c0	Cluster 1	-0.134437	-0.173965	-0.389694	2.32853	0.253045	-0.23119	-0.456365	-0.495894	-0.700034	[I]	Lipid transport and metabolism	Molecular Function: inositol-3-phosphate synthase activity (GO:0004512);; Cellular Component: cytoplasm (GO:0005737);; Biological Process: inositol biosynthetic process (GO:0006021);; Biological Process: phospholipid biosynthetic process (GO:0008654);;	K01858|0|vvi:100259515|K01858 myo-inositol-1-phosphate synthase [EC:5.5.1.4] | (RefSeq) inositol-3-phosphate synthase	[I]	Lipid transport and metabolism	Myo-inositol-1-phosphate synthase;; Myo-inositol-1-phosphate synthase	Inositol-3-phosphate synthase OS=Nicotiana tabacum OX=4097 PE=2 SV=1	I	Lipid transport and metabolism	PREDICTED: inositol-3-phosphate synthase [Vitis vinifera]	molecular function: catalytic activity (GO:0003824);; cellular component: cell (GO:0005623);; cellular component: cell part (GO:0044464);; biological process: metabolic process (GO:0008152);; biological process: cellular process (GO:0009987);; biological process: single-organism process (GO:0044699)	Inositol phosphate metabolism (ko00562)
c99736.graph_c0	Cluster 1	-0.223389	-0.265344	-0.448694	0.605077	0.664385	0.693392	-0.344083	-0.325223	-0.356122	--	--	Molecular Function: inositol hexakisphosphate binding (GO:0000822);; Biological Process: auxin-activated signaling pathway (GO:0009734);;	--	[R]	General function prediction only	--	Transport inhibitor response 1-like protein OS=Arabidopsis thaliana OX=3702 GN=At5g49980 PE=2 SV=1	S	Function unknown	auxin F-box protein 2 [Larix kaempferi]	molecular function: binding (GO:0005488);; biological process: cellular process (GO:0009987);; biological process: signaling (GO:0023052);; biological process: single-organism process (GO:0044699);; biological process: response to stimulus (GO:0050896);; biological process: biological regulation (GO:0065007)	--
c90016.graph_c0	Cluster 1	-0.306097	-0.342206	-0.314246	0.747297	0.834235	0.891055	-0.461314	-0.557443	-0.491281	[GEPR]	Carbohydrate transport and metabolism ;; Amino acid transport and metabolism ;; Inorganic ion transport and metabolism ;; General function prediction only	Molecular Function: inorganic phosphate transmembrane transporter activity (GO:0005315);; Cellular Component: integral component of plasma membrane (GO:0005887);; Biological Process: phosphate ion transport (GO:0006817);; Molecular Function: substrate-specific transmembrane transporter activity (GO:0022891);; Biological Process: transmembrane transport (GO:0055085);;	K08176|0|gra:105767689|K08176 MFS transporter, PHS family, inorganic phosphate transporter | (RefSeq) inorganic phosphate transporter 1-4	[P]	Inorganic ion transport and metabolism	Sugar (and other) transporter;; Major Facilitator Superfamily	Probable inorganic phosphate transporter 1-7 OS=Arabidopsis thaliana OX=3702 GN=PHT1-7 PE=2 SV=2	G	Carbohydrate transport and metabolism	putative phosphate transporter [Cryptomeria japonica]	molecular function: transporter activity (GO:0005215);; biological process: localization (GO:0051179);; cellular component: cell (GO:0005623);; cellular component: membrane (GO:0016020);; cellular component: membrane part (GO:0044425);; cellular component: cell part (GO:0044464)	--
c100007.graph_c0	Cluster 1	-0.045841	0.0386711	-0.413318	1.03743	1.0424	0.388193	-0.869775	-0.47946	-0.698295	--	--	Molecular Function: hydrolase activity, hydrolyzing O-glycosyl compounds (GO:0004553);; Cellular Component: cell wall (GO:0005618);; Biological Process: xyloglucan metabolic process (GO:0010411);; Molecular Function: xyloglucan:xyloglucosyl transferase activity (GO:0016762);; Biological Process: cell wall biogenesis (GO:0042546);; Cellular Component: apoplast (GO:0048046);; Biological Process: ce…	--	--	--	Glycosyl hydrolases family 16	Xyloglucan endotransglucosylase/hydrolase 2 OS=Glycine max OX=3847 PE=2 SV=1	G	Carbohydrate transport and metabolism	pollen major allergen No.121 isoform 1 [Cryptomeria japonica]	molecular function: catalytic activity (GO:0003824);; cellular component: cell (GO:0005623);; cellular component: cell part (GO:0044464);; biological process: metabolic process (GO:0008152);; biological process: cellular process (GO:0009987);; biological process: cellular component organization or biogenesis (GO:0071840);; cellular component: extracellular region (GO:0005576)	--
c100196.graph_c0	Cluster 1	-1.15724	-0.854477	-1.04458	1.63254	1.64025	1.72245	-0.636161	-0.619418	-0.683365	[G]	Carbohydrate transport and metabolism	Molecular Function: hydrolase activity, hydrolyzing O-glycosyl compounds (GO:0004553);; Cellular Component: cell wall (GO:0005618);; Biological Process: xyloglucan metabolic process (GO:0010411);; Molecular Function: xyloglucan:xyloglucosyl transferase activity (GO:0016762);; Biological Process: cell wall biogenesis (GO:0042546);; Cellular Component: apoplast (GO:0048046);; Biological Process: ce…	K14504|9.61199e-140|vvi:100261619|K14504 xyloglucan:xyloglucosyl transferase TCH4 [EC:2.4.1.207] | (RefSeq) probable xyloglucan endotransglucosylase/hydrolase protein 23	--	--	Glycosyl hydrolases family 16;; Xyloglucan endo-transglycosylase (XET) C-terminus	Xyloglucan endotransglucosylase/hydrolase 2 OS=Glycine max OX=3847 PE=2 SV=1	G	Carbohydrate transport and metabolism	pollen major allergen No.121 isoform 1 [Cryptomeria japonica]	molecular function: catalytic activity (GO:0003824);; cellular component: cell (GO:0005623);; cellular component: cell part (GO:0044464);; biological process: metabolic process (GO:0008152);; biological process: cellular process (GO:0009987);; biological process: cellular component organization or biogenesis (GO:0071840);; cellular component: extracellular region (GO:0005576)	Plant hormone signal transduction (ko04075)
c66027.graph_c0	Cluster 1	-0.0272812	-0.995572	-0.74906	1.12678	0.833382	1.19511	-0.734032	-0.271207	-0.378122	--	--	Molecular Function: hydrolase activity, hydrolyzing O-glycosyl compounds (GO:0004553);; Cellular Component: cell wall (GO:0005618);; Biological Process: xyloglucan metabolic process (GO:0010411);; Molecular Function: xyloglucan:xyloglucosyl transferase activity (GO:0016762);; Biological Process: cell wall biogenesis (GO:0042546);; Cellular Component: apoplast (GO:0048046);; Biological Process: ce…	K08235|2.01838e-39|cit:102613907|K08235 xyloglucan:xyloglucosyl transferase [EC:2.4.1.207] | (RefSeq) probable xyloglucan endotransglucosylase/hydrolase protein 5	--	--	Glycosyl hydrolases family 16	Probable xyloglucan endotransglucosylase/hydrolase protein 5 OS=Arabidopsis thaliana OX=3702 GN=XTH5 PE=2 SV=1	G	Carbohydrate transport and metabolism	xyloglucan endotransglucosylase/hydrolase protein A [Hevea brasiliensis]	molecular function: catalytic activity (GO:0003824);; cellular component: cell (GO:0005623);; cellular component: cell part (GO:0044464);; biological process: metabolic process (GO:0008152);; biological process: cellular process (GO:0009987);; biological process: cellular component organization or biogenesis (GO:0071840);; cellular component: extracellular region (GO:0005576)	--
c94020.graph_c0	Cluster 1	-0.248772	-0.234702	-0.293098	0.371011	0.334104	0.399849	-0.136424	-0.184046	-0.00792167	[G]	Carbohydrate transport and metabolism	Molecular Function: hydrolase activity, hydrolyzing O-glycosyl compounds (GO:0004553);; Cellular Component: cell wall (GO:0005618);; Biological Process: cellular glucan metabolic process (GO:0006073);; Molecular Function: xyloglucan:xyloglucosyl transferase activity (GO:0016762);; Cellular Component: apoplast (GO:0048046);; Biological Process: cell wall organization (GO:0071555);;	K08235|4.01296e-118|mus:103968539|K08235 xyloglucan:xyloglucosyl transferase [EC:2.4.1.207] | (RefSeq) probable xyloglucan endotransglucosylase/hydrolase protein 28	--	--	Glycosyl hydrolases family 16;; Xyloglucan endo-transglycosylase (XET) C-terminus	Probable xyloglucan endotransglucosylase/hydrolase protein 28 OS=Arabidopsis thaliana OX=3702 GN=XTH28 PE=2 SV=1	G	Carbohydrate transport and metabolism	unknown [Picea sitchensis]	molecular function: catalytic activity (GO:0003824);; cellular component: cell (GO:0005623);; cellular component: cell part (GO:0044464);; biological process: metabolic process (GO:0008152);; biological process: cellular process (GO:0009987);; cellular component: extracellular region (GO:0005576);; biological process: cellular component organization or biogenesis (GO:0071840)	--
c94358.graph_c0	Cluster 1	-1.01123	-1.08282	-1.0654	1.66593	1.84416	1.83752	-0.763743	-0.835757	-0.588656	[G]	Carbohydrate transport and metabolism	Molecular Function: hydrolase activity, hydrolyzing O-glycosyl compounds (GO:0004553);; Biological Process: organic substance metabolic process (GO:0071704);;	K01183|1.92439e-103|nnu:104603350|K01183 chitinase [EC:3.2.1.14] | (RefSeq) acidic mammalian chitinase-like	[G]	Carbohydrate transport and metabolism	Glycosyl hydrolases family 18	Class V chitinase OS=Arabidopsis thaliana OX=3702 GN=ChiC PE=1 SV=1	G	Carbohydrate transport and metabolism	chitinase A [Cycas revoluta]	molecular function: catalytic activity (GO:0003824);; biological process: metabolic process (GO:0008152)	Amino sugar and nucleotide sugar metabolism (ko00520)
c100586.graph_c0	Cluster 1	-0.705436	-0.760431	-0.513606	1.78012	1.90946	1.87557	-1.11004	-1.32096	-1.15467	--	--	Molecular Function: hydrolase activity, hydrolyzing O-glycosyl compounds (GO:0004553);; Biological Process: carbohydrate metabolic process (GO:0005975);; Molecular Function: polysaccharide binding (GO:0030247);; Cellular Component: anchored component of plasma membrane (GO:0046658);;	--	--	--	Glycosyl hydrolases family 17	Glucan endo-1,3-beta-glucosidase OS=Vitis vinifera OX=29760 GN=VIT_06s0061g00120 PE=1 SV=2	G	Carbohydrate transport and metabolism	pollen allergen CJP38 [Cryptomeria japonica]	molecular function: catalytic activity (GO:0003824);; biological process: metabolic process (GO:0008152);; molecular function: binding (GO:0005488);; cellular component: cell (GO:0005623);; cellular component: membrane (GO:0016020);; cellular component: membrane part (GO:0044425);; cellular component: cell part (GO:0044464)	--
c98760.graph_c0	Cluster 1	-0.622641	-0.621433	-0.689342	1.16713	1.29599	1.32372	-0.609293	-0.606356	-0.637779	--	--	Molecular Function: hydrolase activity, hydrolyzing O-glycosyl compounds (GO:0004553);; Biological Process: carbohydrate metabolic process (GO:0005975);; Molecular Function: polysaccharide binding (GO:0030247);; Cellular Component: anchored component of plasma membrane (GO:0046658);;	--	--	--	Glycosyl hydrolases family 17;; X8 domain	Glucan endo-1,3-beta-D-glucosidase OS=Olea europaea OX=4146 GN=OLE9 PE=1 SV=1	G	Carbohydrate transport and metabolism	unknown [Picea sitchensis]	molecular function: catalytic activity (GO:0003824);; biological process: metabolic process (GO:0008152);; molecular function: binding (GO:0005488);; cellular component: cell (GO:0005623);; cellular component: membrane (GO:0016020);; cellular component: membrane part (GO:0044425);; cellular component: cell part (GO:0044464)	--
c94521.graph_c1	Cluster 1	-0.840637	-0.721882	-0.800821	1.33343	1.46258	1.42411	-0.698571	-0.510506	-0.647706	[G]	Carbohydrate transport and metabolism	Molecular Function: hydrolase activity, hydrolyzing O-glycosyl compounds (GO:0004553);; Biological Process: carbohydrate metabolic process (GO:0005975);; Molecular Function: carbohydrate binding (GO:0030246);;	K15925|0|atr:18432096|K15925 alpha-D-xyloside xylohydrolase [EC:3.2.1.177] | (RefSeq) alpha-xylosidase 1	[G]	Carbohydrate transport and metabolism	Glycosyl hydrolases family 31	Alpha-xylosidase 1 OS=Arabidopsis thaliana OX=3702 GN=XYL1 PE=1 SV=1	G	Carbohydrate transport and metabolism	unknown [Picea sitchensis]	molecular function: catalytic activity (GO:0003824);; biological process: metabolic process (GO:0008152);; molecular function: binding (GO:0005488)	--
c101585.graph_c0	Cluster 1	-0.770878	-0.651129	-0.437869	0.895369	0.87157	0.909604	-0.189325	-0.383921	-0.243422	[G]	Carbohydrate transport and metabolism	Molecular Function: hydrolase activity, hydrolyzing O-glycosyl compounds (GO:0004553);; Biological Process: carbohydrate metabolic process (GO:0005975);;	K05349|8.16619e-136|smo:SELMODRAFT_119324|K05349 beta-glucosidase [EC:3.2.1.21] | (RefSeq) hypothetical protein	--	--	Glycosyl hydrolase family 3 N terminal domain;; Glycosyl hydrolase family 3 C-terminal domain;; Glycosyl hydrolase family 3 N terminal domain	Beta-D-xylosidase 1 OS=Arabidopsis thaliana OX=3702 GN=BXL1 PE=1 SV=1	G	Carbohydrate transport and metabolism	hypothetical protein SELMODRAFT_119324 [Selaginella moellendorffii]	molecular function: catalytic activity (GO:0003824);; biological process: metabolic process (GO:0008152)	Cyanoamino acid metabolism (ko00460);; Starch and sucrose metabolism (ko00500);; Phenylpropanoid biosynthesis (ko00940)
c103040.graph_c0	Cluster 1	-0.691395	-0.585956	-0.730198	0.851223	0.889714	0.981006	-0.219312	-0.199299	-0.295782	[G]	Carbohydrate transport and metabolism	Molecular Function: hydrolase activity, hydrolyzing O-glycosyl compounds (GO:0004553);; Biological Process: carbohydrate metabolic process (GO:0005975);;	K15925|0|smo:SELMODRAFT_127710|K15925 alpha-D-xyloside xylohydrolase [EC:3.2.1.177] | (RefSeq) hypothetical protein	[G]	Carbohydrate transport and metabolism	Glycosyl hydrolases family 31;; Galactose mutarotase-like	Alpha-xylosidase 1 OS=Arabidopsis thaliana OX=3702 GN=XYL1 PE=1 SV=1	G	Carbohydrate transport and metabolism	unknown [Picea sitchensis]	molecular function: catalytic activity (GO:0003824);; biological process: metabolic process (GO:0008152)	--
c83121.graph_c1	Cluster 1	-0.584373	-0.584373	-0.584373	1.3828	0.725967	1.39748	-0.584373	-0.584373	-0.584373	[G]	Carbohydrate transport and metabolism	Molecular Function: hydrolase activity, acting on glycosyl bonds (GO:0016798);;	--	[G]	Carbohydrate transport and metabolism	Alpha amylase, catalytic domain;; Solute carrier family 3 member 2 N-terminus	--	G	Carbohydrate transport and metabolism	PREDICTED: probable alpha-glucosidase [Ziziphus jujuba]	molecular function: catalytic activity (GO:0003824)	--
c81591.graph_c0	Cluster 1	-0.462021	-0.462021	-0.462021	1.40192	0.662307	0.707904	-0.462021	-0.462021	-0.462021	[J]	Translation, ribosomal structure and biogenesis	Molecular Function: hydrolase activity (GO:0016787);; Molecular Function: purine ribonucleoside binding (GO:0032550);; Molecular Function: purine ribonucleotide binding (GO:0032555);; Molecular Function: purine ribonucleoside triphosphate binding (GO:0035639);; Molecular Function: ribonucleoprotein complex binding (GO:0043021);;	K19788|0|pxb:103942612|K19788 obg-like ATPase 1 | (RefSeq) obg-like ATPase 1	[R]	General function prediction only	Protein of unknown function (DUF933);; 50S ribosome-binding GTPase;; Ferrous iron transport protein B	Obg-like ATPase 1 OS=Oryza sativa subsp. japonica OX=39947 GN=YchF1 PE=1 SV=1	J	Translation, ribosomal structure and biogenesis	PREDICTED: obg-like ATPase 1 [Pyrus x bretschneideri]	molecular function: catalytic activity (GO:0003824);; molecular function: binding (GO:0005488)	--
c92753.graph_c0	Cluster 1	-0.503768	-0.108581	-0.0498288	0.523801	0.711317	0.477556	-0.387934	-0.337455	-0.325107	--	--	Molecular Function: hydrolase activity (GO:0016787);; Biological Process: phosphatidylinositol dephosphorylation (GO:0046856);;	--	[U]	Intracellular trafficking, secretion, and vesicular transport	--	Type IV inositol polyphosphate 5-phosphatase 3 OS=Arabidopsis thaliana OX=3702 GN=IP5P3 PE=1 SV=1	T	Signal transduction mechanisms	unknown [Picea sitchensis]	molecular function: catalytic activity (GO:0003824);; biological process: metabolic process (GO:0008152);; biological process: cellular process (GO:0009987);; biological process: single-organism process (GO:0044699)	--
c101298.graph_c3	Cluster 1	-0.153474	-0.29043	-0.270386	0.592007	0.633673	0.585682	-0.386785	-0.353751	-0.356536	[I]	Lipid transport and metabolism	Molecular Function: hydrolase activity (GO:0016787);;	K01054|1.09152e-155|egu:105045747|K01054 acylglycerol lipase [EC:3.1.1.23] | (RefSeq) caffeoylshikimate esterase	[I]	Lipid transport and metabolism	Serine aminopeptidase, S33;; alpha/beta hydrolase fold;; Alpha/beta hydrolase family;; Prolyl oligopeptidase family;; Acetyl xylan esterase (AXE1)	Caffeoylshikimate esterase OS=Arabidopsis thaliana OX=3702 GN=CSE PE=1 SV=1	I	Lipid transport and metabolism	unknown [Picea sitchensis]	molecular function: catalytic activity (GO:0003824)	--
c80787.graph_c0	Cluster 1	-0.384733	-0.330695	-0.349649	0.693733	0.576133	0.596575	-0.150936	-0.32412	-0.326308	[T]	Signal transduction mechanisms	Molecular Function: hydrolase activity (GO:0016787);;	--	[TR]	--	Calcineurin-like phosphoesterase	Phytochrome-associated serine/threonine-protein phosphatase 3 OS=Arabidopsis thaliana OX=3702 GN=FYPP3 PE=1 SV=1	S	Function unknown	unknown [Picea sitchensis]	molecular function: catalytic activity (GO:0003824)	--
c83936.graph_c0	Cluster 1	-0.724908	-0.782336	-1.21456	1.23766	1.43166	1.55271	-0.491498	-0.609972	-0.398763	--	--	Molecular Function: hydrolase activity (GO:0016787);;	--	[O]	Posttranslational modification, protein turnover, chaperones	Xylanase inhibitor N-terminal;; Xylanase inhibitor C-terminal;; Eukaryotic aspartyl protease	Aspartic proteinase NANA, chloroplast OS=Arabidopsis thaliana OX=3702 GN=NANA PE=1 SV=1	O	Posttranslational modification, protein turnover, chaperones	hypothetical protein PHYPA_010746 [Physcomitrella patens]	molecular function: catalytic activity (GO:0003824)	--
c92638.graph_c0	Cluster 1	-0.515436	-0.533477	-0.581388	0.710766	0.664541	0.672767	-0.149775	-0.265302	-0.00269525	[V]	Defense mechanisms	Molecular Function: hydrolase activity (GO:0016787);;	--	--	--	NUDIX domain	Nudix hydrolase 26, chloroplastic OS=Arabidopsis thaliana OX=3702 GN=NUDT26 PE=1 SV=1	L	Replication, recombination and repair	unknown [Picea sitchensis]	molecular function: catalytic activity (GO:0003824)	--
c93286.graph_c0	Cluster 1	-0.70991	-0.70991	-0.70991	1.96365	1.56211	0.733697	-0.70991	-0.70991	-0.70991	[O]	Posttranslational modification, protein turnover, chaperones	Molecular Function: hydrolase activity (GO:0016787);;	--	[O]	Posttranslational modification, protein turnover, chaperones	Subtilase family;; Proprotein convertase P-domain;; Peptidase S8 pro-domain	--	O	Posttranslational modification, protein turnover, chaperones	KEX2-like protein [Saccharomyces eubayanus]	molecular function: catalytic activity (GO:0003824)	--
c93461.graph_c0	Cluster 1	-0.913652	-0.650957	-0.775871	1.2775	1.5167	1.4638	-0.701917	-0.562097	-0.653506	--	--	Molecular Function: hydrolase activity (GO:0016787);;	K08254|3.69182e-118|smo:SELMODRAFT_73523|K08254 glucan endo-1,3-alpha-glucosidase [EC:3.2.1.59] | (RefSeq) hypothetical protein	--	--	Glycosyl hydrolase family 71	--	G	Carbohydrate transport and metabolism	unknown [Picea sitchensis]	molecular function: catalytic activity (GO:0003824)	--
c94486.graph_c1	Cluster 1	-0.618235	-0.618235	-0.520624	1.68335	0.947362	0.981083	-0.618235	-0.618235	-0.618235	[E]	Amino acid transport and metabolism	Molecular Function: hydrolase activity (GO:0016787);;	K01255|3.86588e-63|bvg:104901800|K01255 leucyl aminopeptidase [EC:3.4.11.1] | (RefSeq) leucine aminopeptidase 1-like	[R]	General function prediction only	Cytosol aminopeptidase family, catalytic domain;; Cytosol aminopeptidase family, N-terminal domain	Leucine aminopeptidase 2, chloroplastic OS=Oryza sativa subsp. japonica OX=39947 GN=Os02g0794700 PE=2 SV=1	E	Amino acid transport and metabolism	cytosol aminopeptidase family, catalytic domain-domain-containing protein [Syncephalastrum racemosum]	molecular function: catalytic activity (GO:0003824)	Glutathione metabolism (ko00480)
c95757.graph_c0	Cluster 1	-0.890811	-0.00527	-0.344143	0.632074	0.82781	0.618863	-0.0455339	-0.234296	-0.558694	--	--	Molecular Function: hydrolase activity (GO:0016787);;	--	--	--	Peptidase inhibitor I9	Subtilisin-like protease SBT1.7 OS=Arabidopsis thaliana OX=3702 GN=SBT1.7 PE=1 SV=1	O	Posttranslational modification, protein turnover, chaperones	PREDICTED: subtilisin-like protease SBT1.7 [Glycine max]	molecular function: catalytic activity (GO:0003824)	--
c95823.graph_c1	Cluster 1	-0.365361	-0.385399	0.0694399	0.547487	0.361621	0.707395	-0.662627	-0.102326	-0.170231	[T]	Signal transduction mechanisms	Molecular Function: hydrolase activity (GO:0016787);;	K14497|2.53973e-99|atr:18444235|K14497 protein phosphatase 2C [EC:3.1.3.16] | (RefSeq) probable protein phosphatase 2C 8	[T]	Signal transduction mechanisms	Protein phosphatase 2C	Probable protein phosphatase 2C 8 OS=Oryza sativa subsp. japonica OX=39947 GN=Os01g0656200 PE=2 SV=1	T	Signal transduction mechanisms	unknown [Picea sitchensis]	molecular function: catalytic activity (GO:0003824)	Plant hormone signal transduction (ko04075)
c96995.graph_c0	Cluster 1	-0.335191	-0.694472	-1.0105	0.220281	0.272636	0.427359	0.514342	0.242069	0.363475	[K]	Transcription	Molecular Function: hydrolase activity (GO:0016787);;	--	[R]	General function prediction only	Leucine rich repeat;; Leucine Rich repeats (2 copies);; Leucine Rich Repeat	Plant intracellular Ras-group-related LRR protein 6 OS=Arabidopsis thaliana OX=3702 GN=PIRL6 PE=2 SV=1	S	Function unknown	PREDICTED: plant intracellular Ras-group-related LRR protein 6 [Ricinus communis]	molecular function: catalytic activity (GO:0003824)	--
c97115.graph_c0	Cluster 1	-0.43581	-0.518353	-0.550192	1.02249	1.09226	1.04744	-0.522019	-0.625494	-0.51032	[V]	Defense mechanisms	Molecular Function: hydrolase activity (GO:0016787);;	K16904|5.98701e-36|sita:101753293|K16904 dCTP diphosphatase [EC:3.6.1.12] | (RefSeq) dCTP pyrophosphatase 1	--	--	--	--	S	Function unknown	unknown [Picea sitchensis]	molecular function: catalytic activity (GO:0003824)	Pyrimidine metabolism (ko00240)
c98284.graph_c0	Cluster 1	-0.244848	-0.518724	-0.059292	0.467216	0.740938	0.591962	-0.281308	-0.38802	-0.307926	--	--	Molecular Function: hydrolase activity (GO:0016787);;	--	[G]	Carbohydrate transport and metabolism	Galactose binding lectin domain;; Glycosyl hydrolases family 35;; Beta-galactosidase jelly roll domain	Beta-galactosidase OS=Asparagus officinalis OX=4686 PE=2 SV=1	G	Carbohydrate transport and metabolism	beta-galactosidase 2-like [Asparagus officinalis]	molecular function: catalytic activity (GO:0003824)	--
c99721.graph_c0	Cluster 1	-0.445046	-0.548104	-0.70792	1.08159	1.04208	1.06777	-0.487702	-0.550863	-0.4518	--	--	Molecular Function: hydrolase activity (GO:0016787);;	--	[O]	Posttranslational modification, protein turnover, chaperones	Xylanase inhibitor N-terminal;; Xylanase inhibitor C-terminal;; Eukaryotic aspartyl protease	Aspartic proteinase nepenthesin-1 OS=Nepenthes gracilis OX=150966 GN=nep1 PE=1 SV=1	O	Posttranslational modification, protein turnover, chaperones	unknown [Picea sitchensis]	molecular function: catalytic activity (GO:0003824)	--
c76498.graph_c0	Cluster 1	-0.323687	-0.323687	-0.323687	0.760377	0.587046	0.594699	-0.323687	-0.323687	-0.323687	[C]	Energy production and conversion	Molecular Function: hydrogen ion transmembrane transporter activity (GO:0015078);; Cellular Component: vacuolar proton-transporting V-type ATPase complex (GO:0016471);; Biological Process: single-organism cellular process (GO:0044763);; Biological Process: hydrogen ion transmembrane transport (GO:1902600);;	K02154|1.81649e-127|nnu:104607555|K02154 V-type H+-transporting ATPase subunit a | (RefSeq) V-type proton ATPase subunit a2-like	[C]	Energy production and conversion	V-type ATPase 116kDa subunit family	V-type proton ATPase subunit a3 OS=Arabidopsis thaliana OX=3702 GN=VHA-a3 PE=1 SV=1	C	Energy production and conversion	Vph1p [Rhizophagus irregularis DAOM 197198w]	molecular function: transporter activity (GO:0005215);; biological process: single-organism process (GO:0044699);; biological process: localization (GO:0051179);; cellular component: cell (GO:0005623);; cellular component: membrane (GO:0016020);; cellular component: macromolecular complex (GO:0032991);; cellular component: organelle (GO:0043226);; cellular component: organelle part (GO:0044422);;…	Oxidative phosphorylation (ko00190);; Phagosome (ko04145)
c80904.graph_c0	Cluster 1	-0.595454	-0.544229	-0.755145	0.936579	1.10486	1.16378	-0.36653	-0.431805	-0.512056	[Q]	Secondary metabolites biosynthesis, transport and catabolism	Molecular Function: homogentisate 1,2-dioxygenase activity (GO:0004411);; Cellular Component: cytosol (GO:0005829);; Biological Process: L-phenylalanine catabolic process (GO:0006559);; Biological Process: tyrosine catabolic process (GO:0006572);; Biological Process: oxidation-reduction process (GO:0055114);; Biological Process: homogentisate catabolic process (GO:1902000);;	K00451|0|atr:18448173|K00451 homogentisate 1,2-dioxygenase [EC:1.13.11.5] | (RefSeq) homogentisate 1,2-dioxygenase	[E]	Amino acid transport and metabolism	homogentisate 1,2-dioxygenase	Homogentisate 1,2-dioxygenase OS=Arabidopsis thaliana OX=3702 GN=HGO PE=2 SV=2	Q	Secondary metabolites biosynthesis, transport and catabolism	unknown [Picea sitchensis]	molecular function: catalytic activity (GO:0003824);; biological process: metabolic process (GO:0008152);; biological process: single-organism process (GO:0044699);; cellular component: cell (GO:0005623);; cellular component: cell part (GO:0044464);; biological process: cellular process (GO:0009987)	Tyrosine metabolism (ko00350)
c67404.graph_c1	Cluster 1	-1.09913	-1.09913	-1.09913	2.23715	1.89363	2.46402	-1.09913	-1.09913	-1.09913	--	--	Molecular Function: GTPase activity (GO:0003924);; Molecular Function: structural constituent of cytoskeleton (GO:0005200);; Molecular Function: GTP binding (GO:0005525);; Cellular Component: cytoplasm (GO:0005737);; Cellular Component: microtubule (GO:0005874);; Biological Process: microtubule-based process (GO:0007017);;	K07375|0|ppp:PHYPADRAFT_232451|K07375 tubulin beta | (RefSeq) hypothetical protein	[Z]	Cytoskeleton	Tubulin/FtsZ family, GTPase domain;; Tubulin C-terminal domain	Tubulin beta-1/beta-2 chain OS=Chlamydomonas reinhardtii OX=3055 GN=TUBB1 PE=3 SV=1	Z	Cytoskeleton	beta-1 tubulin [Dendrobium catenatum]	molecular function: catalytic activity (GO:0003824);; molecular function: structural molecule activity (GO:0005198);; biological process: cellular process (GO:0009987);; biological process: cellular component organization or biogenesis (GO:0071840);; molecular function: binding (GO:0005488);; cellular component: cell (GO:0005623);; cellular component: cell part (GO:0044464);; cellular component: …	Phagosome (ko04145)
c83221.graph_c0	Cluster 1	0.108162	0.0590027	0.310742	0.378428	0.419905	0.295966	-0.582043	-0.621572	-0.368591	[E]	Amino acid transport and metabolism	Molecular Function: GTPase activity (GO:0003924);; Molecular Function: structural constituent of cytoskeleton (GO:0005200);; Molecular Function: GTP binding (GO:0005525);; Cellular Component: cytoplasm (GO:0005737);; Cellular Component: microtubule (GO:0005874);; Biological Process: cysteine biosynthetic process from serine (GO:0006535);; Biological Process: microtubule-based process (GO:0007017)…	K00640|1.11362e-146|smo:SELMODRAFT_132502|K00640 serine O-acetyltransferase [EC:2.3.1.30] | (RefSeq) hypothetical protein	[E]	Amino acid transport and metabolism	Serine acetyltransferase, N-terminal;; Bacterial transferase hexapeptide (six repeats)	Serine acetyltransferase 5 OS=Arabidopsis thaliana OX=3702 GN=SAT5 PE=1 SV=1	E	Amino acid transport and metabolism	hypothetical protein SELMODRAFT_132502 [Selaginella moellendorffii]	molecular function: catalytic activity (GO:0003824);; molecular function: structural molecule activity (GO:0005198);; biological process: cellular process (GO:0009987);; biological process: cellular component organization or biogenesis (GO:0071840);; molecular function: binding (GO:0005488);; cellular component: cell (GO:0005623);; cellular component: cell part (GO:0044464);; cellular component: …	Cysteine and methionine metabolism (ko00270);; Sulfur metabolism (ko00920);; Carbon metabolism (ko01200);; Biosynthesis of amino acids (ko01230)
c87887.graph_c1	Cluster 1	-0.938064	-0.938064	-0.938064	1.90391	1.46247	2.262	-0.938064	-0.938064	-0.938064	--	--	Molecular Function: GTPase activity (GO:0003924);; Molecular Function: structural constituent of cytoskeleton (GO:0005200);; Molecular Function: GTP binding (GO:0005525);; Cellular Component: cytoplasm (GO:0005737);; Cellular Component: microtubule (GO:0005874);; Biological Process: microtubule-based process (GO:0007017);;	K07374|0|pper:PRUPE_ppa005626mg|K07374 tubulin alpha | (RefSeq) hypothetical protein	[Z]	Cytoskeleton	Tubulin/FtsZ family, GTPase domain;; Tubulin C-terminal domain	Tubulin alpha chain OS=Prunus dulcis OX=3755 GN=TUBA PE=2 SV=1	Z	Cytoskeleton	predicted protein [Hordeum vulgare subsp. vulgare]	molecular function: catalytic activity (GO:0003824);; molecular function: structural molecule activity (GO:0005198);; biological process: cellular process (GO:0009987);; biological process: cellular component organization or biogenesis (GO:0071840);; molecular function: binding (GO:0005488);; cellular component: cell (GO:0005623);; cellular component: cell part (GO:0044464);; cellular component: …	Phagosome (ko04145)
c95016.graph_c0	Cluster 1	-0.720632	-0.720632	-0.720632	1.92091	1.18241	1.22047	-0.720632	-0.720632	-0.720632	--	--	Molecular Function: GTPase activity (GO:0003924);; Molecular Function: structural constituent of cytoskeleton (GO:0005200);; Molecular Function: GTP binding (GO:0005525);; Cellular Component: cytoplasm (GO:0005737);; Cellular Component: microtubule (GO:0005874);; Biological Process: microtubule-based process (GO:0007017);;	K07375|0|ppp:PHYPADRAFT_232451|K07375 tubulin beta | (RefSeq) hypothetical protein	[Z]	Cytoskeleton	Tubulin/FtsZ family, GTPase domain;; Tubulin C-terminal domain	Tubulin beta-1 chain OS=Cyanophora paradoxa OX=2762 GN=TUBB1 PE=2 SV=1	Z	Cytoskeleton	beta-1 tubulin [Dendrobium catenatum]	molecular function: catalytic activity (GO:0003824);; molecular function: structural molecule activity (GO:0005198);; biological process: cellular process (GO:0009987);; biological process: cellular component organization or biogenesis (GO:0071840);; molecular function: binding (GO:0005488);; cellular component: cell (GO:0005623);; cellular component: cell part (GO:0044464);; cellular component: …	Phagosome (ko04145)
c89140.graph_c0	Cluster 1	-0.403812	-0.521954	-0.404877	0.65719	0.651307	0.807584	-0.236078	-0.296592	-0.252767	--	--	Molecular Function: GTPase activity (GO:0003924);; Molecular Function: GTP binding (GO:0005525);; Cellular Component: nucleolus (GO:0005730);; Cellular Component: chloroplast (GO:0009507);;	--	[R]	General function prediction only	Guanylate-binding protein, N-terminal domain;; Guanylate-binding protein, C-terminal domain	--	S	Function unknown	PREDICTED: guanylate-binding protein 1-like [Nelumbo nucifera]	molecular function: catalytic activity (GO:0003824);; molecular function: binding (GO:0005488);; cellular component: cell (GO:0005623);; cellular component: membrane-enclosed lumen (GO:0031974);; cellular component: organelle (GO:0043226);; cellular component: organelle part (GO:0044422);; cellular component: cell part (GO:0044464)	--
c100103.graph_c1	Cluster 1	-0.399266	-0.181693	-0.294823	0.641566	0.716981	0.703482	-0.350933	-0.456833	-0.378481	--	--	Molecular Function: GTPase activator activity (GO:0005096);; Biological Process: positive regulation of GTPase activity (GO:0043547);;	K12486|6.80447e-124|atr:18444622|K12486 stromal membrane-associated protein | (RefSeq) probable ADP-ribosylation factor GTPase-activating protein AGD11	[R]	General function prediction only	Putative GTPase activating protein for Arf;; C2 domain	Probable ADP-ribosylation factor GTPase-activating protein AGD11 OS=Arabidopsis thaliana OX=3702 GN=AGD11 PE=2 SV=1	U	Intracellular trafficking, secretion, and vesicular transport	unknown [Picea sitchensis]	molecular function: molecular function regulator (GO:0098772);; biological process: biological regulation (GO:0065007)	Endocytosis (ko04144)
c97052.graph_c0	Cluster 1	-0.355783	-0.272563	-0.193883	0.580375	0.651401	0.751829	-0.384883	-0.336018	-0.440477	[R]	General function prediction only	Molecular Function: GTP binding (GO:0005525);; Molecular Function: hydrolase activity, acting on acid anhydrides (GO:0016817);;	--	--	--	Translocase of chloroplast 159/132, membrane anchor domain;; AIG1 family;; 50S ribosome-binding GTPase	Translocase of chloroplast 120, chloroplastic OS=Arabidopsis thaliana OX=3702 GN=TOC120 PE=1 SV=1	S	Function unknown	hypothetical protein AXG93_3296s1110 [Marchantia polymorpha subsp. ruderalis]	molecular function: binding (GO:0005488);; molecular function: catalytic activity (GO:0003824)	--
c83377.graph_c0	Cluster 1	-0.0613026	-0.0902892	-0.0881613	0.439693	0.676498	0.57105	-0.418887	-0.434346	-0.594254	[R]	General function prediction only	Molecular Function: GTP binding (GO:0005525);; Cellular Component: vacuole (GO:0005773);; Cellular Component: plasma membrane (GO:0005886);; Biological Process: small GTPase mediated signal transduction (GO:0007264);;	K07877|4.40271e-133|atr:18438695|K07877 Ras-related protein Rab-2A | (RefSeq) ras-related protein RABB1c	[U]	Intracellular trafficking, secretion, and vesicular transport	Ras family;; Ras of Complex, Roc, domain of DAPkinase;; ADP-ribosylation factor family;; 50S ribosome-binding GTPase	Ras-related protein RABB1c OS=Arabidopsis thaliana OX=3702 GN=RABB1C PE=1 SV=1	S	Function unknown	hypothetical protein AQUCO_00500138v1 [Aquilegia coerulea]	molecular function: binding (GO:0005488);; cellular component: cell (GO:0005623);; cellular component: organelle (GO:0043226);; cellular component: cell part (GO:0044464);; cellular component: membrane (GO:0016020);; biological process: cellular process (GO:0009987);; biological process: signaling (GO:0023052);; biological process: single-organism process (GO:0044699);; biological process: respon…	--
c48619.graph_c0	Cluster 1	-0.378182	-0.378182	-0.378182	0.926329	0.685321	0.657442	-0.378182	-0.378182	-0.378182	[J]	Translation, ribosomal structure and biogenesis	Molecular Function: GTP binding (GO:0005525);; Cellular Component: nucleolus (GO:0005730);; Cellular Component: microtubule cytoskeleton (GO:0015630);; Cellular Component: cytoskeletal part (GO:0044430);;	K14537|1.48594e-174|csv:101207909|K14537 nuclear GTP-binding protein | (RefSeq) nucleolar GTP-binding protein 2	[R]	General function prediction only	NGP1NT (NUC091) domain;; 50S ribosome-binding GTPase;; Ferrous iron transport protein B	Nuclear/nucleolar GTPase 2 OS=Arabidopsis thaliana OX=3702 GN=NUG2 PE=1 SV=1	S	Function unknown	NUC091 domain-domain-containing protein [Catenaria anguillulae PL171]	molecular function: binding (GO:0005488);; cellular component: cell (GO:0005623);; cellular component: membrane-enclosed lumen (GO:0031974);; cellular component: organelle (GO:0043226);; cellular component: organelle part (GO:0044422);; cellular component: cell part (GO:0044464)	Ribosome biogenesis in eukaryotes (ko03008)
c79008.graph_c0	Cluster 1	-0.438108	-0.438108	-0.438108	0.854674	0.731817	1.04216	-0.438108	-0.438108	-0.438108	[R]	General function prediction only	Molecular Function: GTP binding (GO:0005525);; Cellular Component: intracellular (GO:0005622);; Cellular Component: plasma membrane (GO:0005886);; Biological Process: small GTPase mediated signal transduction (GO:0007264);; Biological Process: protein transport (GO:0015031);;	K07877|1.78948e-113|smo:SELMODRAFT_439463|K07877 Ras-related protein Rab-2A | (RefSeq) Rab2-1; rab family GTPase	[U]	Intracellular trafficking, secretion, and vesicular transport	Ras family;; Ras of Complex, Roc, domain of DAPkinase;; ADP-ribosylation factor family;; 50S ribosome-binding GTPase;; Gtr1/RagA G protein conserved region	GTP-binding protein YPTC4 OS=Chlamydomonas reinhardtii OX=3055 GN=YPTC4 PE=3 SV=1	S	Function unknown	Rab2, rab family GTPase [Emiliania huxleyi CCMP1516]	molecular function: binding (GO:0005488);; cellular component: cell (GO:0005623);; cellular component: cell part (GO:0044464);; cellular component: membrane (GO:0016020);; biological process: cellular process (GO:0009987);; biological process: signaling (GO:0023052);; biological process: single-organism process (GO:0044699);; biological process: response to stimulus (GO:0050896);; biological proc…	--
c89885.graph_c1	Cluster 1	-0.741263	-0.741263	-0.741263	1.92549	1.07431	1.44777	-0.741263	-0.741263	-0.741263	--	--	Molecular Function: GTP binding (GO:0005525);; Cellular Component: endosome (GO:0005768);; Biological Process: small GTPase mediated signal transduction (GO:0007264);;	--	[U]	Intracellular trafficking, secretion, and vesicular transport	Ras family	Ras-related protein RABA2a OS=Arabidopsis thaliana OX=3702 GN=RABA2A PE=2 SV=1	S	Function unknown	Rab11/RabA-family small GTPase [Physcomitrella patens]	molecular function: binding (GO:0005488);; cellular component: cell (GO:0005623);; cellular component: organelle (GO:0043226);; cellular component: cell part (GO:0044464);; biological process: cellular process (GO:0009987);; biological process: signaling (GO:0023052);; biological process: single-organism process (GO:0044699);; biological process: response to stimulus (GO:0050896);; biological pro…	--
c94134.graph_c0	Cluster 1	-0.524834	-0.328914	-0.502943	0.546123	0.554893	0.667177	-0.144948	-0.0830699	-0.183484	--	--	Molecular Function: GPI-anchor transamidase activity (GO:0003923);; Biological Process: attachment of GPI anchor to protein (GO:0016255);; Cellular Component: GPI-anchor transamidase complex (GO:0042765);;	K05292|0|atr:18422180|K05292 phosphatidylinositol glycan, class T | (RefSeq) GPI transamidase component GPI16	[MO]	--	Gpi16 subunit, GPI transamidase component;; Gpi16 subunit, GPI transamidase component	--	S	Function unknown	GPI transamidase component GPI16 [Amborella trichopoda]	molecular function: catalytic activity (GO:0003824);; biological process: metabolic process (GO:0008152);; biological process: cellular process (GO:0009987);; biological process: single-organism process (GO:0044699);; cellular component: cell (GO:0005623);; cellular component: membrane (GO:0016020);; cellular component: macromolecular complex (GO:0032991);; cellular component: organelle (GO:00432…	Glycosylphosphatidylinositol(GPI)-anchor biosynthesis (ko00563)
c90029.graph_c0	Cluster 1	-0.380569	-0.454375	-0.500743	0.700586	0.760787	0.818174	-0.428397	-0.258578	-0.256884	--	--	Molecular Function: glycylpeptide N-tetradecanoyltransferase activity (GO:0004379);; Biological Process: N-terminal protein myristoylation (GO:0006499);;	K00671|0|pxb:103940920|K00671 glycylpeptide N-tetradecanoyltransferase [EC:2.3.1.97] | (RefSeq) glycylpeptide N-tetradecanoyltransferase 1	[I]	Lipid transport and metabolism	Myristoyl-CoA:protein N-myristoyltransferase, C-terminal domain;; Myristoyl-CoA:protein N-myristoyltransferase, N-terminal domain	Glycylpeptide N-tetradecanoyltransferase 1 OS=Arabidopsis thaliana OX=3702 GN=NMT1 PE=1 SV=2	I	Lipid transport and metabolism	PREDICTED: glycylpeptide N-tetradecanoyltransferase 1 isoform X1 [Pyrus x bretschneideri]	molecular function: catalytic activity (GO:0003824);; biological process: metabolic process (GO:0008152);; biological process: cellular process (GO:0009987)	--
c100808.graph_c0	Cluster 1	-0.306921	-0.319025	-0.33123	0.724964	0.683707	0.894922	-0.452977	-0.420993	-0.472446	[G]	Carbohydrate transport and metabolism	Molecular Function: glycopeptide alpha-N-acetylgalactosaminidase activity (GO:0033926);;	--	--	--	Alkaline and neutral invertase;; Amylo-alpha-1,6-glucosidase;; Alkaline and neutral invertase	Neutral/alkaline invertase 3, chloroplastic OS=Oryza sativa subsp. japonica OX=39947 GN=NIN3 PE=2 SV=1	S	Function unknown	Glycosyl hydrolase family 100 [Macleaya cordata]	molecular function: catalytic activity (GO:0003824)	--
c97818.graph_c1	Cluster 1	-0.49919	-0.488169	-0.505844	0.554028	0.576248	0.522769	0.0100625	-0.225867	0.0559633	[G]	Carbohydrate transport and metabolism	Molecular Function: glycopeptide alpha-N-acetylgalactosaminidase activity (GO:0033926);;	--	--	--	Alkaline and neutral invertase;; Amylo-alpha-1,6-glucosidase	Alkaline/neutral invertase CINV2 OS=Arabidopsis thaliana OX=3702 GN=CINV2 PE=1 SV=1	S	Function unknown	neutral/alkaline invertase [Taxus wallichiana var. chinensis]	molecular function: catalytic activity (GO:0003824)	--
c86442.graph_c0	Cluster 1	-0.507066	-0.507066	-0.507066	1.31668	0.492934	1.23278	-0.507066	-0.507066	-0.507066	[E]	Amino acid transport and metabolism	Molecular Function: glycine hydroxymethyltransferase activity (GO:0004372);; Molecular Function: protein binding (GO:0005515);; Cellular Component: nucleus (GO:0005634);; Cellular Component: mitochondrial matrix (GO:0005759);; Cellular Component: plasma membrane (GO:0005886);; Biological Process: L-serine metabolic process (GO:0006563);; Biological Process: circadian rhythm (GO:0007623);; Molecul…	K00600|0|csl:COCSUDRAFT_59654|K00600 glycine hydroxymethyltransferase [EC:2.1.2.1] | (RefSeq) SHMT-domain-containing protein	[E]	Amino acid transport and metabolism	Serine hydroxymethyltransferase	Serine hydroxymethyltransferase 1, mitochondrial OS=Arabidopsis thaliana OX=3702 GN=SHM1 PE=1 SV=1	E	Amino acid transport and metabolism	SHMT-domain-containing protein [Coccomyxa subellipsoidea C-169]	molecular function: catalytic activity (GO:0003824);; molecular function: binding (GO:0005488);; cellular component: cell (GO:0005623);; cellular component: organelle (GO:0043226);; cellular component: cell part (GO:0044464);; cellular component: membrane-enclosed lumen (GO:0031974);; cellular component: organelle part (GO:0044422);; cellular component: membrane (GO:0016020);; biological process:…	Glycine, serine and threonine metabolism (ko00260);; Cyanoamino acid metabolism (ko00460);; Glyoxylate and dicarboxylate metabolism (ko00630);; One carbon pool by folate (ko00670);; Carbon metabolism (ko01200);; Biosynthesis of amino acids (ko01230)
c81969.graph_c0	Cluster 1	-0.902154	-0.902154	-0.902154	2.32589	1.87816	1.20888	-0.902154	-0.902154	-0.902154	[E]	Amino acid transport and metabolism	Molecular Function: glycine hydroxymethyltransferase activity (GO:0004372);; Cellular Component: mitochondrion (GO:0005739);; Biological Process: glycine metabolic process (GO:0006544);; Biological Process: L-serine metabolic process (GO:0006563);; Molecular Function: methyltransferase activity (GO:0008168);; Molecular Function: pyridoxal phosphate binding (GO:0030170);; Biological Process: methy…	K00600|0|mis:MICPUN_63428|K00600 glycine hydroxymethyltransferase [EC:2.1.2.1] | (RefSeq) hypothetical protein	[E]	Amino acid transport and metabolism	Serine hydroxymethyltransferase;; Aminotransferase class I and II	Serine hydroxymethyltransferase 1, mitochondrial OS=Arabidopsis thaliana OX=3702 GN=SHM1 PE=1 SV=1	E	Amino acid transport and metabolism	serine hydroxymethyltransferase [Zea mays]	molecular function: catalytic activity (GO:0003824);; cellular component: cell (GO:0005623);; cellular component: organelle (GO:0043226);; cellular component: cell part (GO:0044464);; biological process: metabolic process (GO:0008152);; biological process: cellular process (GO:0009987);; biological process: single-organism process (GO:0044699);; molecular function: binding (GO:0005488)	Glycine, serine and threonine metabolism (ko00260);; Cyanoamino acid metabolism (ko00460);; Glyoxylate and dicarboxylate metabolism (ko00630);; One carbon pool by folate (ko00670);; Carbon metabolism (ko01200);; Biosynthesis of amino acids (ko01230)
c78286.graph_c0	Cluster 1	-0.591161	-0.550179	-0.525437	0.921087	1.1894	1.25752	-0.565712	-0.617067	-0.518445	[C]	Energy production and conversion	Molecular Function: glycerol-3-phosphate dehydrogenase [NAD+] activity (GO:0004367);; Molecular Function: calcium-transporting ATPase activity (GO:0005388);; Molecular Function: calmodulin binding (GO:0005516);; Molecular Function: ATP binding (GO:0005524);; Cellular Component: cytosol (GO:0005829);; Cellular Component: integral component of plasma membrane (GO:0005887);; Biological Process: carb…	K00006|0|egu:105057681|K00006 glycerol-3-phosphate dehydrogenase (NAD+) [EC:1.1.1.8] | (RefSeq) probable glycerol-3-phosphate dehydrogenase [NAD(+)] 1, cytosolic	[C]	Energy production and conversion	NAD-dependent glycerol-3-phosphate dehydrogenase C-terminus;; NAD-dependent glycerol-3-phosphate dehydrogenase N-terminus	Probable glycerol-3-phosphate dehydrogenase [NAD(+)] 1, cytosolic OS=Oryza sativa subsp. japonica OX=39947 GN=Os01g0939600 PE=2 SV=1	C	Energy production and conversion	PREDICTED: probable glycerol-3-phosphate dehydrogenase [NAD(+)] 1, cytosolic [Elaeis guineensis]	molecular function: catalytic activity (GO:0003824);; biological process: metabolic process (GO:0008152);; biological process: single-organism process (GO:0044699);; molecular function: transporter activity (GO:0005215);; biological process: localization (GO:0051179);; molecular function: binding (GO:0005488);; cellular component: cell (GO:0005623);; cellular component: cell part (GO:0044464);; c…	Glycerophospholipid metabolism (ko00564)
c100823.graph_c1	Cluster 1	-0.3624	-0.391299	-0.512519	0.960982	0.990899	1.03372	-0.581402	-0.542972	-0.595012	[C]	Energy production and conversion	Molecular Function: glutathione-disulfide reductase activity (GO:0004362);; Cellular Component: cytoplasm (GO:0005737);; Biological Process: glutathione metabolic process (GO:0006749);; Biological Process: electron transport chain (GO:0022900);; Biological Process: cell redox homeostasis (GO:0045454);; Molecular Function: flavin adenine dinucleotide binding (GO:0050660);; Molecular Function: NADP…	K00383|0|mus:103988968|K00383 glutathione reductase (NADPH) [EC:1.8.1.7] | (RefSeq) glutathione reductase, cytosolic	[Q]	Secondary metabolites biosynthesis, transport and catabolism	Pyridine nucleotide-disulphide oxidoreductase;; Pyridine nucleotide-disulphide oxidoreductase, dimerisation domain;; Pyridine nucleotide-disulphide oxidoreductase;; Pyridine nucleotide-disulphide oxidoreductase;; Alanine dehydrogenase/PNT, C-terminal domain	Glutathione reductase, cytosolic OS=Oryza sativa subsp. japonica OX=39947 GN=GRC2 PE=2 SV=2	C	Energy production and conversion	unknown [Picea sitchensis]	molecular function: catalytic activity (GO:0003824);; molecular function: antioxidant activity (GO:0016209);; biological process: metabolic process (GO:0008152);; biological process: cellular process (GO:0009987);; biological process: single-organism process (GO:0044699);; biological process: response to stimulus (GO:0050896);; biological process: detoxification (GO:0098754);; cellular component:…	Glutathione metabolism (ko00480)
c81460.graph_c0	Cluster 1	-0.50607	-0.850077	-0.84834	2.1447	2.07054	1.9543	-1.485	-1.40366	-1.07639	[O]	Posttranslational modification, protein turnover, chaperones	Molecular Function: glutathione transferase activity (GO:0004364);; Cellular Component: cytoplasm (GO:0005737);; Biological Process: glutathione metabolic process (GO:0006749);;	K00799|2.03071e-105|nnu:104608091|K00799 glutathione S-transferase [EC:2.5.1.18] | (RefSeq) glutathione S-transferase F10-like	[O]	Posttranslational modification, protein turnover, chaperones	Glutathione S-transferase, N-terminal domain;; Glutathione S-transferase, C-terminal domain;; Glutathione S-transferase, N-terminal domain;; Glutathione S-transferase, N-terminal domain;; Glutathione S-transferase, C-terminal domain	Glutathione S-transferase F9 OS=Arabidopsis thaliana OX=3702 GN=GSTF9 PE=1 SV=1	O	Posttranslational modification, protein turnover, chaperones	PREDICTED: glutathione S-transferase F10-like [Nelumbo nucifera]	molecular function: catalytic activity (GO:0003824);; cellular component: cell (GO:0005623);; cellular component: cell part (GO:0044464);; biological process: metabolic process (GO:0008152);; biological process: cellular process (GO:0009987)	Glutathione metabolism (ko00480)
c97530.graph_c0	Cluster 1	-0.374046	-0.411022	-0.493811	0.512785	0.504352	0.487335	0.0265538	-0.214827	-0.0373204	[O]	Posttranslational modification, protein turnover, chaperones	Molecular Function: glutathione transferase activity (GO:0004364);; Cellular Component: cytoplasm (GO:0005737);; Biological Process: glutathione metabolic process (GO:0006749);;	K00799|6.84299e-91|fve:101294657|K00799 glutathione S-transferase [EC:2.5.1.18] | (RefSeq) glutathione S-transferase T1	[O]	Posttranslational modification, protein turnover, chaperones	Glutathione S-transferase, N-terminal domain;; Glutathione S-transferase, N-terminal domain;; Glutathione S-transferase, N-terminal domain	Glutathione S-transferase T1 OS=Arabidopsis thaliana OX=3702 GN=GSTT1 PE=2 SV=1	O	Posttranslational modification, protein turnover, chaperones	unknown [Picea sitchensis]	molecular function: catalytic activity (GO:0003824);; cellular component: cell (GO:0005623);; cellular component: cell part (GO:0044464);; biological process: metabolic process (GO:0008152);; biological process: cellular process (GO:0009987)	Glutathione metabolism (ko00480)
c97801.graph_c0	Cluster 1	-0.956474	-1.04834	-0.512656	1.75508	1.83417	1.87266	-0.755777	-1.23075	-0.95791	[O]	Posttranslational modification, protein turnover, chaperones	Molecular Function: glutathione transferase activity (GO:0004364);;	K00799|2.61446e-55|pda:103710563|K00799 glutathione S-transferase [EC:2.5.1.18] | (RefSeq) probable glutathione S-transferase	[O]	Posttranslational modification, protein turnover, chaperones	Glutathione S-transferase, N-terminal domain;; Glutathione S-transferase, N-terminal domain;; Glutathione S-transferase, N-terminal domain;; Glutathione S-transferase, C-terminal domain;; Glutathione S-transferase, C-terminal domain	Probable glutathione S-transferase parA OS=Nicotiana tabacum OX=4097 GN=PARA PE=2 SV=1	O	Posttranslational modification, protein turnover, chaperones	tau class glutathione S-transferase [Pinus tabuliformis]	molecular function: catalytic activity (GO:0003824)	Glutathione metabolism (ko00480)
c93018.graph_c2	Cluster 1	-1.27611	-0.198571	-0.630482	1.30738	1.8346	1.73382	-0.591413	-0.641842	-1.53737	[E]	Amino acid transport and metabolism	Molecular Function: glutamate dehydrogenase [NAD(P)+] activity (GO:0004353);; Biological Process: cellular amino acid metabolic process (GO:0006520);; Biological Process: oxidation-reduction process (GO:0055114);;	--	[E]	Amino acid transport and metabolism	--	Glutamate dehydrogenase OS=Zea mays OX=4577 GN=GDH1 PE=1 SV=1	E	Amino acid transport and metabolism	Glutamate dehydrogenase [Zea mays]	molecular function: catalytic activity (GO:0003824);; biological process: metabolic process (GO:0008152);; biological process: single-organism process (GO:0044699);; biological process: cellular process (GO:0009987)	--
c93018.graph_c1	Cluster 1	-1.74143	-0.491591	-0.828895	2.21237	1.59377	1.91354	-0.91515	-1.08936	-0.653256	[E]	Amino acid transport and metabolism	Molecular Function: glutamate dehydrogenase (NAD+) activity (GO:0004352);; Molecular Function: glutamate dehydrogenase [NAD(P)+] activity (GO:0004353);; Molecular Function: copper ion binding (GO:0005507);; Molecular Function: ATP binding (GO:0005524);; Cellular Component: mitochondrion (GO:0005739);; Cellular Component: vacuolar membrane (GO:0005774);; Biological Process: cellular amino acid met…	K00261|1.99378e-45|nnu:104609813|K00261 glutamate dehydrogenase (NAD(P)+) [EC:1.4.1.3] | (RefSeq) glutamate dehydrogenase 2	[E]	Amino acid transport and metabolism	Glutamate/Leucine/Phenylalanine/Valine dehydrogenase	Glutamate dehydrogenase 3, mitochondrial OS=Oryza sativa subsp. japonica OX=39947 GN=GDH3 PE=2 SV=1	E	Amino acid transport and metabolism	unknown [Lotus japonicus]	molecular function: catalytic activity (GO:0003824);; biological process: metabolic process (GO:0008152);; biological process: single-organism process (GO:0044699);; molecular function: binding (GO:0005488);; cellular component: cell (GO:0005623);; cellular component: organelle (GO:0043226);; cellular component: cell part (GO:0044464);; cellular component: membrane (GO:0016020);; cellular compone…	Arginine biosynthesis (ko00220);; Alanine, aspartate and glutamate metabolism (ko00250);; Nitrogen metabolism (ko00910);; Carbon metabolism (ko01200)
c93018.graph_c0	Cluster 1	-0.943834	-0.845709	-0.530914	1.94575	2.07717	2.05034	-1.4386	-1.44457	-0.869622	[E]	Amino acid transport and metabolism	Molecular Function: glutamate dehydrogenase (NAD+) activity (GO:0004352);; Biological Process: cellular amino acid metabolic process (GO:0006520);; Biological Process: oxidation-reduction process (GO:0055114);;	K00261|6.26646e-180|tcc:TCM_014809|K00261 glutamate dehydrogenase (NAD(P)+) [EC:1.4.1.3] | (RefSeq) Glutamate dehydrogenase 2	[E]	Amino acid transport and metabolism	Glutamate/Leucine/Phenylalanine/Valine dehydrogenase;; Glu/Leu/Phe/Val dehydrogenase, dimerisation domain	Glutamate dehydrogenase 2 OS=Arabidopsis thaliana OX=3702 GN=GDH2 PE=1 SV=1	E	Amino acid transport and metabolism	glutamate dehydrogenase, partial [Pinus sylvestris]	molecular function: catalytic activity (GO:0003824);; biological process: metabolic process (GO:0008152);; biological process: single-organism process (GO:0044699);; biological process: cellular process (GO:0009987)	Arginine biosynthesis (ko00220);; Alanine, aspartate and glutamate metabolism (ko00250);; Nitrogen metabolism (ko00910);; Carbon metabolism (ko01200)
c96541.graph_c0	Cluster 1	-0.512347	-0.542994	-0.379304	1.05521	1.05285	0.98775	-0.486342	-0.615052	-0.55977	[G]	Carbohydrate transport and metabolism	Molecular Function: glucose-6-phosphate isomerase activity (GO:0004347);; Cellular Component: cytosol (GO:0005829);; Biological Process: gluconeogenesis (GO:0006094);; Biological Process: glycolytic process (GO:0006096);; Biological Process: defense response to fungus, incompatible interaction (GO:0009817);;	K01810|0|atr:18428245|K01810 glucose-6-phosphate isomerase [EC:5.3.1.9] | (RefSeq) glucose-6-phosphate isomerase, cytosolic	[G]	Carbohydrate transport and metabolism	Phosphoglucose isomerase	Glucose-6-phosphate isomerase, cytosolic 1 OS=Clarkia xantiana OX=3938 GN=PGIC1 PE=3 SV=1	G	Carbohydrate transport and metabolism	glucose-6-phosphate isomerase, cytosolic-like [Cucurbita pepo subsp. pepo]	molecular function: catalytic activity (GO:0003824);; cellular component: cell (GO:0005623);; cellular component: cell part (GO:0044464);; biological process: metabolic process (GO:0008152);; biological process: single-organism process (GO:0044699);; biological process: cellular process (GO:0009987);; biological process: immune system process (GO:0002376);; biological process: response to stimulu…	Glycolysis / Gluconeogenesis (ko00010);; Pentose phosphate pathway (ko00030);; Starch and sucrose metabolism (ko00500);; Amino sugar and nucleotide sugar metabolism (ko00520);; Carbon metabolism (ko01200)
[truncated: 2,785 more rows]
