# Supplementary material for: De novo transcriptome analysis provides insights into the salt tolerance of Podocarpus macrophyllus under salinity stress
Source: BMC Plant Biol. 2021 Oct 25;21:489. doi: 10.1186/s12870-021-03274-1 (PMC8543971; doi:10.1186/s12870-021-03274-1)
Supplement: Supplementary file 3 — Additional file 3: Supplementary Dataset 2. Gene co-expression clusters of the downregulated DEGs in P. macrophyllus under LS salt stress. [file 12870_2021_3274_MOESM3_ESM.xlsx]

## Sheet: Suppl_Dataset2
Supplementary Dataset 2. Gene co-expression clusters of the downregulated DEGs in P. macrophyllus under LS salt stress.
Unigene ID	Clusters	CK-1	CK-2	CK-3	LS-1	LS-2	LS-3	SS-1	SS-2	SS-3	COG class	COG annotation	GO annotation	KEGG annotation	KOG class	KOG annotation	Pfam annotation	Swissprot annotation	eggNOG class	eggNOG annotation	Nr annotation	GO second level annotation	KEGG pathway annotation
c103247.graph_c0	Cluster 2	0.464011	0.563702	0.269377	-1.11286	-0.769636	-0.734611	0.473259	0.548469	0.298284	[G]	Carbohydrate transport and metabolism	Molecular Function: zinc ion binding (GO:0008270);; Molecular Function: oxidoreductase activity (GO:0016491);; Biological Process: oxidation-reduction process (GO:0055114);;	K00083|6.70179e-153|atr:105421195|K00083 cinnamyl-alcohol dehydrogenase [EC:1.1.1.195] | (RefSeq) probable mannitol dehydrogenase	[Q]	Secondary metabolites biosynthesis, transport and catabolism	Alcohol dehydrogenase GroES-like domain;; Zinc-binding dehydrogenase;; Zinc-binding dehydrogenase	Probable cinnamyl alcohol dehydrogenase OS=Pinus radiata OX=3347 GN=CAD PE=2 SV=1	C	Energy production and conversion	unknown [Picea sitchensis]	molecular function: binding (GO:0005488);; molecular function: catalytic activity (GO:0003824);; biological process: metabolic process (GO:0008152);; biological process: single-organism process (GO:0044699)	Phenylpropanoid biosynthesis (ko00940)
c84309.graph_c0	Cluster 2	0.0632356	0.100534	-0.119629	-0.811806	-0.451338	-0.271632	0.496195	0.523916	0.470524	[ER]	Amino acid transport and metabolism ;; General function prediction only	Molecular Function: zinc ion binding (GO:0008270);; Molecular Function: oxidoreductase activity (GO:0016491);; Biological Process: oxidation-reduction process (GO:0055114);;	--	[Q]	Secondary metabolites biosynthesis, transport and catabolism	Zinc-binding dehydrogenase;; Alcohol dehydrogenase GroES-like domain;; Glucose dehydrogenase C-terminus	Probable mannitol dehydrogenase 3 OS=Stylosanthes humilis OX=35628 GN=CAD3 PE=2 SV=1	E	Amino acid transport and metabolism	predicted protein [Physcomitrella patens]	molecular function: binding (GO:0005488);; molecular function: catalytic activity (GO:0003824);; biological process: metabolic process (GO:0008152);; biological process: single-organism process (GO:0044699)	--
c90319.graph_c0	Cluster 2	0.0341152	0.747102	-0.609493	-0.574826	-0.539006	-0.423831	0.366574	0.433211	0.566154	[QR]	Secondary metabolites biosynthesis, transport and catabolism ;; General function prediction only	Molecular Function: zinc ion binding (GO:0008270);; Molecular Function: oxidoreductase activity (GO:0016491);; Biological Process: oxidation-reduction process (GO:0055114);;	K07119|1.43963e-35|vvi:100253369|K07119 uncharacterized protein | (RefSeq) 2-alkenal reductase (NADP(+)-dependent)	[R]	General function prediction only	--	NADPH-dependent oxidoreductase 2-alkenal reductase OS=Arabidopsis thaliana OX=3702 GN=AER PE=1 SV=1	S	Function unknown	unknown [Picea sitchensis]	molecular function: binding (GO:0005488);; molecular function: catalytic activity (GO:0003824);; biological process: metabolic process (GO:0008152);; biological process: single-organism process (GO:0044699)	--
c78068.graph_c0	Cluster 2	0.267761	0.298586	0.0922372	-0.763737	-0.84051	-0.766509	0.57963	0.54204	0.590502	[QR]	Secondary metabolites biosynthesis, transport and catabolism ;; General function prediction only	Molecular Function: zinc ion binding (GO:0008270);; Cellular Component: integral component of membrane (GO:0016021);; Molecular Function: oxidoreductase activity (GO:0016491);; Biological Process: oxidation-reduction process (GO:0055114);;	--	[R]	General function prediction only	N-terminal domain of oxidoreductase;; Zinc-binding dehydrogenase;; Zinc-binding dehydrogenase	2-alkenal reductase (NADP(+)-dependent) OS=Nicotiana tabacum OX=4097 GN=DBR PE=1 SV=1	S	Function unknown	unknown [Picea sitchensis]	molecular function: binding (GO:0005488);; cellular component: membrane (GO:0016020);; cellular component: membrane part (GO:0044425);; molecular function: catalytic activity (GO:0003824);; biological process: metabolic process (GO:0008152);; biological process: single-organism process (GO:0044699)	--
c91525.graph_c0	Cluster 2	0.169013	0.0637049	0.612883	-0.106622	-0.547194	-1.11024	0.586289	0.101756	0.230413	--	--	Molecular Function: zinc ion binding (GO:0008270);;	--	[R]	General function prediction only	DYW family of nucleic acid deaminases;; PPR repeat	Pentatricopeptide repeat-containing protein At2g22070 OS=Arabidopsis thaliana OX=3702 GN=PCMP-H41 PE=3 SV=1	S	Function unknown	unknown [Picea sitchensis]	molecular function: binding (GO:0005488)	--
c96697.graph_c0	Cluster 2	0.287958	0.312377	0.218953	-0.821432	-0.624458	-0.724408	0.371351	0.488789	0.49087	--	--	Molecular Function: zinc ion binding (GO:0008270);;	--	[O]	Posttranslational modification, protein turnover, chaperones	--	E3 ubiquitin-protein ligase MBR1 OS=Arabidopsis thaliana OX=3702 GN=MBR1 PE=1 SV=1	O	Posttranslational modification, protein turnover, chaperones	hypothetical protein CL1032Contig1_02, partial [Pinus taeda]	molecular function: binding (GO:0005488)	--
c81073.graph_c0	Cluster 2	0.13066	0.0887989	0.0779596	-0.559067	-0.595622	-0.714961	0.510301	0.55163	0.510301	[G]	Carbohydrate transport and metabolism	Molecular Function: UTP:glucose-1-phosphate uridylyltransferase activity (GO:0003983);; Cellular Component: cytosol (GO:0005829);; Biological Process: UDP-glucose metabolic process (GO:0006011);; Biological Process: nucleotide-sugar biosynthetic process (GO:0009226);; Biological Process: pollen development (GO:0009555);; Molecular Function: UTP:arabinose-1-phosphate uridylyltransferase activity (…	K12447|0|atr:18424675|K12447 UDP-sugar pyrophosphorylase [EC:2.7.7.64] | (RefSeq) UDP-sugar pyrophospharylase	[M]	Cell wall/membrane/envelope biogenesis	UTP--glucose-1-phosphate uridylyltransferase	UDP-sugar pyrophosphorylase OS=Cucumis melo OX=3656 GN=USP PE=1 SV=1	G	Carbohydrate transport and metabolism	unknown [Picea sitchensis]	molecular function: catalytic activity (GO:0003824);; cellular component: cell (GO:0005623);; cellular component: cell part (GO:0044464);; biological process: metabolic process (GO:0008152);; biological process: cellular process (GO:0009987);; biological process: multicellular organismal process (GO:0032501);; biological process: developmental process (GO:0032502);; biological process: single-org…	Pentose and glucuronate interconversions (ko00040);; Galactose metabolism (ko00052);; Ascorbate and aldarate metabolism (ko00053);; Amino sugar and nucleotide sugar metabolism (ko00520)
c103244.graph_c0	Cluster 2	0.163082	0.0954768	0.17063	-0.803594	-0.466952	-0.541232	0.531983	0.419566	0.431039	[F]	Nucleotide transport and metabolism	Molecular Function: uracil phosphoribosyltransferase activity (GO:0004845);; Biological Process: uracil salvage (GO:0006223);;	K00761|4.1616e-134|nnu:104601122|K00761 uracil phosphoribosyltransferase [EC:2.4.2.9] | (RefSeq) uracil phosphoribosyltransferase	[TZ]	--	Uracil phosphoribosyltransferase;; Phosphoribosyl transferase domain	Uracil phosphoribosyltransferase OS=Nicotiana tabacum OX=4097 GN=UPP PE=2 SV=1	F	Nucleotide transport and metabolism	hypothetical protein BVC80_1821g93 [Macleaya cordata]	molecular function: catalytic activity (GO:0003824);; biological process: metabolic process (GO:0008152);; biological process: cellular process (GO:0009987);; biological process: single-organism process (GO:0044699)	Pyrimidine metabolism (ko00240)
c89970.graph_c0	Cluster 2	0.172174	0.0994329	0.21926	-0.751263	-0.759391	-0.599098	0.543832	0.53056	0.544493	[T]	Signal transduction mechanisms	Molecular Function: ubiquitin-protein transferase activity (GO:0004842);; Biological Process: protein ubiquitination (GO:0016567);;	--	[S]	Function unknown	Armadillo/beta-catenin-like repeat;; U-box domain;; HEAT repeats	U-box domain-containing protein 13 OS=Arabidopsis thaliana OX=3702 GN=PUB13 PE=1 SV=1	S	Function unknown	U-box domain-containing protein 15 [Amborella trichopoda]	molecular function: catalytic activity (GO:0003824);; biological process: metabolic process (GO:0008152);; biological process: cellular process (GO:0009987)	--
c99051.graph_c1	Cluster 2	0.353951	0.329617	0.126523	-0.679709	-0.681956	-0.696649	0.400891	0.386308	0.461023	[E]	Amino acid transport and metabolism	Molecular Function: transporter activity (GO:0005215);; Biological Process: oligopeptide transport (GO:0006857);; Cellular Component: integral component of membrane (GO:0016021);;	--	[E]	Amino acid transport and metabolism	POT family	Protein NRT1/ PTR FAMILY 8.1 OS=Arabidopsis thaliana OX=3702 GN=NPF8.1 PE=1 SV=1	E	Amino acid transport and metabolism	NPF family transporter [Pinus pinaster]	molecular function: transporter activity (GO:0005215);; biological process: localization (GO:0051179);; cellular component: membrane (GO:0016020);; cellular component: membrane part (GO:0044425)	--
c86729.graph_c0	Cluster 2	0.249736	0.3375	0.285152	-0.769168	-0.721527	-0.922324	0.497035	0.66648	0.377116	[V]	Defense mechanisms	Molecular Function: transmembrane transporter activity (GO:0022857);; Biological Process: transmembrane transport (GO:0055085);;	K03327|6.40249e-115|ppp:PHYPADRAFT_115514|K03327 multidrug resistance protein, MATE family | (RefSeq) hypothetical protein	[R]	General function prediction only	MatE;; MatE	Protein DETOXIFICATION 16 OS=Arabidopsis thaliana OX=3702 GN=DTX16 PE=2 SV=1	V	Defense mechanisms	hypothetical protein PHYPA_013926 [Physcomitrella patens]	molecular function: transporter activity (GO:0005215);; biological process: localization (GO:0051179)	--
c101959.graph_c0	Cluster 2	0.438658	0.359946	0.315446	-1.07774	-1.02397	-0.766812	0.615658	0.601472	0.537342	[ET]	Amino acid transport and metabolism ;; Signal transduction mechanisms	Molecular Function: transmembrane signaling receptor activity (GO:0004888);; Molecular Function: ion channel activity (GO:0005216);; Biological Process: ion transport (GO:0006811);; Biological Process: response to stress (GO:0006950);; Biological Process: signal transduction (GO:0007165);;	K05387|0|smo:SELMODRAFT_102172|K05387 glutamate receptor, ionotropic, plant | (RefSeq) hypothetical protein	[PET]	--	Receptor family ligand binding region;; Ligand-gated ion channel;; Periplasmic binding protein;; Bacterial extracellular solute-binding proteins, family 3;; Ligated ion channel L-glutamate- and glycine-binding site;; Periplasmic binding protein domain	Glutamate receptor 3.3 OS=Arabidopsis thaliana OX=3702 GN=GLR3.3 PE=2 SV=1	U	Intracellular trafficking, secretion, and vesicular transport	hypothetical protein SELMODRAFT_102172 [Selaginella moellendorffii]	molecular function: signal transducer activity (GO:0004871);; molecular function: molecular transducer activity (GO:0060089);; biological process: cellular process (GO:0009987);; biological process: signaling (GO:0023052);; biological process: single-organism process (GO:0044699);; biological process: response to stimulus (GO:0050896);; biological process: biological regulation (GO:0065007);; mol…	--
c83625.graph_c1	Cluster 2	0.0353697	0.346637	0.248884	-0.754938	-0.805564	-0.709732	0.598033	0.557006	0.484303	[T]	Signal transduction mechanisms	Molecular Function: transmembrane receptor protein serine/threonine kinase activity (GO:0004675);; Molecular Function: non-membrane spanning protein tyrosine kinase activity (GO:0004715);; Molecular Function: ATP binding (GO:0005524);; Cellular Component: plasma membrane (GO:0005886);; Biological Process: transmembrane receptor protein serine/threonine kinase signaling pathway (GO:0007178);; Cell…	--	--	--	Protein tyrosine kinase;; Protein kinase domain	Receptor protein kinase TMK1 OS=Arabidopsis thaliana OX=3702 GN=TMK1 PE=1 SV=1	T	Signal transduction mechanisms	unnamed protein product, partial [Vitis vinifera]	molecular function: catalytic activity (GO:0003824);; molecular function: signal transducer activity (GO:0004871);; molecular function: molecular transducer activity (GO:0060089);; biological process: metabolic process (GO:0008152);; biological process: cellular process (GO:0009987);; biological process: signaling (GO:0023052);; biological process: single-organism process (GO:0044699);; biologica…	--
c96491.graph_c1	Cluster 2	0.237792	0.25776	0.277456	-0.395734	-0.534798	-0.319785	0.212436	0.0270811	0.237792	--	--	Molecular Function: translation elongation factor activity (GO:0003746);; Cellular Component: intracellular (GO:0005622);; Biological Process: translational elongation (GO:0006414);;	--	--	--	F-box domain;; F-box-like	Protein UNUSUAL FLORAL ORGANS OS=Arabidopsis thaliana OX=3702 GN=UFO PE=1 SV=2	S	Function unknown	UFO1 [Pinus tabuliformis]	molecular function: binding (GO:0005488);; biological process: metabolic process (GO:0008152);; biological process: cellular process (GO:0009987);; cellular component: cell (GO:0005623);; cellular component: cell part (GO:0044464)	--
c92220.graph_c0	Cluster 2	0.241256	0.249864	0.247522	-0.808249	-0.832827	-1.07714	0.612261	0.614081	0.753237	[J]	Translation, ribosomal structure and biogenesis	Molecular Function: translation elongation factor activity (GO:0003746);; Cellular Component: cytoplasm (GO:0005737);; Biological Process: translational elongation (GO:0006414);;	K02356|1.51964e-105|atr:18432316|K02356 elongation factor P | (RefSeq) uncharacterized LOC18432316	--	--	Elongation factor P, C-terminal;; Elongation factor P (EF-P) KOW-like domain;; Elongation factor P (EF-P) OB domain	--	J	Translation, ribosomal structure and biogenesis	unknown [Picea sitchensis]	molecular function: binding (GO:0005488);; biological process: metabolic process (GO:0008152);; biological process: cellular process (GO:0009987);; cellular component: cell (GO:0005623);; cellular component: cell part (GO:0044464)	--
c85808.graph_c0	Cluster 2	0.255229	0.238399	0.252127	-0.646558	-0.81851	-0.578707	0.339481	0.454598	0.503939	[M]	Cell wall/membrane/envelope biogenesis	Molecular Function: transferase activity, transferring glycosyl groups (GO:0016757);;	--	--	--	Glycosyl transferase family 8	Probable galacturonosyltransferase-like 7 OS=Arabidopsis thaliana OX=3702 GN=GATL7 PE=2 SV=1	O	Posttranslational modification, protein turnover, chaperones	probable galacturonosyltransferase-like 7 [Citrus clementina]	molecular function: catalytic activity (GO:0003824)	--
c90501.graph_c1	Cluster 2	0.329061	0.131424	0.530785	-0.955892	-0.670939	-0.733857	0.415679	0.41761	0.536128	--	--	Molecular Function: transferase activity, transferring glycosyl groups (GO:0016757);;	--	[GC]	--	UDP-glucoronosyl and UDP-glucosyl transferase	Scopoletin glucosyltransferase OS=Nicotiana tabacum OX=4097 GN=TOGT1 PE=1 SV=1	S	Function unknown	unknown [Picea sitchensis]	molecular function: catalytic activity (GO:0003824)	--
c98956.graph_c0	Cluster 2	0.397519	0.204874	0.442565	-0.731933	-0.749707	-0.646203	0.370348	0.262167	0.45037	[R]	General function prediction only	Molecular Function: transferase activity (GO:0016740);; Biological Process: methylation (GO:0032259);; Biological Process: primary metabolic process (GO:0044238);; Biological Process: cellular macromolecule metabolic process (GO:0044260);;	--	[U]	Intracellular trafficking, secretion, and vesicular transport	SET domain	Histone-lysine N-methyltransferase ASHH1 OS=Arabidopsis thaliana OX=3702 GN=ASHH1 PE=1 SV=1	S	Function unknown	PREDICTED: histone-lysine N-methyltransferase ASHH1 isoform X1 [Nelumbo nucifera]	molecular function: catalytic activity (GO:0003824);; biological process: metabolic process (GO:0008152);; biological process: cellular process (GO:0009987)	--
c102673.graph_c1	Cluster 2	0.373954	0.320917	0.331925	-0.845482	-0.743102	-0.816832	0.512641	0.545062	0.320917	--	--	Molecular Function: transferase activity (GO:0016740);;	K13681|0|egu:105060888|K13681 xyloglucan fucosyltransferase [EC:2.4.1.-] | (RefSeq) galactoside 2-alpha-L-fucosyltransferase-like	--	--	Xyloglucan fucosyltransferase	Galactoside 2-alpha-L-fucosyltransferase OS=Pisum sativum OX=3888 GN=FT1 PE=2 SV=1	O	Posttranslational modification, protein turnover, chaperones	galactoside 2-alpha-L-fucosyltransferase-like [Asparagus officinalis]	molecular function: catalytic activity (GO:0003824)	--
c102953.graph_c1	Cluster 2	-0.365259	-0.274756	-0.297015	-1.35122	-0.887436	-1.07033	1.50438	1.34389	1.39774	[T]	Signal transduction mechanisms	Molecular Function: transferase activity (GO:0016740);;	K04733|2.94521e-167|gra:105769339|K04733 interleukin-1 receptor-associated kinase 4 [EC:2.7.11.1] | (RefSeq) L-type lectin-domain containing receptor kinase IX.1-like	--	--	Legume lectin domain;; Protein kinase domain;; Protein tyrosine kinase	L-type lectin-domain containing receptor kinase IX.1 OS=Arabidopsis thaliana OX=3702 GN=LECRK91 PE=1 SV=1	T	Signal transduction mechanisms	PREDICTED: probable L-type lectin-domain containing receptor kinase S.7 [Vitis vinifera]	molecular function: catalytic activity (GO:0003824)	--
c103037.graph_c0	Cluster 2	0.304474	0.567841	0.304474	-0.783114	-1.08186	-0.745367	0.559488	0.265973	0.60809	[K]	Transcription	Molecular Function: transferase activity (GO:0016740);;	--	--	--	Leucine rich repeat;; Leucine Rich repeats (2 copies);; Leucine Rich Repeat;; Leucine rich repeat N-terminal domain;; Leucine Rich repeat	Putative leucine-rich repeat receptor-like serine/threonine-protein kinase At2g24130 OS=Arabidopsis thaliana OX=3702 GN=At2g24130 PE=3 SV=1	S	Function unknown	unknown [Picea sitchensis]	molecular function: catalytic activity (GO:0003824)	--
c103112.graph_c0	Cluster 2	-0.339193	-0.331253	-0.41269	-0.336011	-0.392722	-0.511508	0.843766	0.734529	0.745082	[K]	Transcription	Molecular Function: transferase activity (GO:0016740);;	--	--	--	Leucine rich repeat;; Protein kinase domain;; Protein tyrosine kinase;; Leucine Rich repeats (2 copies);; Leucine Rich Repeat;; Leucine rich repeat N-terminal domain;; Leucine Rich repeat	LRR receptor-like serine/threonine-protein kinase EFR OS=Arabidopsis thaliana OX=3702 GN=EFR PE=1 SV=1	S	Function unknown	PREDICTED: probable LRR receptor-like serine/threonine-protein kinase At3g47570 [Nelumbo nucifera]	molecular function: catalytic activity (GO:0003824)	--
c83087.graph_c0	Cluster 2	0.0519445	0.118542	0.0707543	-0.870651	-0.461007	-0.590965	0.464139	0.469819	0.747424	[C]	Energy production and conversion	Molecular Function: transferase activity (GO:0016740);;	K05953|3.42387e-74|rcu:8269821|K05953 nicotianamine synthase [EC:2.5.1.43] | (RefSeq) nicotianamine synthase	--	--	Nicotianamine synthase protein	Probable nicotianamine synthase 3 OS=Hordeum vulgare OX=4513 GN=NAS3 PE=2 SV=1	E	Amino acid transport and metabolism	hypothetical protein POPTR_005G014300v3 [Populus trichocarpa]	molecular function: catalytic activity (GO:0003824)	--
c96721.graph_c0	Cluster 2	0.132656	0.532164	0.251219	-0.458498	-0.803885	-0.895419	0.423987	0.562294	0.255481	--	--	Molecular Function: transcription factor activity, sequence-specific DNA binding (GO:0003700);; Cellular Component: nucleus (GO:0005634);; Biological Process: regulation of transcription, DNA-templated (GO:0006355);; Molecular Function: sequence-specific DNA binding (GO:0043565);;	--	--	--	GRAS domain family	Scarecrow-like protein 32 OS=Arabidopsis thaliana OX=3702 GN=SCL32 PE=1 SV=1	S	Function unknown	PREDICTED: scarecrow-like protein 32 [Solanum pennellii]	molecular function: nucleic acid binding transcription factor activity (GO:0001071);; biological process: biological regulation (GO:0065007);; cellular component: cell (GO:0005623);; cellular component: organelle (GO:0043226);; cellular component: cell part (GO:0044464);; molecular function: binding (GO:0005488)	--
c49769.graph_c0	Cluster 2	0.152835	0.301031	0.293791	-1.02814	-0.82532	-1.08363	0.711548	0.715617	0.762268	--	--	Molecular Function: transcription factor activity, sequence-specific DNA binding (GO:0003700);; Biological Process: regulation of transcription, DNA-templated (GO:0006355);; Molecular Function: sequence-specific DNA binding (GO:0043565);;	--	--	--	WRKY DNA -binding domain;; Plant zinc cluster domain	Probable WRKY transcription factor 11 OS=Arabidopsis thaliana OX=3702 GN=WRKY11 PE=2 SV=2	K	Transcription	WRKY11 transcription factor [Ginkgo biloba]	molecular function: nucleic acid binding transcription factor activity (GO:0001071);; biological process: biological regulation (GO:0065007);; molecular function: binding (GO:0005488)	--
c87117.graph_c0	Cluster 2	0.388801	0.109204	0.137887	-0.695979	-0.59341	-0.734454	0.623922	0.24196	0.522068	--	--	Molecular Function: tocopherol cyclase activity (GO:0009976);; Biological Process: cellular lipid metabolic process (GO:0044255);; Biological Process: small molecule metabolic process (GO:0044281);; Cellular Component: chloroplast part (GO:0044434);; Biological Process: heterocycle metabolic process (GO:0046483);; Biological Process: response to stimulus (GO:0050896);; Biological Process: organic…	K09834|0|atr:18426679|K09834 tocopherol cyclase [EC:5.5.1.24] | (RefSeq) probable tocopherol cyclase, chloroplastic	--	--	Tocopherol cyclase	Tocopherol cyclase, chloroplastic OS=Arabidopsis thaliana OX=3702 GN=VTE1 PE=1 SV=1	H	Coenzyme transport and metabolism	probable tocopherol cyclase, chloroplastic isoform X1 [Amborella trichopoda]	molecular function: catalytic activity (GO:0003824);; biological process: metabolic process (GO:0008152);; biological process: cellular process (GO:0009987);; biological process: single-organism process (GO:0044699);; cellular component: cell (GO:0005623);; cellular component: organelle (GO:0043226);; cellular component: organelle part (GO:0044422);; cellular component: cell part (GO:0044464);; b…	Ubiquinone and other terpenoid-quinone biosynthesis (ko00130)
c96078.graph_c0	Cluster 2	0.124379	-0.240707	-0.117696	-0.496208	-0.196084	-0.00435469	0.237147	0.341735	0.351789	[G]	Carbohydrate transport and metabolism	Molecular Function: sugar:proton symporter activity (GO:0005351);; Molecular Function: glucose transmembrane transporter activity (GO:0005355);; Cellular Component: integral component of plasma membrane (GO:0005887);; Biological Process: hexose transmembrane transport (GO:0035428);; Biological Process: glucose import (GO:0046323);;	K08145|8.08505e-155|ppp:PHYPADRAFT_187073|K08145 MFS transporter, SP family, solute carrier family 2 (facilitated glucose transporter), member 8 | (RefSeq) hypothetical protein	[R]	General function prediction only	Sugar (and other) transporter;; Major Facilitator Superfamily	Sugar transporter ERD6-like 6 OS=Arabidopsis thaliana OX=3702 GN=At1g75220 PE=1 SV=1	G	Carbohydrate transport and metabolism	hypothetical protein AXG93_1913s1490 [Marchantia polymorpha subsp. ruderalis]	molecular function: transporter activity (GO:0005215);; biological process: single-organism process (GO:0044699);; biological process: localization (GO:0051179);; cellular component: cell (GO:0005623);; cellular component: membrane (GO:0016020);; cellular component: membrane part (GO:0044425);; cellular component: cell part (GO:0044464)	--
c100374.graph_c1	Cluster 2	0.056955	0.0250709	-0.101193	-0.47006	-0.371282	-0.127828	0.429998	0.380459	0.17788	--	--	Molecular Function: structural molecule activity (GO:0005198);; Biological Process: intracellular protein transport (GO:0006886);; Biological Process: vesicle-mediated transport (GO:0016192);; Cellular Component: membrane coat (GO:0030117);;	--	[R]	General function prediction only	Domain of unknown function (DUF4283)	Transcriptional corepressor LEUNIG OS=Arabidopsis thaliana OX=3702 GN=LUG PE=1 SV=2	S	Function unknown	predicted protein [Physcomitrella patens]	molecular function: structural molecule activity (GO:0005198);; biological process: localization (GO:0051179);; cellular component: cell (GO:0005623);; cellular component: membrane (GO:0016020);; cellular component: macromolecular complex (GO:0032991);; cellular component: membrane part (GO:0044425);; cellular component: cell part (GO:0044464)	--
c93135.graph_c0	Cluster 2	0.448842	0.139576	0.169037	-0.846485	-0.597098	-0.699867	0.411628	0.484432	0.489936	[QV]	Secondary metabolites biosynthesis, transport and catabolism ;; Defense mechanisms	Molecular Function: structural constituent of ribosome (GO:0003735);; Molecular Function: iron ion binding (GO:0005506);; Cellular Component: ribosome (GO:0005840);; Biological Process: translation (GO:0006412);; Molecular Function: zeinoxanthin epsilon hydroxylase activity (GO:0009974);; Biological Process: carotenoid biosynthetic process (GO:0016117);; Molecular Function: oxygen binding (GO:001…	K09837|0|nnu:104586192|K09837 carotene epsilon-monooxygenase [EC:1.14.99.45] | (RefSeq) carotene epsilon-monooxygenase, chloroplastic	[QI]	--	Cytochrome P450;; Cytochrome P450	Carotene epsilon-monooxygenase, chloroplastic OS=Arabidopsis thaliana OX=3702 GN=CYP97C1 PE=1 SV=1	Q	Secondary metabolites biosynthesis, transport and catabolism	hypothetical protein AQUCO_00901071v1 [Aquilegia coerulea]	molecular function: structural molecule activity (GO:0005198);; molecular function: binding (GO:0005488);; cellular component: cell (GO:0005623);; cellular component: macromolecular complex (GO:0032991);; cellular component: organelle (GO:0043226);; cellular component: cell part (GO:0044464);; biological process: metabolic process (GO:0008152);; biological process: cellular process (GO:0009987);;…	Carotenoid biosynthesis (ko00906)
c66535.graph_c0	Cluster 2	0.32922	0.186714	0.339261	-0.713734	-0.771148	-0.731373	0.468899	0.363734	0.528427	[J]	Translation, ribosomal structure and biogenesis	Molecular Function: structural constituent of ribosome (GO:0003735);; Cellular Component: ribosome (GO:0005840);; Biological Process: translation (GO:0006412);;	K02867|1.30087e-84|egu:105054238|K02867 large subunit ribosomal protein L11 | (RefSeq) 50S ribosomal protein L11	[J]	Translation, ribosomal structure and biogenesis	Ribosomal protein L11, N-terminal domain;; Ribosomal protein L11, RNA binding domain	50S ribosomal protein L11, chloroplastic OS=Arabidopsis thaliana OX=3702 GN=RPL11 PE=2 SV=1	J	Translation, ribosomal structure and biogenesis	unknown [Picea sitchensis]	molecular function: structural molecule activity (GO:0005198);; cellular component: cell (GO:0005623);; cellular component: macromolecular complex (GO:0032991);; cellular component: organelle (GO:0043226);; cellular component: cell part (GO:0044464);; biological process: metabolic process (GO:0008152);; biological process: cellular process (GO:0009987)	Ribosome (ko03010)
c97102.graph_c0	Cluster 2	0.208379	0.208914	0.204633	-0.85444	-0.689984	-1.01991	0.623149	0.628353	0.690901	--	--	Molecular Function: structural constituent of ribosome (GO:0003735);; Cellular Component: mitochondrial large ribosomal subunit (GO:0005762);;	K17427|1.04492e-08|sita:101764325|K17427 large subunit ribosomal protein L46 | (RefSeq) 39S ribosomal protein L46, mitochondrial	[J]	Translation, ribosomal structure and biogenesis	--	--	S	Function unknown	decoy [Zea mays]	molecular function: structural molecule activity (GO:0005198);; cellular component: cell (GO:0005623);; cellular component: membrane-enclosed lumen (GO:0031974);; cellular component: macromolecular complex (GO:0032991);; cellular component: organelle (GO:0043226);; cellular component: organelle part (GO:0044422);; cellular component: cell part (GO:0044464)	--
c91721.graph_c0	Cluster 2	0.240952	0.569632	0.469055	-0.544705	-0.797111	-0.718538	0.335284	0.241056	0.204376	[J]	Translation, ribosomal structure and biogenesis	Molecular Function: structural constituent of ribosome (GO:0003735);; Biological Process: translation (GO:0006412);; Cellular Component: cytosolic small ribosomal subunit (GO:0022627);;	K02984|1.24774e-82|nnu:104609713|K02984 small subunit ribosomal protein S3Ae | (RefSeq) 40S ribosomal protein S3a-like	[J]	Translation, ribosomal structure and biogenesis	Ribosomal S3Ae family	40S ribosomal protein S3a OS=Cicer arietinum OX=3827 PE=2 SV=1	J	Translation, ribosomal structure and biogenesis	PREDICTED: 40S ribosomal protein S3a-like [Nelumbo nucifera]	molecular function: structural molecule activity (GO:0005198);; biological process: metabolic process (GO:0008152);; biological process: cellular process (GO:0009987);; cellular component: cell (GO:0005623);; cellular component: macromolecular complex (GO:0032991);; cellular component: organelle (GO:0043226);; cellular component: organelle part (GO:0044422);; cellular component: cell part (GO:004…	Ribosome (ko03010)
c67490.graph_c0	Cluster 2	0.443721	0.347835	0.361062	-0.882757	-0.780905	-0.697325	0.440849	0.349368	0.418152	[O]	Posttranslational modification, protein turnover, chaperones	Molecular Function: serine-type endopeptidase activity (GO:0004252);; Cellular Component: nucleus (GO:0005634);; Biological Process: proteolysis (GO:0006508);; Cellular Component: chloroplast thylakoid (GO:0009534);; Biological Process: response to cytokinin (GO:0009735);; Biological Process: photosystem II repair (GO:0010206);; Cellular Component: thylakoid lumen (GO:0031977);;	--	[O]	Posttranslational modification, protein turnover, chaperones	Trypsin-like peptidase domain;; Trypsin;; PDZ domain	Protease Do-like 1, chloroplastic OS=Arabidopsis thaliana OX=3702 GN=DEGP1 PE=1 SV=2	O	Posttranslational modification, protein turnover, chaperones	PREDICTED: protease Do-like 1, chloroplastic [Pyrus x bretschneideri]	molecular function: catalytic activity (GO:0003824);; biological process: metabolic process (GO:0008152);; cellular component: cell (GO:0005623);; cellular component: organelle (GO:0043226);; cellular component: cell part (GO:0044464);; cellular component: organelle part (GO:0044422);; biological process: response to stimulus (GO:0050896);; biological process: cellular process (GO:0009987)	--
c95054.graph_c1	Cluster 2	0.0675332	0.338489	0.251923	-0.60725	-0.802466	-0.698608	0.511522	0.485168	0.45369	[O]	Posttranslational modification, protein turnover, chaperones	Molecular Function: serine-type endopeptidase activity (GO:0004252);; Cellular Component: cell wall (GO:0005618);;	--	--	--	Subtilase family;; Peptidase inhibitor I9;; Subtilase family;; PA domain	Subtilisin-like protease SBT1.6 OS=Arabidopsis thaliana OX=3702 GN=SBT1.6 PE=2 SV=1	O	Posttranslational modification, protein turnover, chaperones	hypothetical protein AMTR_s00022p00110120 [Amborella trichopoda]	molecular function: catalytic activity (GO:0003824);; biological process: metabolic process (GO:0008152);; cellular component: cell (GO:0005623);; cellular component: cell part (GO:0044464)	--
c84106.graph_c0	Cluster 2	0.359878	0.165204	0.324775	-0.694694	-0.844985	-0.773534	0.523193	0.466943	0.47322	[O]	Posttranslational modification, protein turnover, chaperones	Molecular Function: serine-type endopeptidase activity (GO:0004252);; Biological Process: proteolysis (GO:0006508);; Cellular Component: chloroplast thylakoid (GO:0009534);; Biological Process: chloroplast organization (GO:0009658);; Cellular Component: chloroplastic endopeptidase Clp complex (GO:0009840);; Cellular Component: chloroplast envelope (GO:0009941);; Cellular Component: plastoglobule …	K01358|8.77147e-104|atr:18441531|K01358 ATP-dependent Clp protease, protease subunit [EC:3.4.21.92] | (RefSeq) ATP-dependent Clp protease proteolytic subunit-related protein 2, chloroplastic	[O]	Posttranslational modification, protein turnover, chaperones	Clp protease	ATP-dependent Clp protease proteolytic subunit-related protein 2, chloroplastic OS=Arabidopsis thaliana OX=3702 GN=CLPR2 PE=1 SV=1	O	Posttranslational modification, protein turnover, chaperones	ATP-dependent Clp protease proteolytic subunit-related protein 2, chloroplastic [Amborella trichopoda]	molecular function: catalytic activity (GO:0003824);; biological process: metabolic process (GO:0008152);; cellular component: cell (GO:0005623);; cellular component: organelle (GO:0043226);; cellular component: organelle part (GO:0044422);; cellular component: cell part (GO:0044464);; biological process: cellular process (GO:0009987);; biological process: cellular component organization or bioge…	--
c94441.graph_c0	Cluster 2	0.517144	0.229959	0.215975	-0.340005	-0.443481	-1.12007	0.445043	-0.00641763	0.501857	[J]	Translation, ribosomal structure and biogenesis	Molecular Function: serine-tRNA ligase activity (GO:0004828);; Molecular Function: ATP binding (GO:0005524);; Cellular Component: cytosol (GO:0005829);; Biological Process: seryl-tRNA aminoacylation (GO:0006434);;	K01875|1.86348e-27|nnu:104596465|K01875 seryl-tRNA synthetase [EC:6.1.1.11] | (RefSeq) serine--tRNA ligase-like	[J]	Translation, ribosomal structure and biogenesis	--	Serine--tRNA ligase, cytoplasmic OS=Arabidopsis thaliana OX=3702 GN=At5g27470 PE=2 SV=1	J	Translation, ribosomal structure and biogenesis	unknown [Picea sitchensis]	molecular function: catalytic activity (GO:0003824);; molecular function: binding (GO:0005488);; cellular component: cell (GO:0005623);; cellular component: cell part (GO:0044464);; biological process: metabolic process (GO:0008152);; biological process: cellular process (GO:0009987);; biological process: single-organism process (GO:0044699)	Aminoacyl-tRNA biosynthesis (ko00970)
c86630.graph_c0	Cluster 2	0.467244	0.00973269	0.166303	-0.692467	-0.703963	-0.781004	0.615655	0.568657	0.349843	[QR]	Secondary metabolites biosynthesis, transport and catabolism ;; General function prediction only	Molecular Function: S-adenosylmethionine-dependent methyltransferase activity (GO:0008757);; Biological Process: methylation (GO:0032259);;	--	--	--	Thiopurine S-methyltransferase (TPMT);; Methyltransferase domain;; Methyltransferase domain;; Methyltransferase domain;; Methyltransferase domain;; Methyltransferase domain	Probable thiocyanate methyltransferase 2 OS=Brassica oleracea OX=3712 GN=TMT2 PE=2 SV=1	Q	Secondary metabolites biosynthesis, transport and catabolism	hypothetical protein CDL15_Pgr027580 [Punica granatum]	molecular function: catalytic activity (GO:0003824);; biological process: metabolic process (GO:0008152)	--
c67361.graph_c0	Cluster 2	0.343254	0.226642	0.443656	-0.550007	-0.953215	-0.640131	0.25784	0.308172	0.563789	--	--	Molecular Function: RNA polymerase II regulatory region sequence-specific DNA binding (GO:0000977);; Molecular Function: RNA polymerase II transcription factor binding (GO:0001085);; Molecular Function: transcriptional activator activity, RNA polymerase II transcription regulatory region sequence-specific binding (GO:0001228);; Molecular Function: chromatin binding (GO:0003682);; Cellular Compone…	--	[K]	Transcription	GATA zinc finger	GATA transcription factor 9 OS=Arabidopsis thaliana OX=3702 GN=GATA9 PE=2 SV=1	K	Transcription	PREDICTED: GATA transcription factor 2-like [Nelumbo nucifera]	molecular function: binding (GO:0005488);; molecular function: nucleic acid binding transcription factor activity (GO:0001071);; biological process: metabolic process (GO:0008152);; biological process: cellular process (GO:0009987);; biological process: biological regulation (GO:0065007);; cellular component: cell (GO:0005623);; cellular component: organelle (GO:0043226);; cellular component: cel…	--
c98049.graph_c0	Cluster 2	0.433343	0.425337	0.41695	-0.850667	-0.874352	-0.892583	0.33528	0.484967	0.521725	--	--	Molecular Function: RNA polymerase II regulatory region sequence-specific DNA binding (GO:0000977);; Molecular Function: RNA polymerase II transcription factor binding (GO:0001085);; Molecular Function: transcriptional activator activity, RNA polymerase II transcription regulatory region sequence-specific binding (GO:0001228);; Molecular Function: chromatin binding (GO:0003682);; Cellular Compone…	--	[K]	Transcription	--	GATA transcription factor 3 OS=Arabidopsis thaliana OX=3702 GN=GATA3 PE=2 SV=2	K	Transcription	GATA transcription factor 5-like [Hevea brasiliensis]	molecular function: binding (GO:0005488);; molecular function: nucleic acid binding transcription factor activity (GO:0001071);; biological process: metabolic process (GO:0008152);; biological process: cellular process (GO:0009987);; biological process: biological regulation (GO:0065007);; cellular component: cell (GO:0005623);; cellular component: organelle (GO:0043226);; cellular component: cel…	--
c81152.graph_c0	Cluster 2	0.486975	0.276615	0.58082	-0.913636	-0.8345	-0.692269	0.495108	0.0719372	0.52895	[J]	Translation, ribosomal structure and biogenesis	Molecular Function: RNA binding (GO:0003723);; Molecular Function: tyrosine-tRNA ligase activity (GO:0004831);; Molecular Function: ATP binding (GO:0005524);; Cellular Component: mitochondrion (GO:0005739);; Cellular Component: cytosol (GO:0005829);; Biological Process: tyrosyl-tRNA aminoacylation (GO:0006437);; Cellular Component: chloroplast stroma (GO:0009570);; Biological Process: embryo deve…	K01866|1.38971e-121|gra:105776553|K01866 tyrosyl-tRNA synthetase [EC:6.1.1.1] | (RefSeq) tyrosine--tRNA ligase, mitochondrial	[J]	Translation, ribosomal structure and biogenesis	tRNA synthetases class I (W and Y)	Tyrosine--tRNA ligase, chloroplastic/mitochondrial OS=Arabidopsis thaliana OX=3702 GN=EMB2768 PE=2 SV=1	J	Translation, ribosomal structure and biogenesis	PREDICTED: tyrosine--tRNA ligase, chloroplastic/mitochondrial-like [Gossypium hirsutum]	molecular function: binding (GO:0005488);; molecular function: catalytic activity (GO:0003824);; cellular component: cell (GO:0005623);; cellular component: organelle (GO:0043226);; cellular component: cell part (GO:0044464);; biological process: metabolic process (GO:0008152);; biological process: cellular process (GO:0009987);; biological process: single-organism process (GO:0044699);; cellular…	Aminoacyl-tRNA biosynthesis (ko00970)
c92975.graph_c0	Cluster 2	0.00559129	0.115462	0.137758	-0.458774	-0.518539	-0.670058	0.515206	0.397716	0.475638	[J]	Translation, ribosomal structure and biogenesis	Molecular Function: RNA binding (GO:0003723);; Molecular Function: GTP binding (GO:0005525);; Cellular Component: chloroplast (GO:0009507);;	K03595|0|aip:107623019|K03595 GTPase | (RefSeq) GTPase Era	[DT]	--	50S ribosome-binding GTPase;; KH domain;; Ferrous iron transport protein B;; RsgA GTPase;; Dynamin family	GTPase ERA-like, chloroplastic OS=Arabidopsis thaliana OX=3702 GN=At5g66470 PE=2 SV=1	S	Function unknown	unknown [Picea sitchensis]	molecular function: binding (GO:0005488);; cellular component: cell (GO:0005623);; cellular component: organelle (GO:0043226);; cellular component: cell part (GO:0044464)	--
c102878.graph_c0	Cluster 2	0.176943	0.254945	0.607713	-0.453007	-0.446494	-0.213004	0.0628709	0.0810182	-0.0709849	[J]	Translation, ribosomal structure and biogenesis	Molecular Function: RNA binding (GO:0003723);; Cellular Component: plastid (GO:0009536);; Biological Process: cellular process (GO:0009987);; Cellular Component: intracellular ribonucleoprotein complex (GO:0030529);;	--	[J]	Translation, ribosomal structure and biogenesis	--	50S ribosomal protein L20, chloroplastic OS=Pinus koraiensis OX=88728 GN=rpl20 PE=3 SV=1	J	Translation, ribosomal structure and biogenesis	rpl20 (chloroplast) [Halocarpus kirkii]	molecular function: binding (GO:0005488);; cellular component: cell (GO:0005623);; cellular component: organelle (GO:0043226);; cellular component: cell part (GO:0044464);; biological process: cellular process (GO:0009987);; cellular component: macromolecular complex (GO:0032991)	--
c101342.graph_c1	Cluster 2	0.289472	0.134739	0.198855	-0.73516	-0.689454	-0.714238	0.526318	0.419957	0.56951	--	--	Molecular Function: RNA binding (GO:0003723);;	K13162|2.25673e-54|nnu:104604056|K13162 poly(rC)-binding protein 2/3/4 | (RefSeq) KH domain-containing protein HEN4	[AR]	--	KH domain;; KH domain;; KH domain;; NusA-like KH domain;; KH domain;; KH domain	RNA-binding KH domain-containing protein RCF3 OS=Arabidopsis thaliana OX=3702 GN=RCF3 PE=1 SV=1	S	Function unknown	unknown [Picea sitchensis]	molecular function: binding (GO:0005488)	--
c83494.graph_c0	Cluster 2	0.468026	0.286632	0.269511	-0.993954	-0.918441	-1.03971	0.594204	0.671186	0.662546	[J]	Translation, ribosomal structure and biogenesis	Molecular Function: ribonuclease inhibitor activity (GO:0008428);; Molecular Function: oxaloacetate decarboxylase activity (GO:0008948);; Biological Process: negative regulation of catalytic activity (GO:0043086);; Molecular Function: metal ion binding (GO:0046872);; Molecular Function: 4-hydroxy-4-methyl-2-oxoglutarate aldolase activity (GO:0047443);; Biological Process: regulation of RNA metabo…	--	--	--	Aldolase/RraA	Putative 4-hydroxy-4-methyl-2-oxoglutarate aldolase 1 OS=Arabidopsis thaliana OX=3702 GN=At3g02770 PE=2 SV=1	H	Coenzyme transport and metabolism	unknown [Picea sitchensis]	molecular function: molecular function regulator (GO:0098772);; biological process: biological regulation (GO:0065007);; molecular function: catalytic activity (GO:0003824);; molecular function: binding (GO:0005488)	--
c98698.graph_c2	Cluster 2	0.341468	0.179197	0.146499	-1.10091	-0.464533	-0.624627	0.640464	0.378896	0.503547	[H]	Coenzyme transport and metabolism	Molecular Function: pyridoxal kinase activity (GO:0008478);; Biological Process: pyridoxal 5'-phosphate salvage (GO:0009443);; Biological Process: phosphorylation (GO:0016310);;	K00868|5.65483e-170|adu:107494086|K00868 pyridoxine kinase [EC:2.7.1.35] | (RefSeq) pyridoxal kinase	[H]	Coenzyme transport and metabolism	Phosphomethylpyrimidine kinase;; pfkB family carbohydrate kinase	Pyridoxal kinase OS=Arabidopsis thaliana OX=3702 GN=PK PE=1 SV=2	H	Coenzyme transport and metabolism	pyridoxal kinase [Asparagus officinalis]	molecular function: catalytic activity (GO:0003824);; biological process: metabolic process (GO:0008152);; biological process: cellular process (GO:0009987);; biological process: single-organism process (GO:0044699)	Vitamin B6 metabolism (ko00750)
c77253.graph_c0	Cluster 2	0.485889	0.199991	0.202889	-0.904249	-0.957178	-0.912588	0.643513	0.707488	0.534244	[F]	Nucleotide transport and metabolism	Molecular Function: purine nucleobase transmembrane transporter activity (GO:0005345);; Cellular Component: integral component of membrane (GO:0016021);; Biological Process: purine nucleobase transmembrane transport (GO:1904823);;	K06901|0|nnu:104593795|K06901 putative MFS transporter, AGZA family, xanthine/uracil permease | (RefSeq) adenine/guanine permease AZG1-like	--	--	Permease family	Adenine/guanine permease AZG1 OS=Arabidopsis thaliana OX=3702 GN=AZG1 PE=2 SV=1	S	Function unknown	hypothetical protein AQUCO_00500161v1 [Aquilegia coerulea]	molecular function: transporter activity (GO:0005215);; biological process: single-organism process (GO:0044699);; biological process: localization (GO:0051179);; cellular component: membrane (GO:0016020);; cellular component: membrane part (GO:0044425)	--
c101482.graph_c1	Cluster 2	-0.0440298	-0.132921	-0.0530826	-0.523544	-0.513966	-0.484472	0.605348	0.576933	0.569735	[IQR]	Lipid transport and metabolism ;; Secondary metabolites biosynthesis, transport and catabolism ;; General function prediction only	Molecular Function: protochlorophyllide reductase activity (GO:0016630);; Biological Process: oxidation-reduction process (GO:0055114);;	--	[Q]	Secondary metabolites biosynthesis, transport and catabolism	short chain dehydrogenase;; Enoyl-(Acyl carrier protein) reductase;; KR domain	Protochlorophyllide reductase A, chloroplastic OS=Arabidopsis thaliana OX=3702 GN=PORA PE=1 SV=2	S	Function unknown	NADPH-protochlorophyllide-oxidoreductase [Pinus mugo]	molecular function: catalytic activity (GO:0003824);; biological process: metabolic process (GO:0008152);; biological process: single-organism process (GO:0044699)	--
c93204.graph_c0	Cluster 2	0.395325	0.223717	0.45074	-0.839095	-0.902876	-1.0318	0.598595	0.516349	0.58905	[U]	Intracellular trafficking, secretion, and vesicular transport	Molecular Function: protein transporter activity (GO:0008565);; Biological Process: protein secretion (GO:0009306);; Cellular Component: membrane (GO:0016020);;	--	--	--	mttA/Hcf106 family;; Late embryogenesis abundant protein	Sec-independent protein translocase protein TATB, chloroplastic OS=Arabidopsis thaliana OX=3702 GN=TATB PE=1 SV=1	U	Intracellular trafficking, secretion, and vesicular transport	unknown [Picea sitchensis]	molecular function: transporter activity (GO:0005215);; biological process: localization (GO:0051179);; biological process: cellular process (GO:0009987);; biological process: single-organism process (GO:0044699);; cellular component: membrane (GO:0016020)	--
c99926.graph_c0	Cluster 2	0.368522	0.254542	0.352223	-0.667537	-0.801788	-0.703478	0.463663	0.379178	0.354674	[T]	Signal transduction mechanisms	Molecular Function: protein serine/threonine phosphatase activity (GO:0004722);; Biological Process: protein dephosphorylation (GO:0006470);; Molecular Function: metal ion binding (GO:0046872);;	--	[T]	Signal transduction mechanisms	Protein phosphatase 2C;; Protein phosphatase 2C	Protein phosphatase 2C 57 OS=Arabidopsis thaliana OX=3702 GN=PPH1 PE=1 SV=2	T	Signal transduction mechanisms	unknown [Picea sitchensis]	molecular function: catalytic activity (GO:0003824);; biological process: metabolic process (GO:0008152);; biological process: cellular process (GO:0009987);; molecular function: binding (GO:0005488)	--
c92230.graph_c0	Cluster 2	0.160768	0.291352	0.168341	-0.765232	-0.667621	-0.765232	0.448893	0.398267	0.730463	[T]	Signal transduction mechanisms	Molecular Function: protein serine/threonine phosphatase activity (GO:0004722);; Biological Process: protein dephosphorylation (GO:0006470);;	--	[T]	Signal transduction mechanisms	Protein phosphatase 2C;; Protein phosphatase 2C	Probable protein phosphatase 2C 14 OS=Arabidopsis thaliana OX=3702 GN=At1g67820 PE=2 SV=2	T	Signal transduction mechanisms	unknown [Picea sitchensis]	molecular function: catalytic activity (GO:0003824);; biological process: metabolic process (GO:0008152);; biological process: cellular process (GO:0009987)	--
c92635.graph_c0	Cluster 2	0.226745	0.228838	0.502289	-0.884202	-1.03671	-0.844063	0.774233	0.596047	0.436821	--	;;	Molecular Function: protein serine/threonine kinase activity (GO:0004674);; Molecular Function: transmembrane receptor protein tyrosine kinase activity (GO:0004714);; Molecular Function: ATP binding (GO:0005524);; Cellular Component: plasma membrane (GO:0005886);; Cellular Component: integral component of membrane (GO:0016021);; Biological Process: peptidyl-tyrosine phosphorylation (GO:0018108);;	--	--	--	Protein kinase domain;; Protein tyrosine kinase;; Leucine rich repeat N-terminal domain;; Leucine rich repeat;; Leucine Rich repeats (2 copies);; Leucine Rich Repeat	Protein NSP-INTERACTING KINASE 2 OS=Arabidopsis thaliana OX=3702 GN=NIK2 PE=1 SV=1	T	Signal transduction mechanisms	somatic embryogenesis receptor kinase 2-1 [Cunninghamia lanceolata]	molecular function: catalytic activity (GO:0003824);; biological process: metabolic process (GO:0008152);; biological process: cellular process (GO:0009987);; molecular function: signal transducer activity (GO:0004871);; molecular function: molecular transducer activity (GO:0060089);; biological process: signaling (GO:0023052);; biological process: single-organism process (GO:0044699);; biologica…	--
c93512.graph_c0	Cluster 2	0.135717	0.100952	0.195788	-0.629327	-0.542355	-0.695449	0.508745	0.50305	0.42288	[M]	Cell wall/membrane/envelope biogenesis	Molecular Function: protein serine/threonine kinase activity (GO:0004674);; Molecular Function: transmembrane receptor protein tyrosine kinase activity (GO:0004714);; Molecular Function: ATP binding (GO:0005524);; Cellular Component: plasma membrane (GO:0005886);; Cellular Component: integral component of membrane (GO:0016021);; Biological Process: peptidyl-tyrosine phosphorylation (GO:0018108);;	--	--	--	Protein kinase domain;; Protein tyrosine kinase;; Leucine rich repeat;; Leucine rich repeat N-terminal domain;; Leucine Rich repeats (2 copies)	Protein NSP-INTERACTING KINASE 3 OS=Arabidopsis thaliana OX=3702 GN=NIK3 PE=1 SV=1	T	Signal transduction mechanisms	PREDICTED: protein NSP-INTERACTING KINASE 3 [Nelumbo nucifera]	molecular function: catalytic activity (GO:0003824);; biological process: metabolic process (GO:0008152);; biological process: cellular process (GO:0009987);; molecular function: signal transducer activity (GO:0004871);; molecular function: molecular transducer activity (GO:0060089);; biological process: signaling (GO:0023052);; biological process: single-organism process (GO:0044699);; biologica…	--
c77849.graph_c1	Cluster 2	0.224605	0.132404	0.218537	-0.608332	-1.17188	-1.02427	0.828119	0.87902	0.521798	--	--	Molecular Function: protein serine/threonine kinase activity (GO:0004674);; Molecular Function: ATP binding (GO:0005524);; Cellular Component: plasma membrane (GO:0005886);; Biological Process: protein phosphorylation (GO:0006468);; Cellular Component: integral component of membrane (GO:0016021);; Molecular Function: carbohydrate binding (GO:0030246);; Biological Process: recognition of pollen (G…	--	--	--	Protein tyrosine kinase	G-type lectin S-receptor-like serine/threonine-protein kinase At1g34300 OS=Arabidopsis thaliana OX=3702 GN=At1g34300 PE=1 SV=1	T	Signal transduction mechanisms	G-type lectin S-receptor-like serine/threonine-protein kinase [Apostasia shenzhenica]	molecular function: catalytic activity (GO:0003824);; biological process: metabolic process (GO:0008152);; biological process: cellular process (GO:0009987);; molecular function: binding (GO:0005488);; cellular component: cell (GO:0005623);; cellular component: membrane (GO:0016020);; cellular component: cell part (GO:0044464);; cellular component: membrane part (GO:0044425);; biological process:…	--
c94227.graph_c0	Cluster 2	0.579524	0.300212	0.407202	-0.831611	-0.827055	-0.740975	0.357036	0.31849	0.437179	[T]	Signal transduction mechanisms	Molecular Function: protein serine/threonine kinase activity (GO:0004674);; Molecular Function: ATP binding (GO:0005524);; Cellular Component: nucleus (GO:0005634);; Cellular Component: cytoplasm (GO:0005737);; Biological Process: protein phosphorylation (GO:0006468);; Biological Process: intracellular signal transduction (GO:0035556);;	K14498|0|ppp:PHYPADRAFT_194508|K14498 serine/threonine-protein kinase SRK2 [EC:2.7.11.1] | (RefSeq) hypothetical protein	[T]	Signal transduction mechanisms	Protein kinase domain;; Protein tyrosine kinase	Serine/threonine-protein kinase SRK2A OS=Physcomitrella patens subsp. patens OX=3218 GN=SRK2A PE=1 SV=1	T	Signal transduction mechanisms	predicted protein [Physcomitrella patens]	molecular function: catalytic activity (GO:0003824);; biological process: metabolic process (GO:0008152);; biological process: cellular process (GO:0009987);; molecular function: binding (GO:0005488);; cellular component: cell (GO:0005623);; cellular component: organelle (GO:0043226);; cellular component: cell part (GO:0044464);; biological process: signaling (GO:0023052);; biological process: si…	Plant hormone signal transduction (ko04075)
c101560.graph_c0	Cluster 2	0.243196	0.591944	0.899019	-0.289889	-0.733878	-1.23367	0.213173	0.318764	-0.00865732	[T]	Signal transduction mechanisms	Molecular Function: protein serine/threonine kinase activity (GO:0004674);; Molecular Function: ATP binding (GO:0005524);; Biological Process: protein phosphorylation (GO:0006468);; Cellular Component: integral component of membrane (GO:0016021);; Biological Process: recognition of pollen (GO:0048544);;	--	--	--	Protein kinase domain;; Protein tyrosine kinase	G-type lectin S-receptor-like serine/threonine-protein kinase At2g19130 OS=Arabidopsis thaliana OX=3702 GN=At2g19130 PE=2 SV=1	--	--	hypothetical protein AQUCO_09300015v1 [Aquilegia coerulea]	molecular function: catalytic activity (GO:0003824);; biological process: metabolic process (GO:0008152);; biological process: cellular process (GO:0009987);; molecular function: binding (GO:0005488);; cellular component: membrane (GO:0016020);; cellular component: membrane part (GO:0044425);; biological process: reproduction (GO:0000003);; biological process: reproductive process (GO:0022414);; …	--
c102794.graph_c1	Cluster 2	0.177621	0.416998	0.402174	-0.813324	-0.820866	-0.782073	0.52029	0.436739	0.462441	[T]	Signal transduction mechanisms	Molecular Function: protein serine/threonine kinase activity (GO:0004674);; Molecular Function: ATP binding (GO:0005524);; Biological Process: protein phosphorylation (GO:0006468);; Biological Process: response to stress (GO:0006950);;	K04733|8.29682e-171|atr:18423191|K04733 interleukin-1 receptor-associated kinase 4 [EC:2.7.11.1] | (RefSeq) probable receptor-like serine/threonine-protein kinase At5g57670	[T]	Signal transduction mechanisms	Universal stress protein family;; Protein tyrosine kinase;; Protein kinase domain	Probable receptor-like serine/threonine-protein kinase At5g57670 OS=Arabidopsis thaliana OX=3702 GN=At5g57670 PE=2 SV=1	T	Signal transduction mechanisms	probable receptor-like serine/threonine-protein kinase At5g57670 isoform X1 [Amborella trichopoda]	molecular function: catalytic activity (GO:0003824);; biological process: metabolic process (GO:0008152);; biological process: cellular process (GO:0009987);; molecular function: binding (GO:0005488);; biological process: response to stimulus (GO:0050896)	--
c102510.graph_c0	Cluster 2	-0.391381	-0.189253	-0.429364	-0.375564	-0.474377	-0.372197	0.757438	0.783836	0.690861	[T]	Signal transduction mechanisms	Molecular Function: protein serine/threonine kinase activity (GO:0004674);; Molecular Function: ATP binding (GO:0005524);; Biological Process: protein phosphorylation (GO:0006468);;	K20604|1.82846e-120|nnu:104607302|K20604 mitogen-activated protein kinase kinase 9 [EC:2.7.12.2] | (RefSeq) mitogen-activated protein kinase kinase 9-like	[T]	Signal transduction mechanisms	Protein kinase domain;; Protein tyrosine kinase	Mitogen-activated protein kinase kinase 9 OS=Arabidopsis thaliana OX=3702 GN=MKK9 PE=1 SV=1	T	Signal transduction mechanisms	unknown [Picea sitchensis]	molecular function: catalytic activity (GO:0003824);; biological process: metabolic process (GO:0008152);; biological process: cellular process (GO:0009987);; molecular function: binding (GO:0005488)	--
c98286.graph_c0	Cluster 2	0.338552	0.429841	0.155089	-0.751849	-0.629725	-0.761031	0.416746	0.448039	0.354337	[T]	Signal transduction mechanisms	Molecular Function: protein serine/threonine kinase activity (GO:0004674);; Molecular Function: ATP binding (GO:0005524);; Biological Process: protein phosphorylation (GO:0006468);;	K08829|0|nnu:104612889|K08829 male germ cell-associated kinase [EC:2.7.11.22] | (RefSeq) cyclin-dependent kinase F-4-like	[T]	Signal transduction mechanisms	Protein kinase domain;; Protein tyrosine kinase	Cyclin-dependent kinase F-4 OS=Oryza sativa subsp. japonica OX=39947 GN=CDKF-4 PE=2 SV=1	T	Signal transduction mechanisms	unknown [Picea sitchensis]	molecular function: catalytic activity (GO:0003824);; biological process: metabolic process (GO:0008152);; biological process: cellular process (GO:0009987);; molecular function: binding (GO:0005488)	--
c101394.graph_c0	Cluster 2	0.286979	0.288458	0.281048	-0.877408	-0.984068	-0.945312	0.613929	0.688637	0.647739	[T]	Signal transduction mechanisms	Molecular Function: protein serine/threonine kinase activity (GO:0004674);; Cellular Component: plasma membrane (GO:0005886);;	K04733|0|nnu:104605877|K04733 interleukin-1 receptor-associated kinase 4 [EC:2.7.11.1] | (RefSeq) probable receptor-like protein kinase At1g11050	[T]	Signal transduction mechanisms	Protein kinase domain;; Protein tyrosine kinase	Probable receptor-like protein kinase At1g11050 OS=Arabidopsis thaliana OX=3702 GN=At1g11050 PE=2 SV=1	T	Signal transduction mechanisms	Pkinase domain-containing protein, partial [Cephalotus follicularis]	molecular function: catalytic activity (GO:0003824);; biological process: metabolic process (GO:0008152);; biological process: cellular process (GO:0009987);; cellular component: cell (GO:0005623);; cellular component: membrane (GO:0016020);; cellular component: cell part (GO:0044464)	--
c86852.graph_c0	Cluster 2	0.143018	-0.063433	0.0314496	-1.26533	-1.08423	-1.23885	1.20164	1.15582	1.11991	[T]	Signal transduction mechanisms	Molecular Function: protein serine/threonine kinase activity (GO:0004674);; Cellular Component: nucleus (GO:0005634);; Cellular Component: cytoplasm (GO:0005737);; Cellular Component: plasma membrane (GO:0005886);; Biological Process: phosphorylation (GO:0016310);; Biological Process: intracellular signal transduction (GO:0035556);;	--	[R]	General function prediction only	Protein kinase domain;; Protein tyrosine kinase	Serine/threonine-protein kinase D6PKL2 OS=Arabidopsis thaliana OX=3702 GN=D6PKL2 PE=1 SV=1	T	Signal transduction mechanisms	unknown [Picea sitchensis]	molecular function: catalytic activity (GO:0003824);; biological process: metabolic process (GO:0008152);; biological process: cellular process (GO:0009987);; cellular component: cell (GO:0005623);; cellular component: organelle (GO:0043226);; cellular component: cell part (GO:0044464);; cellular component: membrane (GO:0016020);; biological process: signaling (GO:0023052);; biological process: s…	--
c97187.graph_c0	Cluster 2	0.167996	-0.160741	0.309089	-1.18262	-0.80994	-1.2177	1.05699	1.02666	0.81027	--	--	Molecular Function: protein serine/threonine kinase activity (GO:0004674);; Cellular Component: cytosol (GO:0005829);; Biological Process: protein phosphorylation (GO:0006468);; Biological Process: intracellular signal transduction (GO:0035556);;	--	--	--	bHLH-MYC and R2R3-MYB transcription factors N-terminal	Protein RICE SALT SENSITIVE 3 OS=Oryza sativa subsp. japonica OX=39947 GN=RSS3 PE=1 SV=1	S	Function unknown	predicted protein [Physcomitrella patens]	molecular function: catalytic activity (GO:0003824);; biological process: metabolic process (GO:0008152);; biological process: cellular process (GO:0009987);; cellular component: cell (GO:0005623);; cellular component: cell part (GO:0044464);; biological process: signaling (GO:0023052);; biological process: single-organism process (GO:0044699);; biological process: response to stimulus (GO:005089…	--
c100024.graph_c2	Cluster 2	0.322615	0.119835	0.242063	-0.679297	-0.961593	-0.884571	0.507116	0.713567	0.620264	--	--	Molecular Function: protein phosphatase inhibitor activity (GO:0004864);; Molecular Function: receptor activity (GO:0004872);; Cellular Component: nucleus (GO:0005634);; Cellular Component: cytoplasm (GO:0005737);; Biological Process: abscisic acid-activated signaling pathway (GO:0009738);; Molecular Function: abscisic acid binding (GO:0010427);; Biological Process: negative regulation of catalyt…	K14496|2.46658e-84|nnu:104600341|K14496 abscisic acid receptor PYR/PYL family | (RefSeq) abscisic acid receptor PYL8-like	--	--	Polyketide cyclase / dehydrase and lipid transport	Abscisic acid receptor PYL9 OS=Arabidopsis thaliana OX=3702 GN=PYL9 PE=1 SV=1	S	Function unknown	Polyketide cyclase/dehydrase [Macleaya cordata]	molecular function: molecular function regulator (GO:0098772);; biological process: biological regulation (GO:0065007);; molecular function: molecular transducer activity (GO:0060089);; cellular component: cell (GO:0005623);; cellular component: organelle (GO:0043226);; cellular component: cell part (GO:0044464);; biological process: cellular process (GO:0009987);; biological process: signaling (…	Plant hormone signal transduction (ko04075)
c100990.graph_c0	Cluster 2	0.206743	0.282511	0.410835	-0.998077	-0.800346	-0.807471	0.767937	0.508732	0.429136	[K]	Transcription	Molecular Function: protein kinase activity (GO:0004672);; Molecular Function: ATP binding (GO:0005524);; Biological Process: protein phosphorylation (GO:0006468);; Cellular Component: integral component of membrane (GO:0016021);; Molecular Function: 2-alkenal reductase [NAD(P)] activity (GO:0032440);; Biological Process: oxidation-reduction process (GO:0055114);;	--	--	--	Leucine rich repeat;; Leucine Rich repeats (2 copies);; Leucine Rich Repeat;; Leucine rich repeat N-terminal domain;; Leucine Rich repeat;; Protein kinase domain;; Protein tyrosine kinase	Probable LRR receptor-like serine/threonine-protein kinase At1g12460 OS=Arabidopsis thaliana OX=3702 GN=At1g12460 PE=2 SV=1	S	Function unknown	hypothetical protein AQUCO_01300553v1 [Aquilegia coerulea]	molecular function: catalytic activity (GO:0003824);; biological process: metabolic process (GO:0008152);; biological process: cellular process (GO:0009987);; molecular function: binding (GO:0005488);; cellular component: membrane (GO:0016020);; cellular component: membrane part (GO:0044425);; biological process: single-organism process (GO:0044699)	--
c98321.graph_c0	Cluster 2	0.146755	0.158437	0.27463	-0.76454	-0.59021	-0.59021	0.431135	0.526169	0.407834	[T]	Signal transduction mechanisms	Molecular Function: protein kinase activity (GO:0004672);; Molecular Function: ATP binding (GO:0005524);; Biological Process: protein phosphorylation (GO:0006468);;	--	[R]	General function prediction only	Protein kinase domain;; Protein tyrosine kinase	Dual specificity protein kinase YAK1 homolog OS=Arabidopsis thaliana OX=3702 GN=YAK1 PE=1 SV=1	T	Signal transduction mechanisms	hypothetical protein PHYPA_013993 [Physcomitrella patens]	molecular function: catalytic activity (GO:0003824);; biological process: metabolic process (GO:0008152);; biological process: cellular process (GO:0009987);; molecular function: binding (GO:0005488)	--
c99669.graph_c0	Cluster 2	0.10717	0.0270849	0.269919	-0.641831	-0.435716	-0.646875	0.390535	0.476548	0.453166	[T]	Signal transduction mechanisms	Molecular Function: protein kinase activity (GO:0004672);; Cellular Component: membrane (GO:0016020);; Biological Process: phosphorylation (GO:0016310);;	--	--	--	Protein kinase domain;; Protein tyrosine kinase;; D-mannose binding lectin;; S-locus glycoprotein domain;; PAN-like domain	G-type lectin S-receptor-like serine/threonine-protein kinase At2g19130 OS=Arabidopsis thaliana OX=3702 GN=At2g19130 PE=2 SV=1	T	Signal transduction mechanisms	G-type lectin S-receptor-like serine/threonine-protein kinase At2g19130 [Carica papaya]	molecular function: catalytic activity (GO:0003824);; biological process: metabolic process (GO:0008152);; biological process: cellular process (GO:0009987);; cellular component: membrane (GO:0016020)	--
c101085.graph_c0	Cluster 2	0.281007	0.31139	0.374418	-0.775349	-0.787257	-0.766708	0.427693	0.479835	0.454972	--	;;	Molecular Function: protein kinase activity (GO:0004672);; Cellular Component: membrane (GO:0016020);;	K04733|4.33964e-156|atr:18438531|K04733 interleukin-1 receptor-associated kinase 4 [EC:2.7.11.1] | (RefSeq) probable receptor-like protein kinase At1g80640	[T]	Signal transduction mechanisms	Protein kinase domain;; Protein tyrosine kinase	Probable receptor-like protein kinase At1g80640 OS=Arabidopsis thaliana OX=3702 GN=At1g80640 PE=2 SV=1	T	Signal transduction mechanisms	unknown [Picea sitchensis]	molecular function: catalytic activity (GO:0003824);; biological process: metabolic process (GO:0008152);; biological process: cellular process (GO:0009987);; cellular component: membrane (GO:0016020)	--
c83625.graph_c0	Cluster 2	0.299977	0.393191	0.244124	-1.10129	-0.783755	-0.931853	0.593403	0.668622	0.617583	--	;;	Molecular Function: protein kinase activity (GO:0004672);; Biological Process: cellular process (GO:0009987);; Cellular Component: membrane (GO:0016020);;	--	--	--	Protein tyrosine kinase;; Protein kinase domain;; Leucine rich repeat;; Leucine Rich repeats (2 copies);; Leucine Rich Repeat;; Leucine rich repeat N-terminal domain	Receptor protein kinase TMK1 OS=Arabidopsis thaliana OX=3702 GN=TMK1 PE=1 SV=1	--	--	PREDICTED: receptor protein kinase TMK1-like [Capsicum annuum]	molecular function: catalytic activity (GO:0003824);; biological process: metabolic process (GO:0008152);; biological process: cellular process (GO:0009987);; cellular component: membrane (GO:0016020)	--
c83572.graph_c0	Cluster 2	0.0658959	0.130602	-0.0228083	-1.05843	-0.856798	-0.371372	0.817348	0.416653	0.878912	--	--	Molecular Function: protein dimerization activity (GO:0046983);;	--	--	--	Helix-loop-helix DNA-binding domain	Transcription factor bHLH49 OS=Arabidopsis thaliana OX=3702 GN=BHLH49 PE=1 SV=1	K	Transcription	hypothetical protein SELMODRAFT_106386, partial [Selaginella moellendorffii]	molecular function: binding (GO:0005488)	--
c94693.graph_c0	Cluster 2	0.726689	0.312627	0.236572	-0.258753	-0.896827	-0.511396	0.129973	0.062016	0.199098	--	--	Molecular Function: protein dimerization activity (GO:0046983);;	--	--	--	Helix-loop-helix DNA-binding domain	Transcription factor bHLH66 OS=Arabidopsis thaliana OX=3702 GN=BHLH66 PE=1 SV=1	K	Transcription	bHLH transcription factor [Marchantia polymorpha]	molecular function: binding (GO:0005488)	--
c84401.graph_c0	Cluster 2	0.527661	0.181282	0.299038	-1.02277	-0.938151	-0.935648	0.629782	0.552029	0.706775	--	--	Molecular Function: protein binding (GO:0005515);; Cellular Component: chloroplast thylakoid membrane (GO:0009535);; Cellular Component: photosystem I reaction center (GO:0009538);; Cellular Component: chloroplast envelope (GO:0009941);; Biological Process: photosynthesis (GO:0015979);;	K02692|1.60116e-92|aly:ARALYDRAFT_887465|K02692 photosystem I subunit II | (RefSeq) hypothetical protein	--	--	PsaD	Photosystem I reaction center subunit II, chloroplastic OS=Spinacia oleracea OX=3562 GN=psaD PE=1 SV=2	C	Energy production and conversion	unnamed protein product [Spinacia oleracea]	molecular function: binding (GO:0005488);; cellular component: cell (GO:0005623);; cellular component: membrane (GO:0016020);; cellular component: organelle (GO:0043226);; cellular component: organelle part (GO:0044422);; cellular component: cell part (GO:0044464);; cellular component: macromolecular complex (GO:0032991);; cellular component: membrane part (GO:0044425);; biological process: metab…	Photosynthesis (ko00195)
c83629.graph_c0	Cluster 2	0.486587	0.20733	0.545847	-0.919314	-0.784905	-0.672153	0.427655	0.294727	0.414226	--	--	Molecular Function: protein binding (GO:0005515);;	--	--	--	--	--	S	Function unknown	uncharacterized protein LOC110647179 isoform X1 [Hevea brasiliensis]	molecular function: binding (GO:0005488)	--
c94174.graph_c0	Cluster 2	0.399693	0.216183	0.480407	-0.899771	-0.81559	-0.934234	0.524909	0.513912	0.514492	--	--	Molecular Function: protein binding (GO:0005515);;	--	--	--	Putative peptidoglycan binding domain	Protein disulfide isomerase pTAC5, chloroplastic OS=Arabidopsis thaliana OX=3702 GN=PTAC5 PE=1 SV=1	S	Function unknown	golgin subfamily A member 6-like protein 4 [Carica papaya]	molecular function: binding (GO:0005488)	--
c94392.graph_c0	Cluster 2	0.420642	0.444981	0.383347	-0.869925	-0.899412	-0.954056	0.541564	0.46065	0.472209	[P]	Inorganic ion transport and metabolism	Molecular Function: potassium channel activity (GO:0005267);; Biological Process: ion transport (GO:0006811);; Cellular Component: plant-type vacuole membrane (GO:0009705);; Biological Process: single-organism cellular process (GO:0044763);;	K05389|6.68939e-114|cam:101511094|K05389 potassium channel subfamily K, other eukaryote | (RefSeq) two-pore potassium channel 1	[P]	Inorganic ion transport and metabolism	Ion channel;; Ion transport protein;; EF hand	Two-pore potassium channel 1 OS=Arabidopsis thaliana OX=3702 GN=TPK1 PE=1 SV=2	P	Inorganic ion transport and metabolism	PREDICTED: two-pore potassium channel 1 isoform X3 [Eucalyptus grandis]	molecular function: transporter activity (GO:0005215);; biological process: cellular process (GO:0009987);; biological process: single-organism process (GO:0044699);; biological process: localization (GO:0051179);; cellular component: cell (GO:0005623);; cellular component: membrane (GO:0016020);; cellular component: organelle (GO:0043226);; cellular component: organelle part (GO:0044422);; cellu…	--
c101526.graph_c0	Cluster 2	0.187236	0.4581	0.472143	-0.83911	-1.02122	-0.73005	0.540824	0.535484	0.396597	[G]	Carbohydrate transport and metabolism	Molecular Function: polygalacturonase activity (GO:0004650);; Cellular Component: extracellular region (GO:0005576);; Cellular Component: vacuole (GO:0005773);; Biological Process: carbohydrate metabolic process (GO:0005975);; Molecular Function: lyase activity (GO:0016829);; Biological Process: cell wall organization (GO:0071555);;	--	--	--	Glycosyl hydrolases family 28;; Pectate lyase superfamily protein	Probable polygalacturonase OS=Vitis vinifera OX=29760 GN=GSVIVT00026920001 PE=1 SV=1	M	Cell wall/membrane/envelope biogenesis	Glycoside hydrolase, family 28 [Corchorus capsularis]	molecular function: catalytic activity (GO:0003824);; cellular component: extracellular region (GO:0005576);; cellular component: cell (GO:0005623);; cellular component: organelle (GO:0043226);; cellular component: cell part (GO:0044464);; biological process: metabolic process (GO:0008152);; biological process: cellular process (GO:0009987);; biological process: cellular component organization or…	--
c89570.graph_c0	Cluster 2	0.498448	0.282208	0.681815	-0.880064	-0.852842	-0.866389	0.540117	0.219472	0.377234	[G]	Carbohydrate transport and metabolism	Molecular Function: polygalacturonase activity (GO:0004650);; Cellular Component: extracellular region (GO:0005576);; Biological Process: carbohydrate metabolic process (GO:0005975);; Molecular Function: lyase activity (GO:0016829);; Biological Process: cell wall organization (GO:0071555);;	--	--	--	Glycosyl hydrolases family 28;; Pectate lyase superfamily protein	Polygalacturonase At1g48100 OS=Arabidopsis thaliana OX=3702 GN=At1g48100 PE=2 SV=1	M	Cell wall/membrane/envelope biogenesis	polygalacturonase At1g48100 [Phalaenopsis equestris]	molecular function: catalytic activity (GO:0003824);; cellular component: extracellular region (GO:0005576);; biological process: metabolic process (GO:0008152);; biological process: cellular process (GO:0009987);; biological process: cellular component organization or biogenesis (GO:0071840)	--
c94483.graph_c0	Cluster 2	0.312141	0.0948296	-0.0374655	-0.618307	-0.605139	-0.629817	0.525915	0.431528	0.526314	[HR]	Coenzyme transport and metabolism ;; General function prediction only	Molecular Function: phosphomannomutase activity (GO:0004615);; Cellular Component: cytosol (GO:0005829);; Biological Process: GDP-mannose biosynthetic process (GO:0009298);; Biological Process: L-ascorbic acid biosynthetic process (GO:0019853);;	K17497|4.86673e-140|pop:POPTR_0014s07630g|K17497 phosphomannomutase [EC:5.4.2.8] | (RefSeq) phosphomannomutase family protein	[I]	Lipid transport and metabolism	Eukaryotic phosphomannomutase;; haloacid dehalogenase-like hydrolase;; Sucrose-6F-phosphate phosphohydrolase	Phosphomannomutase OS=Triticum aestivum OX=4565 PE=2 SV=1	S	Function unknown	Eukaryotic phosphomannomutase [Macleaya cordata]	molecular function: catalytic activity (GO:0003824);; cellular component: cell (GO:0005623);; cellular component: cell part (GO:0044464);; biological process: metabolic process (GO:0008152);; biological process: cellular process (GO:0009987);; biological process: single-organism process (GO:0044699)	Fructose and mannose metabolism (ko00051);; Amino sugar and nucleotide sugar metabolism (ko00520)
c89940.graph_c0	Cluster 2	0.136516	0.19237	0.473551	-0.424911	-0.397166	-0.20452	0.107757	0.0281403	0.0882613	[M]	Cell wall/membrane/envelope biogenesis	Molecular Function: phospholipid binding (GO:0005543);; Cellular Component: nucleus (GO:0005634);; Cellular Component: cytosol (GO:0005829);; Biological Process: Golgi organization (GO:0007030);; Molecular Function: transferase activity (GO:0016740);; Biological Process: nuclear envelope reassembly (GO:0031468);; Molecular Function: ubiquitin binding (GO:0043130);; Biological Process: proteasome-…	--	--	--	Lipid-A-disaccharide synthetase	--	M	Cell wall/membrane/envelope biogenesis	predicted protein [Physcomitrella patens]	molecular function: binding (GO:0005488);; cellular component: cell (GO:0005623);; cellular component: organelle (GO:0043226);; cellular component: cell part (GO:0044464);; biological process: cellular process (GO:0009987);; biological process: cellular component organization or biogenesis (GO:0071840);; molecular function: catalytic activity (GO:0003824);; biological process: single-organism pro…	--
c93960.graph_c0	Cluster 2	0.0789912	0.58386	0.246227	-0.59747	-0.571935	-0.663358	0.415354	0.389591	0.118737	[T]	Signal transduction mechanisms	Molecular Function: peroxidase activity (GO:0004601);; Molecular Function: calcium ion binding (GO:0005509);; Cellular Component: integral component of membrane (GO:0016021);; Molecular Function: oxidoreductase activity, acting on NAD(P)H, oxygen as acceptor (GO:0050664);; Biological Process: oxidation-reduction process (GO:0055114);; Biological Process: cellular oxidant detoxification (GO:009886…	K13447|0|pper:PRUPE_ppa000913mg|K13447 respiratory burst oxidase [EC:1.6.3.- 1.11.1.-] | (RefSeq) hypothetical protein	[PQ]	--	Ferric reductase NAD binding domain;; Respiratory burst NADPH oxidase;; FAD-binding domain;; Ferric reductase like transmembrane component	Respiratory burst oxidase homolog protein F OS=Arabidopsis thaliana OX=3702 GN=RBOHF PE=1 SV=1	U	Intracellular trafficking, secretion, and vesicular transport	respiratory burst oxidase protein 3a [Picea abies]	molecular function: catalytic activity (GO:0003824);; molecular function: antioxidant activity (GO:0016209);; biological process: metabolic process (GO:0008152);; biological process: cellular process (GO:0009987);; biological process: single-organism process (GO:0044699);; biological process: response to stimulus (GO:0050896);; biological process: detoxification (GO:0098754);; molecular function:…	Plant-pathogen interaction (ko04626)
c100402.graph_c1	Cluster 2	-0.493462	-0.317349	-0.324179	-0.300416	-0.0701092	-0.0384108	0.504612	0.602091	0.437223	[T]	Signal transduction mechanisms	Molecular Function: peroxidase activity (GO:0004601);; Molecular Function: calcium ion binding (GO:0005509);; Cellular Component: integral component of membrane (GO:0016021);; Molecular Function: NAD(P)H oxidase activity (GO:0016174);; Biological Process: oxidation-reduction process (GO:0055114);; Biological Process: cellular oxidant detoxification (GO:0098869);;	K13447|0|atr:18434581|K13447 respiratory burst oxidase [EC:1.6.3.- 1.11.1.-] | (RefSeq) respiratory burst oxidase homolog protein C	[PQ]	--	Ferric reductase NAD binding domain;; Respiratory burst NADPH oxidase;; FAD-binding domain;; Ferric reductase like transmembrane component;; EF-hand domain pair	Respiratory burst oxidase homolog protein C OS=Solanum tuberosum OX=4113 GN=RBOHC PE=1 SV=2	U	Intracellular trafficking, secretion, and vesicular transport	respiratory burst oxidase protein 1 [Picea abies]	molecular function: catalytic activity (GO:0003824);; molecular function: antioxidant activity (GO:0016209);; biological process: metabolic process (GO:0008152);; biological process: cellular process (GO:0009987);; biological process: single-organism process (GO:0044699);; biological process: response to stimulus (GO:0050896);; biological process: detoxification (GO:0098754);; molecular function:…	--
c86825.graph_c0	Cluster 2	-0.0258816	0.425225	0.240193	-0.535246	-0.629223	-0.387148	0.306962	0.2553	0.349818	--	--	Molecular Function: peroxidase activity (GO:0004601);; Molecular Function: binding (GO:0005488);; Biological Process: metabolic process (GO:0008152);; Cellular Component: plant-type cell wall (GO:0009505);; Biological Process: plant-type cell wall organization (GO:0009664);; Biological Process: response to stimulus (GO:0050896);;	K00430|1.62476e-139|nnu:104599521|K00430 peroxidase [EC:1.11.1.7] | (RefSeq) peroxidase 19	--	--	Peroxidase	Peroxidase 19 OS=Arabidopsis thaliana OX=3702 GN=PER19 PE=2 SV=1	G	Carbohydrate transport and metabolism	PREDICTED: peroxidase 19 [Nicotiana sylvestris]	molecular function: catalytic activity (GO:0003824);; molecular function: antioxidant activity (GO:0016209);; biological process: metabolic process (GO:0008152);; biological process: cellular process (GO:0009987);; biological process: single-organism process (GO:0044699);; biological process: response to stimulus (GO:0050896);; biological process: detoxification (GO:0098754);; molecular function:…	Phenylpropanoid biosynthesis (ko00940)
c84382.graph_c0	Cluster 2	0.453148	0.271173	0.434427	-0.688115	-0.735295	-0.847733	0.41277	0.301611	0.398016	[O]	Posttranslational modification, protein turnover, chaperones	Molecular Function: peroxidase activity (GO:0004601);; Cellular Component: chloroplast thylakoid (GO:0009534);; Molecular Function: peroxiredoxin activity (GO:0051920);; Biological Process: oxidation-reduction process (GO:0055114);; Biological Process: cellular oxidant detoxification (GO:0098869);;	K03564|1.97776e-95|mus:103975172|K03564 peroxiredoxin Q/BCP [EC:1.11.1.15] | (RefSeq) peroxiredoxin Q, chloroplastic	[O]	Posttranslational modification, protein turnover, chaperones	AhpC/TSA family;; Redoxin	Peroxiredoxin Q, chloroplastic OS=Triticum aestivum OX=4565 GN=PRX1 PE=2 SV=1	O	Posttranslational modification, protein turnover, chaperones	unknown [Picea sitchensis]	molecular function: catalytic activity (GO:0003824);; molecular function: antioxidant activity (GO:0016209);; biological process: metabolic process (GO:0008152);; biological process: cellular process (GO:0009987);; biological process: single-organism process (GO:0044699);; biological process: response to stimulus (GO:0050896);; biological process: detoxification (GO:0098754);; cellular component:…	--
c87075.graph_c0	Cluster 2	0.567361	0.363084	0.249252	-0.837056	-0.800714	-0.743257	0.463118	0.30479	0.433422	--	--	Molecular Function: peptidase activity (GO:0008233);; Cellular Component: membrane (GO:0016020);; Biological Process: protein metabolic process (GO:0019538);;	--	[O]	Posttranslational modification, protein turnover, chaperones	Xylanase inhibitor N-terminal;; Xylanase inhibitor C-terminal;; Eukaryotic aspartyl protease;; Xylanase inhibitor N-terminal;; Eukaryotic aspartyl protease	Aspartic proteinase-like protein 1 OS=Arabidopsis thaliana OX=3702 GN=At5g10080 PE=1 SV=1	O	Posttranslational modification, protein turnover, chaperones	PREDICTED: aspartic proteinase-like protein 1 isoform X1 [Juglans regia]	molecular function: catalytic activity (GO:0003824);; biological process: metabolic process (GO:0008152);; cellular component: membrane (GO:0016020)	--
c93598.graph_c0	Cluster 2	0.145398	0.13518	0.0243952	-0.699345	-0.643746	-0.571682	0.60307	0.445785	0.560944	[G]	Carbohydrate transport and metabolism	Molecular Function: pectate lyase activity (GO:0030570);; Biological Process: pectin catabolic process (GO:0045490);; Molecular Function: metal ion binding (GO:0046872);;	K01728|2.5396e-153|nnu:104594663|K01728 pectate lyase [EC:4.2.2.2] | (RefSeq) probable pectate lyase 4	--	--	Pectate lyase	Putative pectate lyase 21 OS=Arabidopsis thaliana OX=3702 GN=At5g55720 PE=3 SV=1	G	Carbohydrate transport and metabolism	unknown [Picea sitchensis]	molecular function: catalytic activity (GO:0003824);; biological process: metabolic process (GO:0008152);; molecular function: binding (GO:0005488)	Pentose and glucuronate interconversions (ko00040)
c99380.graph_c0	Cluster 2	0.344657	0.341421	0.377461	-0.901413	-0.859608	-0.742833	0.505552	0.433842	0.50092	[HR]	Coenzyme transport and metabolism ;; General function prediction only	Molecular Function: oxidoreductase activity, acting on the CH-OH group of donors, NAD or NADP as acceptor (GO:0016616);; Molecular Function: NAD binding (GO:0051287);; Biological Process: oxidation-reduction process (GO:0055114);;	--	[C]	Energy production and conversion	D-isomer specific 2-hydroxyacid dehydrogenase, NAD binding domain;; D-isomer specific 2-hydroxyacid dehydrogenase, catalytic domain;; S-adenosyl-L-homocysteine hydrolase, NAD binding domain	D-3-phosphoglycerate dehydrogenase 1, chloroplastic OS=Arabidopsis thaliana OX=3702 GN=PGDH1 PE=1 SV=1	E	Amino acid transport and metabolism	unknown [Picea sitchensis]	molecular function: catalytic activity (GO:0003824);; biological process: metabolic process (GO:0008152);; biological process: single-organism process (GO:0044699);; molecular function: binding (GO:0005488)	--
c91435.graph_c0	Cluster 2	-0.00792445	0.195609	-0.0981223	-0.592887	-0.73039	-0.63278	0.452302	0.574121	0.840072	[C]	Energy production and conversion	Molecular Function: oxidoreductase activity, acting on CH-OH group of donors (GO:0016614);;	--	[V]	Defense mechanisms	FAD binding domain;; D-arabinono-1,4-lactone oxidase	L-gulonolactone oxidase 5 OS=Arabidopsis thaliana OX=3702 GN=GULLO5 PE=1 SV=1	C	Energy production and conversion	hypothetical protein SELMODRAFT_181802 [Selaginella moellendorffii]	molecular function: catalytic activity (GO:0003824);; biological process: metabolic process (GO:0008152);; biological process: single-organism process (GO:0044699)	--
c90976.graph_c0	Cluster 2	-0.0661787	-0.278228	-0.240846	-0.565409	-0.65638	-0.567008	0.823626	0.716359	0.834064	[IR]	Lipid transport and metabolism ;; General function prediction only	Molecular Function: oxidoreductase activity (GO:0016491);; Molecular Function: lyase activity (GO:0016829);;	--	[R]	General function prediction only	GMC oxidoreductase;; GMC oxidoreductase	Protein HOTHEAD OS=Arabidopsis thaliana OX=3702 GN=HTH PE=1 SV=1	E	Amino acid transport and metabolism	PREDICTED: protein HOTHEAD-like [Nelumbo nucifera]	molecular function: catalytic activity (GO:0003824);; biological process: metabolic process (GO:0008152);; biological process: single-organism process (GO:0044699)	--
c101762.graph_c0	Cluster 2	0.156401	0.00709437	0.308404	-0.666459	-0.550123	-0.619126	0.489362	0.419031	0.455415	[Q]	Secondary metabolites biosynthesis, transport and catabolism	Molecular Function: oxidoreductase activity (GO:0016491);; Biological Process: oxidation-reduction process (GO:0055114);;	--	[H]	Coenzyme transport and metabolism	NAD(P)-binding Rossmann-like domain;; Flavin containing amine oxidoreductase;; FAD dependent oxidoreductase;; FAD dependent oxidoreductase;; FAD binding domain;; FAD binding domain	Prolycopene isomerase 1, chloroplastic OS=Oncidium hybrid cultivar OX=141207 GN=CRTISO1 PE=2 SV=1	Q	Secondary metabolites biosynthesis, transport and catabolism	prolycopene isomerase, chloroplastic [Asparagus officinalis]	molecular function: catalytic activity (GO:0003824);; biological process: metabolic process (GO:0008152);; biological process: single-organism process (GO:0044699)	--
c59659.graph_c0	Cluster 2	0.409232	0.3755	0.359772	-0.811772	-0.857836	-0.675888	0.418924	0.382593	0.399475	[R]	General function prediction only	Molecular Function: oxidoreductase activity (GO:0016491);; Biological Process: oxidation-reduction process (GO:0055114);;	--	[C]	Energy production and conversion	Aldo/keto reductase family	Probable aldo-keto reductase 1 OS=Glycine max OX=3847 GN=AKR1 PE=2 SV=1	C	Energy production and conversion	unknown [Picea sitchensis]	molecular function: catalytic activity (GO:0003824);; biological process: metabolic process (GO:0008152);; biological process: single-organism process (GO:0044699)	--
c94711.graph_c0	Cluster 2	0.13182	-0.0911873	0.0404317	-0.440286	-0.857153	-0.691302	0.49521	0.578787	0.833678	[G]	Carbohydrate transport and metabolism	Molecular Function: oxidoreductase activity (GO:0016491);; Biological Process: oxidation-reduction process (GO:0055114);;	K00109|0|ppp:PHYPADRAFT_124552|K00109 2-hydroxyglutarate dehydrogenase [EC:1.1.99.2] | (RefSeq) hypothetical protein	[S]	Function unknown	FAD dependent oxidoreductase	L-2-hydroxyglutarate dehydrogenase, mitochondrial OS=Arabidopsis thaliana OX=3702 GN=L2HGDH PE=1 SV=1	C	Energy production and conversion	predicted protein [Physcomitrella patens]	molecular function: catalytic activity (GO:0003824);; biological process: metabolic process (GO:0008152);; biological process: single-organism process (GO:0044699)	Butanoate metabolism (ko00650)
c98706.graph_c0	Cluster 2	0.0283586	0.0207854	0.498054	-0.543446	-0.231658	-0.841711	0.375742	0.511626	0.182249	[S]	Function unknown	Molecular Function: oxidoreductase activity (GO:0016491);; Biological Process: oxidation-reduction process (GO:0055114);;	K00574|0|atr:18447304|K00574 cyclopropane-fatty-acyl-phospholipid synthase [EC:2.1.1.79] | (RefSeq) uncharacterized LOC18447304	--	--	Mycolic acid cyclopropane synthetase;; Methyltransferase domain;; Methyltransferase domain;; Methyltransferase domain;; Methyltransferase domain;; Methyltransferase domain;; Methyltransferase small domain;; NAD(P)-binding Rossmann-like domain;; Flavin containing amine oxidoreductase;; FAD dependent oxidoreductase;; FAD dependent oxidoreductase;; FAD binding domain;; Glucose inhibited division pro…	(S)-coclaurine N-methyltransferase OS=Thalictrum flavum subsp. glaucum OX=150095 PE=1 SV=1	M	Cell wall/membrane/envelope biogenesis	uncharacterized protein LOC18447304 isoform X1 [Amborella trichopoda]	molecular function: catalytic activity (GO:0003824);; biological process: metabolic process (GO:0008152);; biological process: single-organism process (GO:0044699)	--
c86567.graph_c0	Cluster 2	-0.153723	-0.0703826	-0.254226	-0.331288	-1.14697	-1.33384	1.10403	1.03043	1.15596	[R]	General function prediction only	Molecular Function: oxidoreductase activity (GO:0016491);;	--	--	--	NmrA-like family;; NAD(P)H-binding;; NAD dependent epimerase/dehydratase family	Isoeugenol synthase 1 OS=Petunia hybrida OX=4102 GN=IGS1 PE=1 SV=1	S	Function unknown	unknown [Picea sitchensis]	molecular function: catalytic activity (GO:0003824);; biological process: metabolic process (GO:0008152);; biological process: single-organism process (GO:0044699)	--
c86918.graph_c0	Cluster 2	0.506408	0.262814	0.680467	-0.748145	-0.83037	-0.692218	0.272806	0.217319	0.33092	[M]	Cell wall/membrane/envelope biogenesis	Molecular Function: oxidoreductase activity (GO:0016491);;	--	[V]	Defense mechanisms	3-beta hydroxysteroid dehydrogenase/isomerase family;; NAD(P)H-binding;; NAD dependent epimerase/dehydratase family;; NmrA-like family	Cinnamoyl-CoA reductase-like SNL6 OS=Oryza sativa subsp. japonica OX=39947 GN=SNL6 PE=3 SV=1	M	Cell wall/membrane/envelope biogenesis	unknown [Picea sitchensis]	molecular function: catalytic activity (GO:0003824);; biological process: metabolic process (GO:0008152);; biological process: single-organism process (GO:0044699)	--
c100571.graph_c0	Cluster 2	0.137358	0.217326	0.210236	-0.245646	-0.305352	-0.226281	-0.062782	0.0367537	0.238388	[L]	Replication, recombination and repair	Molecular Function: organic cyclic compound binding (GO:0097159);; Molecular Function: heterocyclic compound binding (GO:1901363);;	K10896|0|pda:103701407|K10896 fanconi anemia group M protein | (RefSeq) Fanconi anemia group M protein	[R]	General function prediction only	Helicase conserved C-terminal domain;; Type III restriction enzyme, res subunit;; DEAD/DEAH box helicase	DEAD-box ATP-dependent RNA helicase FANCM OS=Arabidopsis thaliana OX=3702 GN=FANCM PE=2 SV=1	L	Replication, recombination and repair	PREDICTED: Fanconi anemia group M protein [Phoenix dactylifera]	molecular function: binding (GO:0005488)	--
c96169.graph_c0	Cluster 2	0.116966	0.384506	-0.0209242	-0.698145	-0.328034	-0.471869	0.249891	0.428803	0.338806	--	--	Molecular Function: organic cyclic compound binding (GO:0097159);; Molecular Function: heterocyclic compound binding (GO:1901363);;	K15191|1.20868e-89|atr:18448612|K15191 La-related protein 7 | (RefSeq) la-related protein 6B	[R]	General function prediction only	La domain;; RNA recognition motif. (a.k.a. RRM, RBD, or RNP domain);; Ataxin-2 C-terminal region	La-related protein 6C OS=Arabidopsis thaliana OX=3702 GN=LARP6C PE=3 SV=1	S	Function unknown	unknown [Picea sitchensis]	molecular function: binding (GO:0005488)	--
c93194.graph_c0	Cluster 2	0.308088	0.282482	0.224211	-0.788588	-0.686578	-0.724333	0.709031	0.294668	0.38102	[R]	General function prediction only	Molecular Function: O-methyltransferase activity (GO:0008171);; Biological Process: methylation (GO:0032259);;	--	[Q]	Secondary metabolites biosynthesis, transport and catabolism	O-methyltransferase;; Methyltransferase domain	Tricin synthase 1 OS=Oryza sativa subsp. japonica OX=39947 GN=ROMT-15 PE=1 SV=1	S	Function unknown	uncharacterized protein LOC109825709 [Asparagus officinalis]	molecular function: catalytic activity (GO:0003824);; biological process: metabolic process (GO:0008152)	--
c98947.graph_c0	Cluster 2	0.291926	0.307919	0.27418	-0.538437	-0.930293	-0.79301	0.489879	0.468924	0.428911	--	--	Molecular Function: nucleotide-sugar transmembrane transporter activity (GO:0005338);; Cellular Component: endoplasmic reticulum-Golgi intermediate compartment (GO:0005793);; Biological Process: carbohydrate transport (GO:0008643);; Biological Process: UDP-glucose transport (GO:0015786);; Cellular Component: integral component of membrane (GO:0016021);; Biological Process: purine nucleotide-sugar…	--	[GE]	--	Triose-phosphate Transporter family	UDP-rhamnose/UDP-galactose transporter 2 OS=Arabidopsis thaliana OX=3702 GN=URGT2 PE=1 SV=1	S	Function unknown	hypothetical protein VITISV_028728 [Vitis vinifera]	molecular function: transporter activity (GO:0005215);; biological process: single-organism process (GO:0044699);; biological process: localization (GO:0051179);; cellular component: cell (GO:0005623);; cellular component: organelle (GO:0043226);; cellular component: cell part (GO:0044464);; cellular component: membrane (GO:0016020);; cellular component: membrane part (GO:0044425)	--
c100451.graph_c0	Cluster 2	0.205261	0.137485	0.154177	-0.749536	-0.89993	-0.791539	0.562839	0.710836	0.670409	[O]	Posttranslational modification, protein turnover, chaperones	Molecular Function: nucleotide binding (GO:0000166);; Molecular Function: protein kinase activity (GO:0004672);; Cellular Component: membrane (GO:0016020);; Biological Process: phosphorylation (GO:0016310);; Molecular Function: oxidoreductase activity (GO:0016491);;	--	--	--	Protein kinase domain;; Protein tyrosine kinase;; Leucine rich repeat;; Leucine rich repeat N-terminal domain	Probable inactive receptor kinase At2g26730 OS=Arabidopsis thaliana OX=3702 GN=At2g26730 PE=1 SV=1	S	Function unknown	putative plant disease resistance family protein [Populus trichocarpa]	molecular function: binding (GO:0005488);; molecular function: catalytic activity (GO:0003824);; biological process: metabolic process (GO:0008152);; biological process: cellular process (GO:0009987);; cellular component: membrane (GO:0016020);; biological process: single-organism process (GO:0044699)	--
c97977.graph_c0	Cluster 2	-0.16995	-0.137889	-0.186252	-0.378897	-0.351063	-0.211056	0.387739	0.56377	0.483599	[T]	Signal transduction mechanisms	Molecular Function: nucleotide binding (GO:0000166);; Molecular Function: protein kinase activity (GO:0004672);; Cellular Component: membrane (GO:0016020);; Biological Process: phosphorylation (GO:0016310);;	--	--	--	D-mannose binding lectin;; Protein kinase domain;; Protein tyrosine kinase	G-type lectin S-receptor-like serine/threonine-protein kinase SD2-5 OS=Arabidopsis thaliana OX=3702 GN=SD25 PE=1 SV=1	T	Signal transduction mechanisms	G-type lectin S-receptor-like serine/threonine-protein kinase SD2-5 [Sorghum bicolor]	molecular function: binding (GO:0005488);; molecular function: catalytic activity (GO:0003824);; biological process: metabolic process (GO:0008152);; biological process: cellular process (GO:0009987);; cellular component: membrane (GO:0016020)	--
c87116.graph_c0	Cluster 2	0.377798	0.351285	0.307823	-0.786631	-0.627263	-0.642349	0.345096	0.312905	0.361335	[J]	Translation, ribosomal structure and biogenesis	Molecular Function: nucleotide binding (GO:0000166);; Molecular Function: nucleic acid binding (GO:0003676);;	K14411|1.28052e-132|nnu:104601766|K14411 RNA-binding protein Musashi | (RefSeq) heterogeneous nuclear ribonucleoprotein 1	[R]	General function prediction only	RNA recognition motif. (a.k.a. RRM, RBD, or RNP domain);; RNA recognition motif;; Nup53/35/40-type RNA recognition motif	Heterogeneous nuclear ribonucleoprotein 1 OS=Arabidopsis thaliana OX=3702 GN=RNP1 PE=1 SV=1	S	Function unknown	unknown [Picea sitchensis]	molecular function: binding (GO:0005488)	mRNA surveillance pathway (ko03015)
c98279.graph_c0	Cluster 2	0.225118	0.250283	0.30854	-0.710963	-0.598669	-0.640377	0.467206	0.335309	0.363554	--	--	Molecular Function: nucleotide binding (GO:0000166);; Molecular Function: microtubule motor activity (GO:0003777);; Cellular Component: kinesin complex (GO:0005871);; Biological Process: microtubule-based movement (GO:0007018);; Molecular Function: ATPase activity (GO:0016887);;	--	[Z]	Cytoskeleton	Kinesin motor domain;; Microtubule binding	Kinesin-like protein KIN-14B OS=Oryza sativa subsp. japonica OX=39947 GN=KIN14B PE=3 SV=2	Z	Cytoskeleton	kinesin 14-IV protein [Marsilea vestita]	molecular function: binding (GO:0005488);; molecular function: catalytic activity (GO:0003824);; cellular component: cell (GO:0005623);; cellular component: macromolecular complex (GO:0032991);; cellular component: organelle (GO:0043226);; cellular component: organelle part (GO:0044422);; cellular component: cell part (GO:0044464);; biological process: cellular process (GO:0009987);; biological p…	--
c90464.graph_c2	Cluster 2	-0.152267	0.191035	0.257377	-0.398177	-0.0686092	-0.323539	0.216272	0.165348	0.112561	--	--	Molecular Function: nucleotide binding (GO:0000166);; Molecular Function: DNA binding (GO:0003677);; Molecular Function: DNA-directed DNA polymerase activity (GO:0003887);; Biological Process: DNA replication (GO:0006260);; Biological Process: DNA repair (GO:0006281);; Molecular Function: zinc ion binding (GO:0008270);; Molecular Function: 3'-5' exonuclease activity (GO:0008408);; Cellular Compon…	K02324|0|ppp:PHYPADRAFT_136896|K02324 DNA polymerase epsilon subunit 1 [EC:2.7.7.7] | (RefSeq) hypothetical protein	[L]	Replication, recombination and repair	Domain of unknown function (DUF1744)	DNA polymerase epsilon catalytic subunit A OS=Arabidopsis thaliana OX=3702 GN=POL2A PE=1 SV=1	L	Replication, recombination and repair	hypothetical protein PHYPA_016977 [Physcomitrella patens]	molecular function: binding (GO:0005488);; molecular function: catalytic activity (GO:0003824);; biological process: metabolic process (GO:0008152);; biological process: cellular process (GO:0009987);; biological process: response to stimulus (GO:0050896);; cellular component: cell (GO:0005623);; cellular component: membrane-enclosed lumen (GO:0031974);; cellular component: macromolecular complex…	Purine metabolism (ko00230);; Pyrimidine metabolism (ko00240);; DNA replication (ko03030);; Base excision repair (ko03410);; Nucleotide excision repair (ko03420)
c96255.graph_c0	Cluster 2	0.0242102	0.0314418	0.220476	-0.590047	-0.562566	-0.652413	0.506527	0.549977	0.472394	[L]	Replication, recombination and repair	Molecular Function: nucleotide binding (GO:0000166);; Molecular Function: DNA binding (GO:0003677);; Molecular Function: DNA-directed DNA polymerase activity (GO:0003887);; Biological Process: base-excision repair, gap-filling (GO:0006287);; Biological Process: nucleotide-excision repair, DNA gap filling (GO:0006297);; Molecular Function: 3'-5'-exodeoxyribonuclease activity (GO:0008296);; Cellula…	K02327|0|atr:18436873|K02327 DNA polymerase delta subunit 1 [EC:2.7.7.7] | (RefSeq) DNA polymerase delta catalytic subunit	[L]	Replication, recombination and repair	DNA polymerase family B;; DNA polymerase family B, exonuclease domain;; C4-type zinc-finger of DNA polymerase delta	DNA polymerase delta catalytic subunit OS=Oryza sativa subsp. japonica OX=39947 GN=POLD1 PE=2 SV=1	L	Replication, recombination and repair	DNA polymerase delta catalytic subunit [Amborella trichopoda]	molecular function: binding (GO:0005488);; molecular function: catalytic activity (GO:0003824);; biological process: metabolic process (GO:0008152);; biological process: cellular process (GO:0009987);; biological process: response to stimulus (GO:0050896);; cellular component: cell (GO:0005623);; cellular component: membrane-enclosed lumen (GO:0031974);; cellular component: macromolecular complex…	Purine metabolism (ko00230);; Pyrimidine metabolism (ko00240);; DNA replication (ko03030);; Base excision repair (ko03410);; Nucleotide excision repair (ko03420);; Mismatch repair (ko03430);; Homologous recombination (ko03440)
c87586.graph_c0	Cluster 2	0.130612	-0.0762956	0.350248	-0.792869	-0.737693	-0.695022	0.777016	0.446299	0.597706	[L]	Replication, recombination and repair	Molecular Function: nucleotide binding (GO:0000166);; Molecular Function: DNA binding (GO:0003677);; Molecular Function: DNA (6-4) photolyase activity (GO:0003914);; Biological Process: DNA repair (GO:0006281);; Biological Process: response to UV (GO:0009411);;	K02295|0|mus:103996219|K02295 cryptochrome | (RefSeq) (6-4)DNA photolyase	[LT]	--	FAD binding domain of DNA photolyase;; DNA photolyase;; DNA photolyase	(6-4)DNA photolyase OS=Oryza sativa subsp. japonica OX=39947 GN=UVR3 PE=3 SV=1	L	Replication, recombination and repair	unknown [Picea sitchensis]	molecular function: binding (GO:0005488);; molecular function: catalytic activity (GO:0003824);; biological process: metabolic process (GO:0008152);; biological process: cellular process (GO:0009987);; biological process: response to stimulus (GO:0050896)	--
c99069.graph_c0	Cluster 2	0.193264	0.134504	0.28917	-0.0923381	-0.394901	0.073248	0.141152	-0.240015	-0.104083	[P]	Inorganic ion transport and metabolism	Molecular Function: nucleotide binding (GO:0000166);; Molecular Function: copper ion binding (GO:0005507);; Cellular Component: integral component of membrane (GO:0016021);; Molecular Function: cation-transporting ATPase activity (GO:0019829);; Biological Process: metal ion transport (GO:0030001);; Biological Process: cation transmembrane transport (GO:0098655);;	K17686|0|nnu:104596090|K17686 Cu+-exporting ATPase [EC:3.6.3.54] | (RefSeq) probable copper-transporting ATPase HMA5	[P]	Inorganic ion transport and metabolism	E1-E2 ATPase;; haloacid dehalogenase-like hydrolase;; Heavy-metal-associated domain	Probable copper-transporting ATPase HMA5 OS=Arabidopsis thaliana OX=3702 GN=HMA5 PE=1 SV=2	P	Inorganic ion transport and metabolism	probable copper-transporting ATPase HMA5 [Hevea brasiliensis]	molecular function: binding (GO:0005488);; cellular component: membrane (GO:0016020);; cellular component: membrane part (GO:0044425);; molecular function: catalytic activity (GO:0003824);; molecular function: transporter activity (GO:0005215);; biological process: localization (GO:0051179)	--
c102084.graph_c0	Cluster 2	0.0860346	0.208754	0.145468	-0.655432	-0.666748	-0.724695	0.62997	0.539324	0.437325	[G]	Carbohydrate transport and metabolism	Molecular Function: nucleotide binding (GO:0000166);; Molecular Function: catalytic activity (GO:0003824);;	K10406|0|nnu:104595536|K10406 kinesin family member C2/C3 | (RefSeq) kinesin-like protein KIF3B	[Z]	Cytoskeleton	Kinesin motor domain;; Microtubule binding;; Di-glucose binding within endoplasmic reticulum	Kinesin-like protein KIN-14R OS=Arabidopsis thaliana OX=3702 GN=KIN14R PE=3 SV=1	Z	Cytoskeleton	PREDICTED: kinesin-like protein KIF3B isoform X1 [Nelumbo nucifera]	molecular function: binding (GO:0005488);; molecular function: catalytic activity (GO:0003824)	--
c93649.graph_c0	Cluster 2	0.237909	0.26993	0.550452	-0.758498	-0.885988	-0.702191	0.460815	0.404231	0.42334	--	;;	Molecular Function: nucleotide binding (GO:0000166);; Biological Process: cellular protein modification process (GO:0006464);; Molecular Function: ligase activity (GO:0016874);;	--	[T]	Signal transduction mechanisms	Protein tyrosine kinase;; Protein kinase domain	Serine/threonine-protein kinase STY8 OS=Arabidopsis thaliana OX=3702 GN=STY8 PE=1 SV=2	T	Signal transduction mechanisms	PREDICTED: probable serine/threonine-protein kinase DDB_G0272254 [Nelumbo nucifera]	molecular function: binding (GO:0005488);; biological process: metabolic process (GO:0008152);; biological process: cellular process (GO:0009987);; molecular function: catalytic activity (GO:0003824)	--
c99626.graph_c0	Cluster 2	0.134859	-0.13687	0.0650891	-0.205765	-0.416444	-0.354287	0.177564	0.415331	0.320522	--	--	Molecular Function: nucleotide binding (GO:0000166);;	K10400|0|tcc:TCM_020178|K10400 kinesin family member 15 | (RefSeq) Phragmoplast-associated kinesin-related protein, putative isoform 1	[Z]	Cytoskeleton	Kinesin motor domain;; Microtubule binding	Kinesin-like protein KIN-12A OS=Arabidopsis thaliana OX=3702 GN=KIN12A PE=1 SV=1	Z	Cytoskeleton	PAKRP1L [Pinus tabuliformis]	molecular function: binding (GO:0005488)	--
c80957.graph_c0	Cluster 2	0.321754	0.27152	0.63892	-0.62617	-0.520768	-1.01673	0.277188	0.223393	0.430888	--	--	Molecular Function: nucleic acid binding (GO:0003676);; Molecular Function: zinc ion binding (GO:0008270);;	--	--	--	Zinc knuckle;; Zinc knuckle	--	S	Function unknown	unknown [Picea sitchensis]	molecular function: binding (GO:0005488)	--
c96765.graph_c0	Cluster 2	0.0185646	0.145013	0.155067	-0.273391	-0.286938	-0.233499	0.155067	0.155067	0.165051	--	--	Molecular Function: nucleic acid binding (GO:0003676);; Molecular Function: zinc ion binding (GO:0008270);;	--	[R]	General function prediction only	gag-polypeptide of LTR copia-type;; Zinc knuckle;; Retrotransposon gag protein;; Reverse transcriptase (RNA-dependent DNA polymerase)	Retrovirus-related Pol polyprotein from transposon RE1 OS=Arabidopsis thaliana OX=3702 GN=RE1 PE=2 SV=1	S	Function unknown	hypothetical protein VITISV_027864 [Vitis vinifera]	molecular function: binding (GO:0005488)	--
c97490.graph_c0	Cluster 2	0.0272215	0.123729	-0.129157	-0.456996	-0.482607	-0.230379	0.391471	0.439989	0.316728	[G]	Carbohydrate transport and metabolism	Molecular Function: nucleic acid binding (GO:0003676);; Molecular Function: RNA-DNA hybrid ribonuclease activity (GO:0004523);; Biological Process: RNA phosphodiester bond hydrolysis, endonucleolytic (GO:0090502);;	--	--	--	Reverse transcriptase-like;; RNase H	Putative ribonuclease H protein At1g65750 OS=Arabidopsis thaliana OX=3702 GN=At1g65750 PE=3 SV=1	L	Replication, recombination and repair	PREDICTED: uncharacterized protein Mb2253c isoform X2 [Cucumis melo]	molecular function: binding (GO:0005488);; molecular function: catalytic activity (GO:0003824);; biological process: metabolic process (GO:0008152);; biological process: cellular process (GO:0009987)	--
c96038.graph_c0	Cluster 2	-0.0444255	-0.0542733	0.12659	-0.161949	-0.712716	-0.404894	0.156782	0.638545	0.456342	[J]	Translation, ribosomal structure and biogenesis	Molecular Function: nucleic acid binding (GO:0003676);; Biological Process: nucleobase-containing compound metabolic process (GO:0006139);; Molecular Function: methyltransferase activity (GO:0008168);; Biological Process: methylation (GO:0032259);;	--	[KT]	--	MT-A70	Methyltransferase-like protein 2 OS=Arabidopsis thaliana OX=3702 GN=At1g19340 PE=2 SV=2	S	Function unknown	PREDICTED: methyltransferase-like protein 2 [Vitis vinifera]	molecular function: binding (GO:0005488);; biological process: metabolic process (GO:0008152);; biological process: cellular process (GO:0009987);; molecular function: catalytic activity (GO:0003824)	--
c83967.graph_c0	Cluster 2	0.325912	0.134914	0.315487	-0.713873	-0.662593	-0.676398	0.500702	0.370236	0.405614	[L]	Replication, recombination and repair	Molecular Function: nuclease activity (GO:0004518);; Biological Process: cellular process (GO:0009987);;	K01142|4.42055e-162|adu:107474578|K01142 exodeoxyribonuclease III [EC:3.1.11.2] | (RefSeq) DNA-(apurinic or apyrimidinic site) lyase, chloroplastic	[L]	Replication, recombination and repair	Endonuclease/Exonuclease/phosphatase family;; SAP domain	DNA-(apurinic or apyrimidinic site) lyase, chloroplastic OS=Arabidopsis thaliana OX=3702 GN=ARP PE=1 SV=2	L	Replication, recombination and repair	DNA-(apurinic or apyrimidinic site) lyase, chloroplastic isoform X2 [Carica papaya]	molecular function: catalytic activity (GO:0003824);; biological process: metabolic process (GO:0008152);; biological process: cellular process (GO:0009987)	Base excision repair (ko03410)
c97192.graph_c3	Cluster 2	0.461746	0.234886	0.316299	-0.958091	-0.905535	-0.879516	0.602829	0.503128	0.624254	[C]	Energy production and conversion	Molecular Function: NADH dehydrogenase (ubiquinone) activity (GO:0008137);; Molecular Function: quinone binding (GO:0048038);; Molecular Function: NAD binding (GO:0051287);; Biological Process: oxidation-reduction process (GO:0055114);;	K03935|1.89617e-151|ota:OstapMp15|K03935 NADH dehydrogenase (ubiquinone) Fe-S protein 2 [EC:1.6.5.3 1.6.99.3] | (RefSeq) nad7, ndhH; ndhH	[C]	Energy production and conversion	Respiratory-chain NADH dehydrogenase, 49 Kd subunit;; Chlorophyll A-B binding protein	NADH dehydrogenase [ubiquinone] iron-sulfur protein 2 OS=Nephroselmis olivacea OX=31312 GN=NAD7 PE=3 SV=1	C	Energy production and conversion	NADH:ubiquinone reductase (H(+)-translocating) [Rasamsonia emersonii CBS 393.64]	molecular function: catalytic activity (GO:0003824);; biological process: metabolic process (GO:0008152);; biological process: single-organism process (GO:0044699);; molecular function: binding (GO:0005488)	Oxidative phosphorylation (ko00190)
c90031.graph_c0	Cluster 2	0.481011	0.357854	0.259747	-0.798958	-0.913848	-0.846734	0.486805	0.461528	0.512594	[O]	Posttranslational modification, protein turnover, chaperones	Molecular Function: NAD+ binding (GO:0070403);;	K11416|0|atr:18433910|K11416 mono-ADP-ribosyltransferase sirtuin 6 [EC:2.4.2.31] | (RefSeq) NAD-dependent protein deacetylase SRT1	[BK]	--	Sir2 family	NAD-dependent protein deacetylase SRT1 OS=Arabidopsis thaliana OX=3702 GN=SRT1 PE=2 SV=1	K	Transcription	NAD-dependent protein deacetylase SRT1 isoform X2 [Amborella trichopoda]	molecular function: binding (GO:0005488)	--
c77969.graph_c0	Cluster 2	0.472411	0.147952	0.338714	-0.744402	-0.666272	-0.73484	0.369755	0.34187	0.474811	[G]	Carbohydrate transport and metabolism	Molecular Function: monooxygenase activity (GO:0004497);; Cellular Component: plastid (GO:0009536);; Biological Process: photorespiration (GO:0009853);; Biological Process: carbon fixation (GO:0015977);; Biological Process: photosynthesis (GO:0015979);; Molecular Function: ribulose-bisphosphate carboxylase activity (GO:0016984);; Biological Process: oxidation-reduction process (GO:0055114);;	K01602|1.23002e-58|egr:104422107|K01602 ribulose-bisphosphate carboxylase small chain [EC:4.1.1.39] | (RefSeq) ribulose bisphosphate carboxylase small chain, chloroplastic	--	--	Ribulose bisphosphate carboxylase, small chain	Ribulose bisphosphate carboxylase small chain, chloroplastic OS=Larix laricina OX=3326 GN=RBCS PE=3 SV=1	C	Energy production and conversion	ribulose bisphosphate carboxylase, partial [Larix laricina]	molecular function: catalytic activity (GO:0003824);; biological process: metabolic process (GO:0008152);; biological process: single-organism process (GO:0044699);; cellular component: cell (GO:0005623);; cellular component: organelle (GO:0043226);; cellular component: cell part (GO:0044464);; biological process: cellular process (GO:0009987)	Glyoxylate and dicarboxylate metabolism (ko00630);; Carbon fixation in photosynthetic organisms (ko00710);; Carbon metabolism (ko01200)
c93609.graph_c0	Cluster 2	0.295312	0.285301	0.369213	-0.926415	-0.777207	-0.742197	0.525381	0.492109	0.478504	[HC]	Coenzyme transport and metabolism ;; Energy production and conversion	Molecular Function: monooxygenase activity (GO:0004497);; Biological Process: secondary metabolite biosynthetic process (GO:0044550);; Biological Process: oxidation-reduction process (GO:0055114);; Molecular Function: FAD binding (GO:0071949);;	--	[CR]	--	FAD binding domain;; NAD(P)-binding Rossmann-like domain;; FAD binding domain	Zeaxanthin epoxidase, chloroplastic OS=Nicotiana plumbaginifolia OX=4092 GN=ABA2 PE=1 SV=1	CH	--	unknown [Picea sitchensis]	molecular function: catalytic activity (GO:0003824);; biological process: metabolic process (GO:0008152);; biological process: single-organism process (GO:0044699);; molecular function: binding (GO:0005488)	--
c93735.graph_c0	Cluster 2	0.0640929	-0.131458	0.0332868	-0.413229	-0.399154	-0.330767	0.114018	0.218126	0.845083	--	--	Molecular Function: microtubule motor activity (GO:0003777);; Molecular Function: binding (GO:0005488);; Cellular Component: kinesin complex (GO:0005871);; Biological Process: microtubule-based movement (GO:0007018);; Molecular Function: ATPase activity (GO:0016887);;	K10401|0|vvi:100259414|K10401 kinesin family member 18/19 | (RefSeq) kinesin-like protein KIN-8A	[Z]	Cytoskeleton	Kinesin motor domain;; Microtubule binding	Kinesin-like protein KIN-8A OS=Arabidopsis thaliana OX=3702 GN=KIN8A PE=3 SV=1	Z	Cytoskeleton	PREDICTED: kinesin-like protein KIN-8A isoform X2 [Vitis vinifera]	molecular function: catalytic activity (GO:0003824);; molecular function: binding (GO:0005488);; cellular component: cell (GO:0005623);; cellular component: macromolecular complex (GO:0032991);; cellular component: organelle (GO:0043226);; cellular component: organelle part (GO:0044422);; cellular component: cell part (GO:0044464);; biological process: cellular process (GO:0009987);; biological p…	--
c99043.graph_c2	Cluster 2	-0.0638333	-0.0561797	0.0397894	-0.361034	-0.2521	-0.209031	0.162938	0.531325	0.208126	--	--	Molecular Function: microtubule motor activity (GO:0003777);; Molecular Function: ATP binding (GO:0005524);; Cellular Component: microtubule (GO:0005874);; Biological Process: microtubule-based movement (GO:0007018);; Molecular Function: microtubule binding (GO:0008017);; Cellular Component: plasmodesma (GO:0009506);;	K10395|0|atr:18442659|K10395 kinesin family member 4/21/27 | (RefSeq) chromosome-associated kinesin KIF4	[Z]	Cytoskeleton	Kinesin motor domain;; Microtubule binding	Kinesin-like protein KIN-4C OS=Arabidopsis thaliana OX=3702 GN=KIN4C PE=2 SV=2	Z	Cytoskeleton	hypothetical protein AMTR_s00033p00236820 [Amborella trichopoda]	molecular function: catalytic activity (GO:0003824);; molecular function: binding (GO:0005488);; cellular component: cell (GO:0005623);; cellular component: organelle (GO:0043226);; cellular component: organelle part (GO:0044422);; cellular component: cell part (GO:0044464);; cellular component: supramolecular complex (GO:0099080);; biological process: cellular process (GO:0009987);; biological p…	--
c100017.graph_c0	Cluster 2	0.076244	0.332584	0.293379	-0.675829	-0.681464	-0.667416	0.409703	0.492533	0.420266	--	--	Molecular Function: microtubule motor activity (GO:0003777);; Molecular Function: ATP binding (GO:0005524);; Cellular Component: kinesin complex (GO:0005871);; Cellular Component: microtubule (GO:0005874);; Biological Process: microtubule-based movement (GO:0007018);; Molecular Function: microtubule binding (GO:0008017);; Molecular Function: ATPase activity (GO:0016887);;	K10393|0|atr:18430340|K10393 kinesin family member 2/24 | (RefSeq) kinesin-13A	[Z]	Cytoskeleton	Kinesin motor domain;; Microtubule binding	Kinesin-like protein KIN-13A OS=Arabidopsis thaliana OX=3702 GN=KIN13A PE=1 SV=1	Z	Cytoskeleton	Kinesin [Macleaya cordata]	molecular function: catalytic activity (GO:0003824);; molecular function: binding (GO:0005488);; cellular component: cell (GO:0005623);; cellular component: macromolecular complex (GO:0032991);; cellular component: organelle (GO:0043226);; cellular component: organelle part (GO:0044422);; cellular component: cell part (GO:0044464);; cellular component: supramolecular complex (GO:0099080);; biolog…	--
c90158.graph_c0	Cluster 2	-0.0954528	-0.0174503	0.0770144	-0.15387	-0.252554	-0.15387	0.107176	0.267117	0.221888	--	--	Molecular Function: microtubule motor activity (GO:0003777);; Molecular Function: ATP binding (GO:0005524);; Cellular Component: kinesin complex (GO:0005871);; Cellular Component: microtubule (GO:0005874);; Biological Process: microtubule-based movement (GO:0007018);; Molecular Function: microtubule binding (GO:0008017);; Molecular Function: ATPase activity (GO:0016887);;	K11498|1.58788e-112|ppp:PHYPADRAFT_115683|K11498 centromeric protein E | (RefSeq) hypothetical protein	[Z]	Cytoskeleton	Kinesin motor domain	Kinesin-like protein KIN-7N OS=Arabidopsis thaliana OX=3702 GN=KIN7N PE=2 SV=1	Z	Cytoskeleton	predicted protein [Physcomitrella patens]	molecular function: catalytic activity (GO:0003824);; molecular function: binding (GO:0005488);; cellular component: cell (GO:0005623);; cellular component: macromolecular complex (GO:0032991);; cellular component: organelle (GO:0043226);; cellular component: organelle part (GO:0044422);; cellular component: cell part (GO:0044464);; cellular component: supramolecular complex (GO:0099080);; biolog…	--
c88741.graph_c0	Cluster 2	0.083901	0.0149536	0.2474	-0.350502	-0.376733	-0.376733	0.212634	0.238787	0.306293	--	--	Molecular Function: microtubule motor activity (GO:0003777);; Molecular Function: ATP binding (GO:0005524);; Cellular Component: kinesin complex (GO:0005871);; Biological Process: microtubule-based movement (GO:0007018);; Molecular Function: ATPase activity (GO:0016887);; Biological Process: gametophyte development (GO:0048229);;	K11498|0|atr:18432203|K11498 centromeric protein E | (RefSeq) kinesin-like protein NACK1	[Z]	Cytoskeleton	Kinesin motor domain;; Domain of unknown function (DUF3490);; Microtubule binding	Kinesin-like protein KIN-7A OS=Oryza sativa subsp. japonica OX=39947 GN=KIN7A PE=2 SV=1	Z	Cytoskeleton	kinesin-like protein NACK1 [Amborella trichopoda]	molecular function: catalytic activity (GO:0003824);; molecular function: binding (GO:0005488);; cellular component: cell (GO:0005623);; cellular component: macromolecular complex (GO:0032991);; cellular component: organelle (GO:0043226);; cellular component: organelle part (GO:0044422);; cellular component: cell part (GO:0044464);; biological process: cellular process (GO:0009987);; biological p…	--
c99016.graph_c0	Cluster 2	0.238327	0.217647	0.272148	-0.659573	-0.654004	-0.675066	0.433786	0.424165	0.402569	[H]	Coenzyme transport and metabolism	Molecular Function: methyltransferase activity (GO:0008168);; Cellular Component: integral component of membrane (GO:0016021);; Cellular Component: viral envelope (GO:0019031);; Biological Process: methylation (GO:0032259);;	K12502|3.0583e-88|gra:105796688|K12502 MPBQ/MSBQ methyltransferase [EC:2.1.1.295] | (RefSeq) 2-methyl-6-phytyl-1,4-hydroquinone methyltransferase, chloroplastic-like	[H]	Coenzyme transport and metabolism	Methyltransferase domain;; Methyltransferase domain;; Methyltransferase domain;; ubiE/COQ5 methyltransferase family;; ubiE/COQ5 methyltransferase family	2-methyl-6-phytyl-1,4-hydroquinone methyltransferase, chloroplastic OS=Spinacia oleracea OX=3562 PE=1 SV=1	Q	Secondary metabolites biosynthesis, transport and catabolism	Ubiquinone biosynthesis methyltransferase COQ5 [Handroanthus impetiginosus]	molecular function: catalytic activity (GO:0003824);; biological process: metabolic process (GO:0008152);; cellular component: membrane (GO:0016020);; cellular component: membrane part (GO:0044425);; cellular component: virion (GO:0019012);; cellular component: virion part (GO:0044423)	Ubiquinone and other terpenoid-quinone biosynthesis (ko00130)
c102834.graph_c0	Cluster 2	0.374228	0.189531	0.405763	-0.945709	-0.662094	-0.507233	0.541493	0.574821	0.0291997	[R]	General function prediction only	Molecular Function: methyltransferase activity (GO:0008168);; Biological Process: methylation (GO:0032259);; Cellular Component: intracellular organelle (GO:0043229);;	--	[K]	Transcription	SET domain	Histone-lysine N-methyltransferase ASHR3 OS=Arabidopsis thaliana OX=3702 GN=ASHR3 PE=1 SV=1	S	Function unknown	PREDICTED: histone-lysine N-methyltransferase ASHR3 isoform X1 [Nelumbo nucifera]	molecular function: catalytic activity (GO:0003824);; biological process: metabolic process (GO:0008152);; cellular component: cell (GO:0005623);; cellular component: organelle (GO:0043226);; cellular component: cell part (GO:0044464)	--
c84184.graph_c0	Cluster 2	0.40081	0.282477	0.166436	-0.298269	-0.88576	-0.606993	0.446759	0.0659848	0.428555	--	--	Molecular Function: methyltransferase activity (GO:0008168);; Biological Process: methylation (GO:0032259);;	--	[S]	Function unknown	Probable N6-adenine methyltransferase	--	L	Replication, recombination and repair	unknown [Picea sitchensis]	molecular function: catalytic activity (GO:0003824);; biological process: metabolic process (GO:0008152)	--
c88884.graph_c0	Cluster 2	0.299135	0.0536382	0.152456	-0.816991	-0.554191	-0.430712	0.377411	0.436992	0.482262	[H]	Coenzyme transport and metabolism	Molecular Function: methyltransferase activity (GO:0008168);; Biological Process: methylation (GO:0032259);;	--	[H]	Coenzyme transport and metabolism	--	--	S	Function unknown	unknown [Picea sitchensis]	molecular function: catalytic activity (GO:0003824);; biological process: metabolic process (GO:0008152)	--
c91356.graph_c0	Cluster 2	-0.131221	0.0253699	-0.781985	-0.327809	-0.327809	-0.460057	0.708585	0.394338	0.900588	[L]	Replication, recombination and repair	Molecular Function: methyltransferase activity (GO:0008168);; Biological Process: methylation (GO:0032259);;	K00558|1.02825e-77|atr:18439354|K00558 DNA (cytosine-5)-methyltransferase 1 [EC:2.1.1.37] | (RefSeq) DNA (cytosine-5)-methyltransferase 1	--	--	C-5 cytosine-specific DNA methylase	DNA (cytosine-5)-methyltransferase CMT2 OS=Arabidopsis thaliana OX=3702 GN=CMT2 PE=2 SV=3	L	Replication, recombination and repair	CMT [Pinus tabuliformis]	molecular function: catalytic activity (GO:0003824);; biological process: metabolic process (GO:0008152)	Cysteine and methionine metabolism (ko00270)
c100646.graph_c0	Cluster 2	0.180796	0.471575	0.454297	-0.847493	-0.791459	-0.750817	0.401186	0.511104	0.370812	--	--	Molecular Function: metal ion binding (GO:0046872);;	K03006|5.62163e-143|adu:107466525|K03006 DNA-directed RNA polymerase II subunit RPB1 [EC:2.7.7.6] | (RefSeq) DNA-directed RNA polymerase II subunit 1-like	[R]	General function prediction only	Reverse transcriptase (RNA-dependent DNA polymerase);; Zinc knuckle;; GAG-pre-integrase domain;; Retrotransposon gag protein;; Domain of unknown function (DUF4219)	Retrovirus-related Pol polyprotein from transposon TNT 1-94 OS=Nicotiana tabacum OX=4097 PE=2 SV=1	S	Function unknown	Integrase, catalytic core [Corchorus capsularis]	molecular function: binding (GO:0005488)	Purine metabolism (ko00230);; Pyrimidine metabolism (ko00240);; RNA polymerase (ko03020)
c103183.graph_c0	Cluster 2	-0.60776	-0.1889	-0.404629	-0.150301	-0.451935	-0.351331	0.797197	0.725097	0.632561	[V]	Defense mechanisms	Molecular Function: metal ion binding (GO:0046872);;	--	[R]	General function prediction only	Reverse transcriptase (RNA-dependent DNA polymerase);; Integrase core domain;; gag-polypeptide of LTR copia-type;; GAG-pre-integrase domain;; AhpC/TSA family;; C-terminal domain of 1-Cys peroxiredoxin	Retrovirus-related Pol polyprotein from transposon TNT 1-94 OS=Nicotiana tabacum OX=4097 PE=2 SV=1	S	Function unknown	hypothetical protein VITISV_032634 [Vitis vinifera]	molecular function: binding (GO:0005488)	--
c49064.graph_c1	Cluster 2	0.206495	0.472401	0.445791	-0.801312	-1.0138	-1.02943	0.606578	0.511341	0.601935	--	--	Molecular Function: mannose-1-phosphate guanylyltransferase (GDP) activity (GO:0008928);; Biological Process: biosynthetic process (GO:0009058);;	K00966|7.95174e-39|pper:PRUPE_ppa007618mg|K00966 mannose-1-phosphate guanylyltransferase [EC:2.7.7.13] | (RefSeq) hypothetical protein	[M]	Cell wall/membrane/envelope biogenesis	--	Mannose-1-phosphate guanylyltransferase 1 OS=Arabidopsis thaliana OX=3702 GN=CYT1 PE=1 SV=1	M	Cell wall/membrane/envelope biogenesis	unknown [Picea sitchensis]	molecular function: catalytic activity (GO:0003824);; biological process: metabolic process (GO:0008152)	Fructose and mannose metabolism (ko00051);; Amino sugar and nucleotide sugar metabolism (ko00520)
c86708.graph_c0	Cluster 2	0.0127697	0.230789	0.40159	-0.675117	-0.915677	-0.814591	0.607885	0.575141	0.57721	--	--	Molecular Function: magnesium ion transmembrane transporter activity (GO:0015095);; Biological Process: magnesium ion transport (GO:0015693);; Cellular Component: integral component of membrane (GO:0016021);; Biological Process: magnesium ion transmembrane transport (GO:1903830);;	--	--	--	EamA-like transporter family;; Magnesium transporter NIPA	Probable magnesium transporter NIPA9 OS=Arabidopsis thaliana OX=3702 GN=At5g11960 PE=2 SV=1	S	Function unknown	probable magnesium transporter NIPA9 [Jatropha curcas]	molecular function: transporter activity (GO:0005215);; biological process: localization (GO:0051179);; cellular component: membrane (GO:0016020);; cellular component: membrane part (GO:0044425)	--
c98158.graph_c0	Cluster 2	0.124821	0.124821	0.25376	-0.547002	-0.581955	-0.739647	0.466365	0.518629	0.380208	[C]	Energy production and conversion	Molecular Function: magnesium ion binding (GO:0000287);; Molecular Function: isocitrate dehydrogenase (NADP+) activity (GO:0004450);; Cellular Component: mitochondrion (GO:0005739);; Biological Process: tricarboxylic acid cycle (GO:0006099);; Biological Process: isocitrate metabolic process (GO:0006102);; Cellular Component: chloroplast thylakoid (GO:0009534);; Cellular Component: chloroplast str…	K00031|0|tcc:TCM_016929|K00031 isocitrate dehydrogenase [EC:1.1.1.42] | (RefSeq) Isocitrate/isopropylmalate dehydrogenase family protein isoform 1	[C]	Energy production and conversion	Isocitrate/isopropylmalate dehydrogenase	Isocitrate dehydrogenase [NADP], chloroplastic/mitochondrial OS=Arabidopsis thaliana OX=3702 GN=At5g14590 PE=1 SV=1	C	Energy production and conversion	unknown [Picea sitchensis]	molecular function: binding (GO:0005488);; molecular function: catalytic activity (GO:0003824);; biological process: metabolic process (GO:0008152);; biological process: single-organism process (GO:0044699);; cellular component: cell (GO:0005623);; cellular component: organelle (GO:0043226);; cellular component: cell part (GO:0044464);; biological process: cellular process (GO:0009987);; cellular…	Citrate cycle (TCA cycle) (ko00020);; Glutathione metabolism (ko00480);; Carbon metabolism (ko01200);; 2-Oxocarboxylic acid metabolism (ko01210);; Biosynthesis of amino acids (ko01230);; Peroxisome (ko04146)
c49065.graph_c0	Cluster 2	0.351193	0.389592	0.249857	-0.832244	-0.958484	-0.70066	0.657355	0.173593	0.669798	--	--	Molecular Function: magnesium ion binding (GO:0000287);; Molecular Function: acetolactate synthase activity (GO:0003984);; Biological Process: isoleucine biosynthetic process (GO:0009097);; Biological Process: valine biosynthetic process (GO:0009099);; Molecular Function: lyase activity (GO:0016829);; Molecular Function: thiamine pyrophosphate binding (GO:0030976);; Molecular Function: flavin ade…	K01652|1.11649e-12|atr:18448092|K01652 acetolactate synthase I/II/III large subunit [EC:2.2.1.6] | (RefSeq) acetolactate synthase 3, chloroplastic	[EH]	--	--	Acetolactate synthase 1, chloroplastic OS=Nicotiana tabacum OX=4097 GN=ALS SURA PE=1 SV=1	E	Amino acid transport and metabolism	unknown [Picea sitchensis]	molecular function: binding (GO:0005488);; molecular function: catalytic activity (GO:0003824);; biological process: metabolic process (GO:0008152);; biological process: cellular process (GO:0009987);; biological process: single-organism process (GO:0044699)	Valine, leucine and isoleucine biosynthesis (ko00290);; Butanoate metabolism (ko00650);; C5-Branched dibasic acid metabolism (ko00660);; Pantothenate and CoA biosynthesis (ko00770);; 2-Oxocarboxylic acid metabolism (ko01210);; Biosynthesis of amino acids (ko01230)
c93378.graph_c0	Cluster 2	0.395301	0.29561	0.449989	-1.06928	-0.940766	-0.824028	0.566067	0.630469	0.496639	[G]	Carbohydrate transport and metabolism	Molecular Function: magnesium ion binding (GO:0000287);; Cellular Component: cytoplasm (GO:0005737);; Biological Process: inositol metabolic process (GO:0006020);; Biological Process: signal transduction (GO:0007165);; Molecular Function: inositol monophosphate 1-phosphatase activity (GO:0008934);; Biological Process: phosphatidylinositol phosphorylation (GO:0046854);; Biological Process: inosito…	K01092|1.09658e-83|egu:105049214|K01092 myo-inositol-1(or 4)-monophosphatase [EC:3.1.3.25] | (RefSeq) phosphatase IMPL1, chloroplastic	[G]	Carbohydrate transport and metabolism	Inositol monophosphatase family;; Inositol monophosphatase family;; Inositol monophosphatase family	Phosphatase IMPL1, chloroplastic OS=Arabidopsis thaliana OX=3702 GN=IMPL1 PE=1 SV=2	G	Carbohydrate transport and metabolism	hypothetical protein PRUPE_4G110600 [Prunus persica]	molecular function: binding (GO:0005488);; cellular component: cell (GO:0005623);; cellular component: cell part (GO:0044464);; biological process: metabolic process (GO:0008152);; biological process: cellular process (GO:0009987);; biological process: single-organism process (GO:0044699);; biological process: signaling (GO:0023052);; biological process: response to stimulus (GO:0050896);; biolog…	Inositol phosphate metabolism (ko00562);; Phosphatidylinositol signaling system (ko04070)
c102065.graph_c3	Cluster 2	-0.50868	-0.0976554	-0.0270747	-0.568687	-0.126064	-0.596811	0.652909	0.720566	0.551496	[I]	Lipid transport and metabolism	Molecular Function: magnesium ion binding (GO:0000287);; Biological Process: metabolic process (GO:0008152);; Molecular Function: terpene synthase activity (GO:0010333);; Cellular Component: microtubule cytoskeleton (GO:0015630);; Molecular Function: nucleoside-triphosphatase activity (GO:0017111);; Cellular Component: cytoskeletal part (GO:0044430);; Biological Process: single-organism cellular …	K04120|2.48716e-62|smo:SELMODRAFT_402532|K04120 ent-copalyl diphosphate synthase [EC:5.5.1.13] | (RefSeq) CPS; copalyl diphosphate synthase	--	--	Terpene synthase, N-terminal domain	Copalyl diphosphate synthase 1 OS=Selaginella moellendorffii OX=88036 GN=CPS1 PE=1 SV=1	I	Lipid transport and metabolism	diterpene synthase [Taiwania cryptomerioides]	molecular function: binding (GO:0005488);; biological process: metabolic process (GO:0008152);; molecular function: catalytic activity (GO:0003824);; cellular component: cell (GO:0005623);; cellular component: organelle (GO:0043226);; cellular component: cell part (GO:0044464);; cellular component: organelle part (GO:0044422);; biological process: cellular process (GO:0009987);; biological proces…	Diterpenoid biosynthesis (ko00904)
c91997.graph_c0	Cluster 2	-0.00310669	0.209302	0.619501	-0.769388	-0.503536	-1.1062	0.211447	0.621115	0.720866	--	--	Molecular Function: lipid binding (GO:0008289);; Cellular Component: integral component of membrane (GO:0016021);;	--	[I]	Lipid transport and metabolism	--	--	U	Intracellular trafficking, secretion, and vesicular transport	unknown [Picea sitchensis]	molecular function: binding (GO:0005488);; cellular component: membrane (GO:0016020);; cellular component: membrane part (GO:0044425)	--
c100771.graph_c0	Cluster 2	0.461268	0.296548	0.502388	-0.845688	-0.812037	-0.653708	0.332254	0.314273	0.404702	[E]	Amino acid transport and metabolism	Molecular Function: L-aspartate:2-oxoglutarate aminotransferase activity (GO:0004069);; Biological Process: aromatic amino acid family biosynthetic process, prephenate pathway (GO:0009095);; Cellular Component: chloroplast stroma (GO:0009570);; Biological Process: embryo development ending in seed dormancy (GO:0009793);; Molecular Function: pyridoxal phosphate binding (GO:0030170);; Molecular Fun…	K15849|0|atr:18422116|K15849 bifunctional aspartate aminotransferase and glutamate/aspartate-prephenate aminotransferase [EC:2.6.1.1 2.6.1.78 2.6.1.79] | (RefSeq) bifunctional aspartate aminotransferase and glutamate/aspartate-prephenate aminotransferase	[E]	Amino acid transport and metabolism	Aminotransferase class I and II;; DegT/DnrJ/EryC1/StrS aminotransferase family	Aspartate aminotransferase OS=Pinus pinaster OX=71647 GN=AAT PE=1 SV=1	E	Amino acid transport and metabolism	RecName: Full=Aspartate aminotransferase; Short=PpAAT; Flags: Precursor	molecular function: catalytic activity (GO:0003824);; biological process: metabolic process (GO:0008152);; biological process: cellular process (GO:0009987);; biological process: single-organism process (GO:0044699);; cellular component: cell (GO:0005623);; cellular component: organelle (GO:0043226);; cellular component: organelle part (GO:0044422);; cellular component: cell part (GO:0044464);; b…	Tyrosine metabolism (ko00350);; Phenylalanine metabolism (ko00360);; Phenylalanine, tyrosine and tryptophan biosynthesis (ko00400);; Isoquinoline alkaloid biosynthesis (ko00950);; Tropane, piperidine and pyridine alkaloid biosynthesis (ko00960);; Biosynthesis of amino acids (ko01230)
c102028.graph_c2	Cluster 2	0.0953617	-0.376336	0.216575	-0.536332	-0.686357	-0.168823	0.200634	0.631613	0.623664	[K]	Transcription	Molecular Function: kinase activity (GO:0016301);; Biological Process: phosphorylation (GO:0016310);;	--	[R]	General function prediction only	Leucine rich repeat;; Leucine Rich repeats (2 copies);; Leucine Rich Repeat;; Leucine rich repeat N-terminal domain	Probable LRR receptor-like serine/threonine-protein kinase At1g06840 OS=Arabidopsis thaliana OX=3702 GN=At1g06840 PE=2 SV=2	S	Function unknown	leucine-rich repeat family protein [Cryptomeria japonica]	molecular function: catalytic activity (GO:0003824);; biological process: metabolic process (GO:0008152);; biological process: cellular process (GO:0009987)	--
c83912.graph_c0	Cluster 2	0.0581123	-0.133465	0.266555	-0.305526	-0.405062	-0.489951	0.414023	0.247015	0.348298	--	--	Molecular Function: kinase activity (GO:0016301);; Biological Process: cellular metabolic process (GO:0044237);;	--	--	--	Universal stress protein family	U-box domain-containing protein 35 OS=Arabidopsis thaliana OX=3702 GN=PUB35 PE=2 SV=2	T	Signal transduction mechanisms	U-box domain-containing protein 35 isoform X1 [Amborella trichopoda]	molecular function: catalytic activity (GO:0003824);; biological process: metabolic process (GO:0008152);; biological process: cellular process (GO:0009987)	--
c100295.graph_c0	Cluster 2	-0.355016	-0.105038	-0.179039	-0.293941	-0.852975	-0.324155	0.8036	0.717229	0.589336	--	;;	Molecular Function: kinase activity (GO:0016301);;	K04733|1.64355e-97|vra:106763147|K04733 interleukin-1 receptor-associated kinase 4 [EC:2.7.11.1] | (RefSeq) probable receptor-like protein kinase At1g11050	[T]	Signal transduction mechanisms	Protein tyrosine kinase;; Protein kinase domain	Probable receptor-like protein kinase At1g11050 OS=Arabidopsis thaliana OX=3702 GN=At1g11050 PE=2 SV=1	T	Signal transduction mechanisms	hypothetical protein AXG93_927s1020 [Marchantia polymorpha subsp. ruderalis]	molecular function: catalytic activity (GO:0003824);; biological process: metabolic process (GO:0008152);; biological process: cellular process (GO:0009987)	--
c101182.graph_c2	Cluster 2	-0.127133	0.0161932	0.0876649	-1.96124	-1.77483	-1.9317	1.88121	1.72458	2.08526	[T]	Signal transduction mechanisms	Molecular Function: kinase activity (GO:0016301);;	K04733|2.02586e-93|mtr:MTR_1g048360|K04733 interleukin-1 receptor-associated kinase 4 [EC:2.7.11.1] | (RefSeq) lectin receptor kinase	--	--	Legume lectin domain;; Protein kinase domain;; Protein tyrosine kinase	L-type lectin-domain containing receptor kinase IX.1 OS=Arabidopsis thaliana OX=3702 GN=LECRK91 PE=1 SV=1	T	Signal transduction mechanisms	hypothetical protein GLYMA_U032400 [Glycine max]	molecular function: catalytic activity (GO:0003824);; biological process: metabolic process (GO:0008152);; biological process: cellular process (GO:0009987)	--
c102562.graph_c0	Cluster 2	0.174722	0.216074	0.336126	-0.666271	-0.695885	-0.613423	0.426106	0.415821	0.40673	[T]	Signal transduction mechanisms	Molecular Function: kinase activity (GO:0016301);;	--	--	--	Carbohydrate-binding protein of the ER;; Protein tyrosine kinase;; Protein kinase domain;; Leucine rich repeat;; Protein tyrosine kinase;; Protein kinase domain	Probable LRR receptor-like serine/threonine-protein kinase At1g67720 OS=Arabidopsis thaliana OX=3702 GN=At1g67720 PE=2 SV=1	T	Signal transduction mechanisms	hypothetical protein [Cryptomeria japonica]	molecular function: catalytic activity (GO:0003824);; biological process: metabolic process (GO:0008152);; biological process: cellular process (GO:0009987)	--
c97700.graph_c1	Cluster 2	-0.0103977	0.499305	0.322941	-0.599574	-0.572744	-0.795539	0.300123	0.560862	0.295025	[K]	Transcription	Molecular Function: kinase activity (GO:0016301);;	--	--	--	Leucine rich repeat N-terminal domain;; Leucine Rich repeats (2 copies);; Leucine rich repeat	LRR receptor-like serine/threonine-protein kinase EFR OS=Arabidopsis thaliana OX=3702 GN=EFR PE=1 SV=1	S	Function unknown	probable LRR receptor-like serine/threonine-protein kinase At3g47570 [Amborella trichopoda]	molecular function: catalytic activity (GO:0003824);; biological process: metabolic process (GO:0008152);; biological process: cellular process (GO:0009987)	--
c96497.graph_c0	Cluster 2	-0.630181	-0.807968	0.238575	-0.312441	-0.548881	-0.0733694	0.753148	0.631982	0.749135	[QV]	Secondary metabolites biosynthesis, transport and catabolism ;; Defense mechanisms	Molecular Function: iron ion binding (GO:0005506);; Molecular Function: oxidoreductase activity, acting on paired donors, with incorporation or reduction of molecular oxygen (GO:0016705);; Molecular Function: heme binding (GO:0020037);; Biological Process: oxidation-reduction process (GO:0055114);;	K01723|0|gra:105793767|K01723 hydroperoxide dehydratase [EC:4.2.1.92] | (RefSeq) allene oxide synthase, chloroplastic-like	--	--	Cytochrome P450	Allene oxide synthase 1, chloroplastic OS=Solanum lycopersicum OX=4081 GN=AOS1 PE=2 SV=1	Q	Secondary metabolites biosynthesis, transport and catabolism	CYP74A75 [Taxus wallichiana var. chinensis]	molecular function: binding (GO:0005488);; molecular function: catalytic activity (GO:0003824);; biological process: metabolic process (GO:0008152);; biological process: single-organism process (GO:0044699)	alpha-Linolenic acid metabolism (ko00592)
c87529.graph_c0	Cluster 2	-0.250652	-0.0502376	-0.010123	-0.50933	-0.562488	-0.32416	0.479442	0.746229	0.48132	[QV]	Secondary metabolites biosynthesis, transport and catabolism ;; Defense mechanisms	Molecular Function: iron ion binding (GO:0005506);; Cellular Component: endoplasmic reticulum (GO:0005783);; Biological Process: multicellular organism development (GO:0007275);; Biological Process: gibberellin biosynthetic process (GO:0009686);; Biological Process: brassinosteroid homeostasis (GO:0010268);; Cellular Component: membrane (GO:0016020);; Biological Process: sterol metabolic process …	K04123|0|cit:102629702|K04123 ent-kaurenoic acid hydroxylase [EC:1.14.13.79] | (RefSeq) ent-kaurenoic acid oxidase 2-like	[QI]	--	Cytochrome P450	Ent-kaurenoic acid oxidase 2 OS=Arabidopsis thaliana OX=3702 GN=KAO2 PE=2 SV=2	Q	Secondary metabolites biosynthesis, transport and catabolism	KAO2 [Pinus tabuliformis]	molecular function: binding (GO:0005488);; cellular component: cell (GO:0005623);; cellular component: organelle (GO:0043226);; cellular component: cell part (GO:0044464);; biological process: multicellular organismal process (GO:0032501);; biological process: developmental process (GO:0032502);; biological process: single-organism process (GO:0044699);; biological process: metabolic process (GO:…	Diterpenoid biosynthesis (ko00904)
c100596.graph_c2	Cluster 2	-0.118706	0.592209	0.610646	-0.855672	-1.00206	-1.04471	0.754382	0.476345	0.587563	[QV]	Secondary metabolites biosynthesis, transport and catabolism ;; Defense mechanisms	Molecular Function: iron ion binding (GO:0005506);; Cellular Component: chloroplast (GO:0009507);; Biological Process: response to red light (GO:0010114);; Biological Process: brassinosteroid homeostasis (GO:0010268);; Molecular Function: (+)-abscisic acid 8'-hydroxylase activity (GO:0010295);; Cellular Component: integral component of membrane (GO:0016021);; Biological Process: sterol metabolic …	K09843|7.05859e-79|gra:105764928|K09843 (+)-abscisic acid 8'-hydroxylase [EC:1.14.13.93] | (RefSeq) abscisic acid 8'-hydroxylase 1-like	[QI]	--	Cytochrome P450	Abscisic acid 8&apos;-hydroxylase 2 OS=Arabidopsis thaliana OX=3702 GN=CYP707A2 PE=2 SV=1	Q	Secondary metabolites biosynthesis, transport and catabolism	unknown [Picea sitchensis]	molecular function: binding (GO:0005488);; cellular component: cell (GO:0005623);; cellular component: organelle (GO:0043226);; cellular component: cell part (GO:0044464);; biological process: response to stimulus (GO:0050896);; biological process: biological regulation (GO:0065007);; molecular function: catalytic activity (GO:0003824);; biological process: metabolic process (GO:0008152);; biolog…	Carotenoid biosynthesis (ko00906)
c88936.graph_c0	Cluster 2	0.428066	0.339698	0.448743	-0.718581	-0.850749	-0.75993	0.44785	0.327776	0.337128	[I]	Lipid transport and metabolism	Molecular Function: iron ion binding (GO:0005506);; Biological Process: fatty acid biosynthetic process (GO:0006633);; Cellular Component: integral component of membrane (GO:0016021);; Molecular Function: oxidoreductase activity (GO:0016491);; Biological Process: oxidation-reduction process (GO:0055114);;	K19706|3.94557e-104|sly:101256740|K19706 dihydroceramide fatty acyl 2-hydroxylase [EC:1.14.18.7] | (RefSeq) dihydroceramide fatty acyl 2-hydroxylase FAH1	[I]	Lipid transport and metabolism	Fatty acid hydroxylase superfamily	Dihydroceramide fatty acyl 2-hydroxylase FAH1 OS=Arabidopsis thaliana OX=3702 GN=FAH1 PE=1 SV=1	I	Lipid transport and metabolism	unknown [Picea sitchensis]	molecular function: binding (GO:0005488);; biological process: metabolic process (GO:0008152);; biological process: cellular process (GO:0009987);; biological process: single-organism process (GO:0044699);; cellular component: membrane (GO:0016020);; cellular component: membrane part (GO:0044425);; molecular function: catalytic activity (GO:0003824)	--
c92218.graph_c1	Cluster 2	0.242875	0.225592	0.239866	-0.787069	-0.740471	-0.681407	0.540636	0.397496	0.562482	[Q]	Secondary metabolites biosynthesis, transport and catabolism	Molecular Function: iron ion binding (GO:0005506);; Biological Process: cellular response to starvation (GO:0009267);; Molecular Function: dioxygenase activity (GO:0051213);; Biological Process: oxidation-reduction process (GO:0055114);;	--	[QR]	--	non-haem dioxygenase in morphine synthesis N-terminal;; 2OG-Fe(II) oxygenase superfamily	Probable 2-oxoglutarate-dependent dioxygenase At3g50210 OS=Arabidopsis thaliana OX=3702 GN=At3g50210 PE=2 SV=1	S	Function unknown	unknown [Picea sitchensis]	molecular function: binding (GO:0005488);; biological process: cellular process (GO:0009987);; biological process: response to stimulus (GO:0050896);; molecular function: catalytic activity (GO:0003824);; biological process: metabolic process (GO:0008152);; biological process: single-organism process (GO:0044699)	--
c89848.graph_c0	Cluster 2	0.0918542	0.255679	0.502319	-0.200699	-0.329283	-0.246142	0.0918542	-0.0621794	-0.103402	[T]	Signal transduction mechanisms	Molecular Function: ion channel activity (GO:0005216);; Biological Process: anion transport (GO:0006820);; Cellular Component: membrane (GO:0016020);; Biological Process: ion transmembrane transport (GO:0034220);;	--	[P]	Inorganic ion transport and metabolism	Voltage gated chloride channel;; CBS domain	Chloride channel protein CLC-d OS=Arabidopsis thaliana OX=3702 GN=CLC-D PE=1 SV=2	P	Inorganic ion transport and metabolism	hypothetical protein PHYPA_012188 [Physcomitrella patens]	molecular function: transporter activity (GO:0005215);; biological process: localization (GO:0051179);; cellular component: membrane (GO:0016020)	--
c66492.graph_c0	Cluster 2	0.336507	0.113159	0.321262	-0.725113	-0.812093	-0.770123	0.585091	0.470606	0.480704	[DL]	Cell cycle control, cell division, chromosome partitioning ;; Replication, recombination and repair	Molecular Function: ion binding (GO:0043167);;	--	[R]	General function prediction only	50S ribosome-binding GTPase;; GTP1/OBG;; Ferrous iron transport protein B	Probable GTP-binding protein OBGC2 OS=Oryza sativa subsp. japonica OX=39947 GN=Os03g0799700 PE=2 SV=1	S	Function unknown	PREDICTED: probable GTP-binding protein OBGC2 [Phoenix dactylifera]	molecular function: binding (GO:0005488)	--
c97196.graph_c0	Cluster 2	-0.0402614	1.01621	0.331707	-0.879797	-0.525688	-0.525688	0.29374	0.209579	0.120203	--	--	Molecular Function: inositol trisphosphate phosphatase activity (GO:0046030);;	--	[U]	Intracellular trafficking, secretion, and vesicular transport	Endonuclease/Exonuclease/phosphatase family	Type I inositol polyphosphate 5-phosphatase 4 OS=Arabidopsis thaliana OX=3702 GN=IP5P4 PE=2 SV=1	T	Signal transduction mechanisms	PREDICTED: type IV inositol polyphosphate 5-phosphatase 7-like [Nelumbo nucifera]	molecular function: catalytic activity (GO:0003824);; biological process: metabolic process (GO:0008152);; biological process: cellular process (GO:0009987)	--
c79048.graph_c0	Cluster 2	0.231668	0.214524	0.174996	-0.657136	-0.561584	-0.667463	0.40923	0.441302	0.414462	[I]	Lipid transport and metabolism	Molecular Function: hydroxymethylglutaryl-CoA synthase activity (GO:0004421);; Biological Process: isoprenoid biosynthetic process (GO:0008299);;	K01641|0|pda:103697677|K01641 hydroxymethylglutaryl-CoA synthase [EC:2.3.3.10] | (RefSeq) hydroxymethylglutaryl-CoA synthase-like	[I]	Lipid transport and metabolism	Hydroxymethylglutaryl-coenzyme A synthase C terminal;; Hydroxymethylglutaryl-coenzyme A synthase N terminal	Hydroxymethylglutaryl-CoA synthase OS=Arabidopsis thaliana OX=3702 GN=HMGS PE=1 SV=2	I	Lipid transport and metabolism	3-hydroxy-3-methylglutaryl-CoA synthase [Taxus x media]	molecular function: catalytic activity (GO:0003824);; biological process: metabolic process (GO:0008152);; biological process: cellular process (GO:0009987);; biological process: single-organism process (GO:0044699)	Synthesis and degradation of ketone bodies (ko00072);; Valine, leucine and isoleucine degradation (ko00280);; Butanoate metabolism (ko00650);; Terpenoid backbone biosynthesis (ko00900)
c91946.graph_c0	Cluster 2	0.477444	0.142331	0.0501807	-0.513453	-0.733579	-0.587932	0.488813	0.153803	0.522392	[H]	Coenzyme transport and metabolism	Molecular Function: hydroxyethylthiazole kinase activity (GO:0004417);; Biological Process: phosphorylation (GO:0016310);; Biological Process: thiamine salvage (GO:0036172);;	K00878|1.21479e-122|ppp:PHYPADRAFT_161103|K00878 hydroxyethylthiazole kinase [EC:2.7.1.50] | (RefSeq) hypothetical protein	--	--	Hydroxyethylthiazole kinase family;; Phosphomethylpyrimidine kinase	Hydroxyethylthiazole kinase OS=Arabidopsis thaliana OX=3702 GN=THIM PE=1 SV=1	H	Coenzyme transport and metabolism	unknown [Picea sitchensis]	molecular function: catalytic activity (GO:0003824);; biological process: metabolic process (GO:0008152);; biological process: cellular process (GO:0009987);; biological process: single-organism process (GO:0044699)	Thiamine metabolism (ko00730)
c79565.graph_c0	Cluster 2	0.629513	0.219206	0.180923	-0.609558	-0.778435	-0.964361	0.356495	0.552892	0.413326	[G]	Carbohydrate transport and metabolism	Molecular Function: hydrolase activity, hydrolyzing O-glycosyl compounds (GO:0004553);; Cellular Component: cell wall (GO:0005618);; Biological Process: xyloglucan metabolic process (GO:0010411);; Molecular Function: xyloglucan:xyloglucosyl transferase activity (GO:0016762);; Biological Process: cell wall biogenesis (GO:0042546);; Cellular Component: apoplast (GO:0048046);; Biological Process: ce…	K08235|6.53076e-163|egu:105036312|K08235 xyloglucan:xyloglucosyl transferase [EC:2.4.1.207] | (RefSeq) probable xyloglucan endotransglucosylase/hydrolase protein B	--	--	Glycosyl hydrolases family 16;; Xyloglucan endo-transglycosylase (XET) C-terminus	Probable xyloglucan endotransglucosylase/hydrolase OS=Triticum aestivum OX=4565 GN=XTH PE=2 SV=1	G	Carbohydrate transport and metabolism	unknown [Picea sitchensis]	molecular function: catalytic activity (GO:0003824);; cellular component: cell (GO:0005623);; cellular component: cell part (GO:0044464);; biological process: metabolic process (GO:0008152);; biological process: cellular process (GO:0009987);; biological process: cellular component organization or biogenesis (GO:0071840);; cellular component: extracellular region (GO:0005576)	--
c94643.graph_c0	Cluster 2	0.33629	0.224476	0.393813	-0.718534	-0.973464	-0.823887	0.25066	0.839078	0.471569	--	--	Molecular Function: hydrolase activity, hydrolyzing O-glycosyl compounds (GO:0004553);; Biological Process: metabolic process (GO:0008152);; Molecular Function: polysaccharide binding (GO:0030247);; Cellular Component: anchored component of plasma membrane (GO:0046658);;	--	--	--	Glycosyl hydrolases family 17;; X8 domain	Probable glucan endo-1,3-beta-glucosidase A6 OS=Arabidopsis thaliana OX=3702 GN=A6 PE=2 SV=1	G	Carbohydrate transport and metabolism	unknown [Picea sitchensis]	molecular function: catalytic activity (GO:0003824);; biological process: metabolic process (GO:0008152);; molecular function: binding (GO:0005488);; cellular component: cell (GO:0005623);; cellular component: membrane (GO:0016020);; cellular component: membrane part (GO:0044425);; cellular component: cell part (GO:0044464)	--
c87261.graph_c0	Cluster 2	0.282947	0.137269	0.430051	-0.429771	-0.540803	-0.540803	0.529587	-0.0761345	0.207658	[G]	Carbohydrate transport and metabolism	Molecular Function: hydrolase activity, hydrolyzing O-glycosyl compounds (GO:0004553);; Biological Process: carbohydrate metabolic process (GO:0005975);; Molecular Function: polysaccharide binding (GO:0030247);; Cellular Component: anchored component of plasma membrane (GO:0046658);;	--	--	--	Glycosyl hydrolases family 17;; X8 domain	Glucan endo-1,3-beta-glucosidase 8 OS=Arabidopsis thaliana OX=3702 GN=At1g64760 PE=1 SV=2	S	Function unknown	unknown [Picea sitchensis]	molecular function: catalytic activity (GO:0003824);; biological process: metabolic process (GO:0008152);; molecular function: binding (GO:0005488);; cellular component: cell (GO:0005623);; cellular component: membrane (GO:0016020);; cellular component: membrane part (GO:0044425);; cellular component: cell part (GO:0044464)	--
c95292.graph_c0	Cluster 2	0.283106	0.352647	0.367656	-0.281225	-1.05674	-0.808816	0.429756	0.273177	0.440443	[G]	Carbohydrate transport and metabolism	Molecular Function: hydrolase activity, hydrolyzing O-glycosyl compounds (GO:0004553);; Biological Process: carbohydrate metabolic process (GO:0005975);;	K15920|0|jcu:105640968|K15920 beta-D-xylosidase 4 [EC:3.2.1.37] | (RefSeq) beta-xylosidase/alpha-L-arabinofuranosidase 1	--	--	Glycosyl hydrolase family 3 C-terminal domain;; Glycosyl hydrolase family 3 N terminal domain;; Fibronectin type III-like domain	Beta-D-xylosidase 4 OS=Arabidopsis thaliana OX=3702 GN=BXL4 PE=1 SV=1	G	Carbohydrate transport and metabolism	BXL1 [Pinus tabuliformis]	molecular function: catalytic activity (GO:0003824);; biological process: metabolic process (GO:0008152)	Starch and sucrose metabolism (ko00500);; Amino sugar and nucleotide sugar metabolism (ko00520)
c101574.graph_c0	Cluster 2	0.394548	0.185702	0.752574	-0.555765	-0.617165	-0.907107	0.318704	0.0515657	0.376942	[G]	Carbohydrate transport and metabolism	Molecular Function: hydrolase activity, hydrolyzing O-glycosyl compounds (GO:0004553);;	K01188|7.3978e-119|mtr:MTR_4g083000|K01188 beta-glucosidase [EC:3.2.1.21] | (RefSeq) beta-glucosidase	[G]	Carbohydrate transport and metabolism	Glycosyl hydrolase family 1;; Glycosyl hydrolase family 1	Beta-glucosidase 34 OS=Oryza sativa subsp. japonica OX=39947 GN=BGLU34 PE=2 SV=1	G	Carbohydrate transport and metabolism	beta-glucosidase 40-like [Durio zibethinus]	molecular function: catalytic activity (GO:0003824)	Cyanoamino acid metabolism (ko00460);; Starch and sucrose metabolism (ko00500);; Phenylpropanoid biosynthesis (ko00940)
c98473.graph_c0	Cluster 2	0.0976208	0.0805184	-0.306127	-0.68207	-0.690434	-0.826679	0.588934	0.790192	0.948044	[IR]	Lipid transport and metabolism ;; General function prediction only	Molecular Function: hydrolase activity, acting on ester bonds (GO:0016788);; Cellular Component: intracellular part (GO:0044424);; Biological Process: single-organism process (GO:0044699);;	--	--	--	GDSL-like Lipase/Acylhydrolase	GDSL esterase/lipase At4g01130 OS=Arabidopsis thaliana OX=3702 GN=At4g01130 PE=2 SV=1	S	Function unknown	unknown [Picea sitchensis]	molecular function: catalytic activity (GO:0003824);; cellular component: cell (GO:0005623);; cellular component: cell part (GO:0044464);; biological process: single-organism process (GO:0044699)	--
c100411.graph_c0	Cluster 2	0.0858188	0.510624	0.255744	-0.793887	-0.793887	-0.530853	0.414006	0.290177	0.562257	--	--	Molecular Function: hydrolase activity, acting on ester bonds (GO:0016788);;	--	--	--	GDSL-like Lipase/Acylhydrolase	GDSL esterase/lipase At4g01130 OS=Arabidopsis thaliana OX=3702 GN=At4g01130 PE=2 SV=1	S	Function unknown	unknown [Picea sitchensis]	molecular function: catalytic activity (GO:0003824)	--
c87990.graph_c0	Cluster 2	0.283599	0.395588	0.392592	-0.765757	-1.09104	-0.451212	0.529823	0.205506	0.500899	[N]	Cell motility	Molecular Function: hydrolase activity, acting on ester bonds (GO:0016788);;	K03424|9.61137e-99|atr:18439011|K03424 TatD DNase family protein [EC:3.1.21.-] | (RefSeq) putative deoxyribonuclease tatdn3-A	[L]	Replication, recombination and repair	TatD related DNase;; TatD related DNase	--	L	Replication, recombination and repair	unknown [Picea sitchensis]	molecular function: catalytic activity (GO:0003824)	--
c49030.graph_c0	Cluster 2	0.310314	0.248363	0.265269	-0.840282	-0.767789	-0.689686	0.600397	0.375782	0.497632	[C]	Energy production and conversion	Molecular Function: hydrolase activity, acting on carbon-nitrogen (but not peptide) bonds, in linear amides (GO:0016811);;	K01455|0|nnu:104611633|K01455 formamidase [EC:3.5.1.49] | (RefSeq) formamidase	--	--	Acetamidase/Formamidase family	--	C	Energy production and conversion	PREDICTED: uncharacterized protein LOC104894936 isoform X2 [Beta vulgaris subsp. vulgaris]	molecular function: catalytic activity (GO:0003824)	Cyanoamino acid metabolism (ko00460);; Glyoxylate and dicarboxylate metabolism (ko00630);; Nitrogen metabolism (ko00910);; Carbon metabolism (ko01200)
c83255.graph_c0	Cluster 2	0.331447	0.392578	0.339581	-0.872129	-0.81435	-0.795799	0.495327	0.387175	0.536171	[BQ]	Chromatin structure and dynamics ;; Secondary metabolites biosynthesis, transport and catabolism	Molecular Function: hydrolase activity (GO:0016787);;	--	[B]	Chromatin structure and dynamics	Histone deacetylase domain	Histone deacetylase 14 OS=Arabidopsis thaliana OX=3702 GN=HDA14 PE=1 SV=1	BQ	--	unnamed protein product [Coffea canephora]	molecular function: catalytic activity (GO:0003824)	--
c84386.graph_c0	Cluster 2	0.382134	0.207938	0.128815	-0.79023	-1.33547	-0.924441	0.771354	0.766383	0.793512	[HR]	Coenzyme transport and metabolism ;; General function prediction only	Molecular Function: hydrolase activity (GO:0016787);;	--	[R]	General function prediction only	alpha/beta hydrolase fold;; Alpha/beta hydrolase family;; Serine aminopeptidase, S33	1-acylglycerol-3-phosphate O-acyltransferase OS=Arabidopsis thaliana OX=3702 GN=At4g24160 PE=1 SV=1	S	Function unknown	unknown [Picea sitchensis]	molecular function: catalytic activity (GO:0003824)	--
c96070.graph_c0	Cluster 2	0.485432	0.361468	0.231565	-0.963857	-0.871402	-0.823147	0.518109	0.525115	0.536718	--	--	Molecular Function: hydrolase activity (GO:0016787);;	--	[O]	Posttranslational modification, protein turnover, chaperones	Xylanase inhibitor C-terminal;; Eukaryotic aspartyl protease;; Xylanase inhibitor N-terminal;; Eukaryotic aspartyl protease;; Xylanase inhibitor N-terminal	Aspartyl protease 37 OS=Oryza sativa subsp. japonica OX=39947 GN=AP37 PE=3 SV=2	O	Posttranslational modification, protein turnover, chaperones	PREDICTED: aspartic proteinase-like protein 2 [Citrus sinensis]	molecular function: catalytic activity (GO:0003824)	--
c97040.graph_c0	Cluster 2	0.276852	0.147665	0.246149	-0.703714	-0.733483	-0.541486	0.455788	0.436096	0.416133	[I]	Lipid transport and metabolism	Molecular Function: hydrolase activity (GO:0016787);;	--	[R]	General function prediction only	Alpha/beta hydrolase family;; Serine aminopeptidase, S33;; alpha/beta hydrolase fold	--	S	Function unknown	uncharacterized protein LOC109708211 [Ananas comosus]	molecular function: catalytic activity (GO:0003824)	--
c94628.graph_c1	Cluster 2	0.166153	0.153721	0.257714	-0.849688	-0.597694	-0.678247	0.483121	0.59268	0.47224	--	--	Molecular Function: GTPase activity (GO:0003924);; Molecular Function: GTP binding (GO:0005525);; Cellular Component: peroxisome (GO:0005777);; Cellular Component: chloroplast outer membrane (GO:0009707);; Biological Process: chloroplast fission (GO:0010020);; Biological Process: peroxisome fission (GO:0016559);; Molecular Function: identical protein binding (GO:0042802);;	--	[UR]	--	Dynamin family;; 50S ribosome-binding GTPase	Dynamin-like protein ARC5 OS=Arabidopsis thaliana OX=3702 GN=ARC5 PE=1 SV=2	S	Function unknown	dynamin-like protein ARC5 [Amborella trichopoda]	molecular function: catalytic activity (GO:0003824);; molecular function: binding (GO:0005488);; cellular component: cell (GO:0005623);; cellular component: organelle (GO:0043226);; cellular component: cell part (GO:0044464);; cellular component: membrane (GO:0016020);; cellular component: organelle part (GO:0044422);; biological process: cellular process (GO:0009987);; biological process: cellul…	--
c91719.graph_c0	Cluster 2	0.113215	0.291455	0.182412	-0.699361	-0.593493	-0.641933	0.408207	0.471377	0.46812	[R]	General function prediction only	Molecular Function: GTPase activity (GO:0003924);; Molecular Function: GTP binding (GO:0005525);; Cellular Component: nucleolus (GO:0005730);; Cellular Component: cytoplasm (GO:0005737);; Cellular Component: spindle (GO:0005819);; Cellular Component: plasma membrane (GO:0005886);; Biological Process: small GTPase mediated signal transduction (GO:0007264);; Biological Process: positive gravitropis…	K04392|4.71151e-119|ppp:PHYPADRAFT_188969|K04392 Ras-related C3 botulinum toxin substrate 1 | (RefSeq) hypothetical protein	[R]	General function prediction only	Ras family;; Ras of Complex, Roc, domain of DAPkinase	Rac-like GTP-binding protein 5 OS=Oryza sativa subsp. japonica OX=39947 GN=RAC5 PE=2 SV=2	S	Function unknown	unknown [Picea sitchensis]	molecular function: catalytic activity (GO:0003824);; molecular function: binding (GO:0005488);; cellular component: cell (GO:0005623);; cellular component: membrane-enclosed lumen (GO:0031974);; cellular component: organelle (GO:0043226);; cellular component: organelle part (GO:0044422);; cellular component: cell part (GO:0044464);; cellular component: membrane (GO:0016020);; biological process:…	Phagosome (ko04145);; AGE-RAGE signaling pathway in diabetic complications (ko04933)
c101026.graph_c1	Cluster 2	0.31138	0.334005	0.140504	-0.64667	-1.19518	-1.09306	0.871296	0.556825	0.720896	--	--	Molecular Function: GTPase activator activity (GO:0005096);; Biological Process: positive regulation of GTPase activity (GO:0043547);;	K12486|9.45626e-14|cmo:103488311|K12486 stromal membrane-associated protein | (RefSeq) ADP-ribosylation factor GTPase-activating protein AGD12-like	[T]	Signal transduction mechanisms	Putative GTPase activating protein for Arf	ADP-ribosylation factor GTPase-activating protein AGD12 OS=Arabidopsis thaliana OX=3702 GN=AGD12 PE=1 SV=1	U	Intracellular trafficking, secretion, and vesicular transport	hypothetical protein AXG93_868s1060 [Marchantia polymorpha subsp. ruderalis]	molecular function: molecular function regulator (GO:0098772);; biological process: biological regulation (GO:0065007)	Endocytosis (ko04144)
c86940.graph_c0	Cluster 2	0.351038	0.0058398	0.225717	-0.66055	-0.532953	-0.720737	0.482583	0.420144	0.428919	[R]	General function prediction only	Molecular Function: GTP binding (GO:0005525);; Cellular Component: intracellular (GO:0005622);; Biological Process: small GTPase mediated signal transduction (GO:0007264);;	K04392|1.67924e-117|egu:105039178|K04392 Ras-related C3 botulinum toxin substrate 1 | (RefSeq) rac-like GTP-binding protein 3	[R]	General function prediction only	Ras family;; Ras of Complex, Roc, domain of DAPkinase	Rac-like GTP-binding protein 3 OS=Oryza sativa subsp. japonica OX=39947 GN=RAC3 PE=2 SV=1	S	Function unknown	hypothetical protein AQUCO_00200270v1 [Aquilegia coerulea]	molecular function: binding (GO:0005488);; cellular component: cell (GO:0005623);; cellular component: cell part (GO:0044464);; biological process: cellular process (GO:0009987);; biological process: signaling (GO:0023052);; biological process: single-organism process (GO:0044699);; biological process: response to stimulus (GO:0050896);; biological process: biological regulation (GO:0065007)	Phagosome (ko04145);; AGE-RAGE signaling pathway in diabetic complications (ko04933)
c98990.graph_c0	Cluster 2	0.216266	0.526383	0.52359	-0.801137	-0.910209	-0.971938	0.641645	0.329346	0.446053	[R]	General function prediction only	Molecular Function: GTP binding (GO:0005525);; Cellular Component: endosome (GO:0005768);; Biological Process: small GTPase mediated signal transduction (GO:0007264);; Cellular Component: membrane (GO:0016020);;	K07904|1.1177e-93|cit:102607112|K07904 Ras-related protein Rab-11A | (RefSeq) ras-related protein RABA4d	[U]	Intracellular trafficking, secretion, and vesicular transport	Ras family;; Ras of Complex, Roc, domain of DAPkinase;; ADP-ribosylation factor family;; 50S ribosome-binding GTPase	Ras-related protein Rab11D OS=Nicotiana tabacum OX=4097 GN=RAB11D PE=2 SV=1	S	Function unknown	unknown [Picea sitchensis]	molecular function: binding (GO:0005488);; cellular component: cell (GO:0005623);; cellular component: organelle (GO:0043226);; cellular component: cell part (GO:0044464);; biological process: cellular process (GO:0009987);; biological process: signaling (GO:0023052);; biological process: single-organism process (GO:0044699);; biological process: response to stimulus (GO:0050896);; biological pro…	Endocytosis (ko04144)
c80581.graph_c0	Cluster 2	0.260461	0.303156	0.055314	-0.63903	-0.629398	-0.577117	0.34773	0.380171	0.498713	[R]	General function prediction only	Molecular Function: GTP binding (GO:0005525);; Cellular Component: endosome (GO:0005768);; Biological Process: small GTPase mediated signal transduction (GO:0007264);;	K07904|4.98355e-131|nnu:104604522|K07904 Ras-related protein Rab-11A | (RefSeq) ras-related protein Rab11A	[U]	Intracellular trafficking, secretion, and vesicular transport	Ras family;; Ras of Complex, Roc, domain of DAPkinase;; ADP-ribosylation factor family	Ras-related protein Rab11A OS=Lotus japonicus OX=34305 GN=RAB11A PE=2 SV=1	S	Function unknown	Small GTPase superfamily [Corchorus olitorius]	molecular function: binding (GO:0005488);; cellular component: cell (GO:0005623);; cellular component: organelle (GO:0043226);; cellular component: cell part (GO:0044464);; biological process: cellular process (GO:0009987);; biological process: signaling (GO:0023052);; biological process: single-organism process (GO:0044699);; biological process: response to stimulus (GO:0050896);; biological pro…	Endocytosis (ko04144)
c95015.graph_c0	Cluster 2	0.304139	0.23334	0.170163	-0.523833	-0.780703	-0.599365	0.361825	0.431886	0.402549	[H]	Coenzyme transport and metabolism	Molecular Function: geranyltranstransferase activity (GO:0004337);; Biological Process: isoprenoid biosynthetic process (GO:0008299);;	K00787|0|mus:103979965|K00787 farnesyl diphosphate synthase [EC:2.5.1.1 2.5.1.10] | (RefSeq) farnesyl pyrophosphate synthase 1	[H]	Coenzyme transport and metabolism	Polyprenyl synthetase	Farnesyl pyrophosphate synthase 1 OS=Lupinus albus OX=3870 GN=FPS1 PE=2 SV=1	H	Coenzyme transport and metabolism	farnesyl diphosphate synthase [Taxus x media]	molecular function: catalytic activity (GO:0003824);; biological process: metabolic process (GO:0008152);; biological process: cellular process (GO:0009987);; biological process: single-organism process (GO:0044699)	Terpenoid backbone biosynthesis (ko00900)
c101197.graph_c0	Cluster 2	0.509094	0.393379	0.178946	-1.02682	-0.930868	-0.942518	0.542909	0.679653	0.596221	[G]	Carbohydrate transport and metabolism	Molecular Function: galactokinase activity (GO:0004335);; Molecular Function: ATP binding (GO:0005524);; Cellular Component: cytoplasm (GO:0005737);; Biological Process: galactose metabolic process (GO:0006012);; Biological Process: carbohydrate phosphorylation (GO:0046835);;	K18677|1.52331e-179|pmum:103323591|K18677 galacturonokinase [EC:2.7.1.44] | (RefSeq) galacturonokinase	[G]	Carbohydrate transport and metabolism	GHMP kinases C terminal;; Galactokinase galactose-binding signature;; GHMP kinases N terminal domain	Galacturonokinase OS=Arabidopsis thaliana OX=3702 GN=GALAK PE=1 SV=1	G	Carbohydrate transport and metabolism	unknown [Picea sitchensis]	molecular function: catalytic activity (GO:0003824);; biological process: metabolic process (GO:0008152);; biological process: cellular process (GO:0009987);; molecular function: binding (GO:0005488);; cellular component: cell (GO:0005623);; cellular component: cell part (GO:0044464);; biological process: single-organism process (GO:0044699)	Amino sugar and nucleotide sugar metabolism (ko00520)
c49184.graph_c0	Cluster 2	0.354838	0.403295	0.277166	-0.516801	-0.730926	-0.780458	0.306456	0.325657	0.360774	[L]	Replication, recombination and repair	Molecular Function: DNA clamp loader activity (GO:0003689);; Molecular Function: ATP binding (GO:0005524);; Cellular Component: DNA replication factor C complex (GO:0005663);; Biological Process: DNA-dependent DNA replication (GO:0006261);;	K10755|1.59361e-176|ppp:PHYPADRAFT_186629|K10755 replication factor C subunit 2/4 | (RefSeq) hypothetical protein	[L]	Replication, recombination and repair	Replication factor C C-terminal domain;; ATPase family associated with various cellular activities (AAA);; DNA polymerase III, delta subunit;; Rad17 cell cycle checkpoint protein;; Holliday junction DNA helicase ruvB N-terminus;; AAA domain;; Magnesium chelatase, subunit ChlI	Replication factor C subunit 2 OS=Oryza sativa subsp. japonica OX=39947 GN=RFC2 PE=2 SV=1	L	Replication, recombination and repair	unknown [Picea sitchensis]	molecular function: catalytic activity (GO:0003824);; molecular function: binding (GO:0005488);; cellular component: cell (GO:0005623);; cellular component: macromolecular complex (GO:0032991);; cellular component: organelle (GO:0043226);; cellular component: organelle part (GO:0044422);; cellular component: cell part (GO:0044464);; biological process: metabolic process (GO:0008152);; biological …	DNA replication (ko03030);; Nucleotide excision repair (ko03420);; Mismatch repair (ko03430)
c88833.graph_c0	Cluster 2	0.0479374	-0.611026	-0.611026	-0.256917	-0.578845	-0.568276	0.68242	0.865073	1.03066	--	--	Molecular Function: DNA binding (GO:0003677);; Molecular Function: transcription factor activity, sequence-specific DNA binding (GO:0003700);; Cellular Component: nucleus (GO:0005634);; Biological Process: regulation of transcription, DNA-templated (GO:0006355);;	--	--	--	AP2 domain	Ethylene-responsive transcription factor ERF017 OS=Arabidopsis thaliana OX=3702 GN=ERF017 PE=2 SV=1	K	Transcription	unknown [Picea sitchensis]	molecular function: binding (GO:0005488);; molecular function: nucleic acid binding transcription factor activity (GO:0001071);; biological process: biological regulation (GO:0065007);; cellular component: cell (GO:0005623);; cellular component: organelle (GO:0043226);; cellular component: cell part (GO:0044464)	--
c91400.graph_c0	Cluster 2	-0.122828	-0.261347	-0.586074	-0.517687	-0.628719	-0.628719	0.760848	1.06728	0.91725	--	--	Molecular Function: DNA binding (GO:0003677);; Molecular Function: transcription factor activity, sequence-specific DNA binding (GO:0003700);; Cellular Component: nucleus (GO:0005634);; Biological Process: regulation of transcription, DNA-templated (GO:0006355);;	--	--	--	AP2 domain	Ethylene-responsive transcription factor ERF112 OS=Arabidopsis thaliana OX=3702 GN=ERF112 PE=1 SV=1	K	Transcription	hypothetical protein PHYPA_014135 [Physcomitrella patens]	molecular function: binding (GO:0005488);; molecular function: nucleic acid binding transcription factor activity (GO:0001071);; biological process: biological regulation (GO:0065007);; cellular component: cell (GO:0005623);; cellular component: organelle (GO:0043226);; cellular component: cell part (GO:0044464)	--
c101942.graph_c0	Cluster 2	0.0671714	0.544417	0.230282	-0.441006	-0.779466	-0.602495	0.161895	0.335635	0.483568	[L]	Replication, recombination and repair	Molecular Function: DNA binding (GO:0003677);; Molecular Function: DNA-directed DNA polymerase activity (GO:0003887);; Biological Process: DNA replication (GO:0006260);; Biological Process: DNA biosynthetic process (GO:0071897);;	K02328|0|egu:105053504|K02328 DNA polymerase delta subunit 2 | (RefSeq) DNA polymerase delta small subunit	[L]	Replication, recombination and repair	DNA polymerase alpha/epsilon subunit B	DNA polymerase delta small subunit OS=Arabidopsis thaliana OX=3702 GN=POLD2 PE=2 SV=2	L	Replication, recombination and repair	unknown [Picea sitchensis]	molecular function: binding (GO:0005488);; molecular function: catalytic activity (GO:0003824);; biological process: metabolic process (GO:0008152);; biological process: cellular process (GO:0009987)	Purine metabolism (ko00230);; Pyrimidine metabolism (ko00240);; DNA replication (ko03030);; Base excision repair (ko03410);; Nucleotide excision repair (ko03420);; Mismatch repair (ko03430);; Homologous recombination (ko03440)
c78168.graph_c0	Cluster 2	0.394675	0.200136	0.411313	-1.02013	-0.811079	-0.649937	0.528433	0.458108	0.488481	[K]	Transcription	Molecular Function: DNA binding (GO:0003677);; Molecular Function: DNA-directed 5'-3' RNA polymerase activity (GO:0003899);; Cellular Component: nucleus (GO:0005634);; Biological Process: transcription, DNA-templated (GO:0006351);;	K03013|5.4182e-64|jcu:105640838|K03013 DNA-directed RNA polymerases I, II, and III subunit RPABC1 | (RefSeq) DNA-directed RNA polymerases II and IV subunit 5A-like	[K]	Transcription	RNA polymerase Rpb5, C-terminal domain;; RNA polymerase Rpb5, N-terminal domain	DNA-directed RNA polymerases II and IV subunit 5A OS=Arabidopsis thaliana OX=3702 GN=NRPB5A PE=1 SV=1	K	Transcription	DNA-directed RNA polymerase IV fifth largest subunit [Ginkgo biloba]	molecular function: binding (GO:0005488);; molecular function: catalytic activity (GO:0003824);; biological process: metabolic process (GO:0008152);; biological process: cellular process (GO:0009987);; cellular component: cell (GO:0005623);; cellular component: organelle (GO:0043226);; cellular component: cell part (GO:0044464)	Purine metabolism (ko00230);; Pyrimidine metabolism (ko00240);; RNA polymerase (ko03020)
c101663.graph_c0	Cluster 2	0.365947	0.215387	0.133773	-0.756044	-0.756044	-0.784613	0.490394	0.514045	0.577155	[L]	Replication, recombination and repair	Molecular Function: DNA binding (GO:0003677);; Molecular Function: DNA helicase activity (GO:0003678);; Molecular Function: ATP binding (GO:0005524);; Cellular Component: nucleus (GO:0005634);; Biological Process: DNA replication initiation (GO:0006270);; Biological Process: DNA duplex unwinding (GO:0032508);; Cellular Component: MCM complex (GO:0042555);;	K02542|0|jcu:105636763|K02542 DNA replication licensing factor MCM6 [EC:3.6.4.12] | (RefSeq) DNA replication licensing factor MCM6	[L]	Replication, recombination and repair	MCM2/3/5 family;; MCM OB domain;; MCM N-terminal domain;; Magnesium chelatase, subunit ChlI	DNA replication licensing factor MCM6 OS=Oryza sativa subsp. japonica OX=39947 GN=Os05g0235800 PE=3 SV=1	L	Replication, recombination and repair	DNA replication licensing factor MCM6 isoform X1 [Jatropha curcas]	molecular function: binding (GO:0005488);; molecular function: catalytic activity (GO:0003824);; biological process: cellular process (GO:0009987);; biological process: cellular component organization or biogenesis (GO:0071840);; cellular component: cell (GO:0005623);; cellular component: organelle (GO:0043226);; cellular component: cell part (GO:0044464);; biological process: metabolic process (…	DNA replication (ko03030)
c92576.graph_c0	Cluster 2	-1.16673	-0.97525	-0.548037	-0.218854	-0.00822697	0.383693	0.739539	0.883574	0.910292	--	--	Molecular Function: DNA binding (GO:0003677);; Cellular Component: nucleus (GO:0005634);; Biological Process: regulation of transcription, DNA-templated (GO:0006355);; Biological Process: leaf morphogenesis (GO:0009965);; Biological Process: response to chitin (GO:0010200);; Biological Process: negative regulation of cell size (GO:0045792);; Biological Process: inflorescence morphogenesis (GO:004…	--	--	--	No apical meristem (NAM) protein	NAC domain-containing protein 22 OS=Oryza sativa subsp. japonica OX=39947 GN=NAC022 PE=2 SV=1	S	Function unknown	unknown [Picea sitchensis]	molecular function: binding (GO:0005488);; cellular component: cell (GO:0005623);; cellular component: organelle (GO:0043226);; cellular component: cell part (GO:0044464);; biological process: biological regulation (GO:0065007);; biological process: multicellular organismal process (GO:0032501);; biological process: developmental process (GO:0032502);; biological process: single-organism process …	--
c48966.graph_c0	Cluster 2	-0.609769	-0.548368	-0.885403	-0.609769	-0.343254	0.0826069	0.936343	0.885333	1.09228	--	--	Molecular Function: DNA binding (GO:0003677);; Biological Process: regulation of transcription, DNA-templated (GO:0006355);;	--	--	--	DNA Binding Domain (C-terminal) Leafy/Floricaula;; Floricaula / Leafy protein SAM domain	Floricaula/leafy-like protein OS=Pinus radiata OX=3347 GN=FLL PE=2 SV=1	--	--	LEAFY protein, partial [Afrocarpus gracilior]	molecular function: binding (GO:0005488);; biological process: biological regulation (GO:0065007)	--
c83934.graph_c1	Cluster 2	0.0128693	-0.0246054	0.57609	-0.261306	-0.68757	-0.465178	0.396352	0.111171	0.342177	--	--	Molecular Function: DNA binding (GO:0003677);; Biological Process: regulation of transcription, DNA-templated (GO:0006355);;	--	--	--	Dof domain, zinc finger	Dof zinc finger protein DOF2.4 OS=Arabidopsis thaliana OX=3702 GN=DOF2.4 PE=2 SV=1	S	Function unknown	Dof1 [Pinus pinaster]	molecular function: binding (GO:0005488);; biological process: biological regulation (GO:0065007)	--
c99970.graph_c0	Cluster 2	-0.635435	0.218507	-0.0800163	-0.172463	-0.518458	-0.505038	0.577177	0.474784	0.640941	--	--	Molecular Function: DNA binding (GO:0003677);;	--	--	--	WRKY DNA -binding domain	Probable WRKY transcription factor 41 OS=Arabidopsis thaliana OX=3702 GN=WRKY41 PE=2 SV=2	K	Transcription	probable WRKY transcription factor 30 [Herrania umbratica]	molecular function: binding (GO:0005488)	--
c95633.graph_c0	Cluster 2	0.0764413	0.144345	0.224964	-0.740943	-0.747082	-0.453108	0.529221	0.575461	0.390701	[E]	Amino acid transport and metabolism	Molecular Function: diaminopimelate decarboxylase activity (GO:0008836);; Biological Process: lysine biosynthetic process via diaminopimelate (GO:0009089);;	K01586|0|pop:POPTR_0009s12210g|K01586 diaminopimelate decarboxylase [EC:4.1.1.20] | (RefSeq) POPTRDRAFT_557223; diaminopimelate decarboxylase family protein	[E]	Amino acid transport and metabolism	Pyridoxal-dependent decarboxylase, pyridoxal binding domain;; Pyridoxal-dependent decarboxylase, C-terminal sheet domain;; Alanine racemase, N-terminal domain	Diaminopimelate decarboxylase 1, chloroplastic OS=Arabidopsis thaliana OX=3702 GN=LYSA1 PE=1 SV=1	E	Amino acid transport and metabolism	diaminopimelate decarboxylase family protein [Populus trichocarpa]	molecular function: catalytic activity (GO:0003824);; biological process: metabolic process (GO:0008152);; biological process: cellular process (GO:0009987);; biological process: single-organism process (GO:0044699)	Lysine biosynthesis (ko00300);; Biosynthesis of amino acids (ko01230)
c83878.graph_c0	Cluster 2	0.448474	0.298255	0.416749	-0.694283	-0.685305	-0.668238	0.274882	0.26414	0.345325	[C]	Energy production and conversion	Molecular Function: cytochrome-b5 reductase activity, acting on NAD(P)H (GO:0004128);; Cellular Component: integral component of membrane (GO:0016021);; Biological Process: oxidation-reduction process (GO:0055114);;	K00326|1.18047e-155|sind:105155731|K00326 cytochrome-b5 reductase [EC:1.6.2.2] | (RefSeq) NADH--cytochrome b5 reductase 1-like	[HC]	--	Oxidoreductase FAD-binding domain;; Oxidoreductase NAD-binding domain	NADH--cytochrome b5 reductase 1 OS=Arabidopsis thaliana OX=3702 GN=CBR1 PE=1 SV=1	C	Energy production and conversion	unknown [Picea sitchensis]	molecular function: catalytic activity (GO:0003824);; biological process: metabolic process (GO:0008152);; biological process: single-organism process (GO:0044699);; cellular component: membrane (GO:0016020);; cellular component: membrane part (GO:0044425)	Amino sugar and nucleotide sugar metabolism (ko00520)
c89310.graph_c0	Cluster 2	0.579874	0.294885	0.233251	-1.18039	-0.601652	-0.702436	0.407058	0.670506	0.298902	[DPM]	Cell cycle control, cell division, chromosome partitioning ;; Inorganic ion transport and metabolism ;; Cell wall/membrane/envelope biogenesis	Molecular Function: copper ion binding (GO:0005507);; Cellular Component: plant-type cell wall (GO:0009505);; Cellular Component: plasmodesma (GO:0009506);; Molecular Function: oxidoreductase activity, oxidizing metal ions (GO:0016722);;	K19791|0|smo:SELMODRAFT_410532|K19791 iron transport multicopper oxidase | (RefSeq) hypothetical protein	[Q]	Secondary metabolites biosynthesis, transport and catabolism	Multicopper oxidase;; Multicopper oxidase;; Multicopper oxidase	L-ascorbate oxidase homolog OS=Brassica napus OX=3708 GN=Bp10 PE=2 SV=1	Q	Secondary metabolites biosynthesis, transport and catabolism	hypothetical protein SELMODRAFT_410532 [Selaginella moellendorffii]	molecular function: binding (GO:0005488);; cellular component: cell (GO:0005623);; cellular component: cell part (GO:0044464);; cellular component: cell junction (GO:0030054);; cellular component: symplast (GO:0055044);; molecular function: catalytic activity (GO:0003824);; biological process: metabolic process (GO:0008152);; biological process: single-organism process (GO:0044699)	--
c99977.graph_c0	Cluster 2	0.431565	0.34796	0.48997	-0.849098	-0.873551	-0.914545	0.503484	0.426288	0.437927	[E]	Amino acid transport and metabolism	Molecular Function: chorismate synthase activity (GO:0004107);; Cellular Component: nucleolus (GO:0005730);; Cellular Component: cytosol (GO:0005829);; Biological Process: aromatic amino acid family biosynthetic process (GO:0009073);; Biological Process: chorismate biosynthetic process (GO:0009423);; Cellular Component: chloroplast stroma (GO:0009570);; Molecular Function: FMN binding (GO:0010181…	K01736|0|atr:18444261|K01736 chorismate synthase [EC:4.2.3.5] | (RefSeq) chorismate synthase 2, chloroplastic	[E]	Amino acid transport and metabolism	Chorismate synthase	Chorismate synthase 1, chloroplastic OS=Solanum lycopersicum OX=4081 GN=CS1 PE=2 SV=1	E	Amino acid transport and metabolism	unknown [Picea sitchensis]	molecular function: catalytic activity (GO:0003824);; cellular component: cell (GO:0005623);; cellular component: membrane-enclosed lumen (GO:0031974);; cellular component: organelle (GO:0043226);; cellular component: organelle part (GO:0044422);; cellular component: cell part (GO:0044464);; biological process: metabolic process (GO:0008152);; biological process: cellular process (GO:0009987);; b…	Phenylalanine, tyrosine and tryptophan biosynthesis (ko00400);; Biosynthesis of amino acids (ko01230)
c84231.graph_c0	Cluster 2	0.401303	0.369681	0.283217	-0.618379	-0.579279	-0.708321	0.341432	0.231378	0.278968	[G]	Carbohydrate transport and metabolism	Molecular Function: cellulase activity (GO:0008810);; Biological Process: cellulose catabolic process (GO:0030245);;	K01179|0|egu:105035544|K01179 endoglucanase [EC:3.2.1.4] | (RefSeq) endoglucanase 23-like	--	--	Glycosyl hydrolase family 9	Endoglucanase 8 OS=Arabidopsis thaliana OX=3702 GN=CEL1 PE=2 SV=1	G	Carbohydrate transport and metabolism	PREDICTED: endoglucanase 23-like [Elaeis guineensis]	molecular function: catalytic activity (GO:0003824);; biological process: metabolic process (GO:0008152);; biological process: cellular process (GO:0009987)	Starch and sucrose metabolism (ko00500)
c88276.graph_c1	Cluster 2	-0.173141	-0.179267	0.224987	-0.689461	-0.455871	-0.672079	0.741878	0.715706	0.487248	[G]	Carbohydrate transport and metabolism	Molecular Function: cellulase activity (GO:0008810);; Biological Process: cellulose catabolic process (GO:0030245);;	--	--	--	Glycosyl hydrolase family 9	Endoglucanase 17 OS=Arabidopsis thaliana OX=3702 GN=At4g02290 PE=2 SV=1	G	Carbohydrate transport and metabolism	unknown [Picea sitchensis]	molecular function: catalytic activity (GO:0003824);; biological process: metabolic process (GO:0008152);; biological process: cellular process (GO:0009987)	--
c100606.graph_c0	Cluster 2	0.177702	0.216093	0.258966	-0.754515	-0.824929	-0.6594	0.535562	0.530219	0.520302	[M]	Cell wall/membrane/envelope biogenesis	Molecular Function: catalytic activity (GO:0003824);; Molecular Function: coenzyme binding (GO:0050662);;	K06118|0|cmo:103493661|K06118 UDP-sulfoquinovose synthase [EC:3.13.1.1] | (RefSeq) UDP-sulfoquinovose synthase, chloroplastic	[M]	Cell wall/membrane/envelope biogenesis	NAD dependent epimerase/dehydratase family;; GDP-mannose 4,6 dehydratase;; Polysaccharide biosynthesis protein	UDP-sulfoquinovose synthase, chloroplastic OS=Spinacia oleracea OX=3562 GN=SQD1 PE=1 SV=1	M	Cell wall/membrane/envelope biogenesis	unknown [Picea sitchensis]	molecular function: catalytic activity (GO:0003824);; molecular function: binding (GO:0005488)	Amino sugar and nucleotide sugar metabolism (ko00520);; Glycerolipid metabolism (ko00561)
c99610.graph_c0	Cluster 2	0.0399281	0.347538	0.211461	-1.00477	-0.748726	-0.76989	0.699933	0.556093	0.668436	[M]	Cell wall/membrane/envelope biogenesis	Molecular Function: catalytic activity (GO:0003824);; Molecular Function: coenzyme binding (GO:0050662);;	K08678|1.4871e-38|mus:103995445|K08678 UDP-glucuronate decarboxylase [EC:4.1.1.35] | (RefSeq) UDP-glucuronic acid decarboxylase 6-like	[GM]	--	NAD dependent epimerase/dehydratase family	UDP-glucuronic acid decarboxylase 3 OS=Arabidopsis thaliana OX=3702 GN=UXS3 PE=1 SV=1	M	Cell wall/membrane/envelope biogenesis	PREDICTED: UDP-glucuronic acid decarboxylase 5-like [Ziziphus jujuba]	molecular function: catalytic activity (GO:0003824);; molecular function: binding (GO:0005488)	Starch and sucrose metabolism (ko00500);; Amino sugar and nucleotide sugar metabolism (ko00520)
c100937.graph_c0	Cluster 2	0.24217	0.217006	-0.0018652	-0.389267	-0.795743	-0.596709	0.574867	0.342537	0.407004	--	--	Molecular Function: catalytic activity (GO:0003824);; Molecular Function: binding (GO:0005488);; Biological Process: macromolecule metabolic process (GO:0043170);; Biological Process: primary metabolic process (GO:0044238);;	--	[R]	General function prediction only	Reverse transcriptase (RNA-dependent DNA polymerase)	RNA-directed DNA polymerase homolog OS=Oenothera berteroana OX=3950 PE=4 SV=1	L	Replication, recombination and repair	TPA: polyprotein [Oryza sativa Japonica Group]	molecular function: catalytic activity (GO:0003824);; molecular function: binding (GO:0005488);; biological process: metabolic process (GO:0008152)	--
c96404.graph_c0	Cluster 2	0.157527	0.25273	0.368772	-0.856086	-0.974566	-0.94517	0.753148	0.51621	0.727436	[R]	General function prediction only	Molecular Function: catalytic activity (GO:0003824);; Cellular Component: chloroplast envelope (GO:0009941);; Biological Process: chloroplast fission (GO:0010020);; Molecular Function: protein homodimerization activity (GO:0042803);; Molecular Function: coenzyme binding (GO:0050662);;	K07071|2.87148e-156|egr:104453383|K07071 uncharacterized protein | (RefSeq) epimerase family protein SDR39U1 homolog, chloroplastic	[F]	Nucleotide transport and metabolism	Domain of unknown function (DUF1731);; NAD dependent epimerase/dehydratase family;; NAD(P)H-binding;; Male sterility protein;; NmrA-like family;; 3-beta hydroxysteroid dehydrogenase/isomerase family	Epimerase family protein SDR39U1 homolog, chloroplastic OS=Arabidopsis thaliana OX=3702 GN=GC1 PE=2 SV=2	S	Function unknown	unknown [Picea sitchensis]	molecular function: catalytic activity (GO:0003824);; cellular component: cell (GO:0005623);; cellular component: organelle (GO:0043226);; cellular component: organelle part (GO:0044422);; cellular component: cell part (GO:0044464);; biological process: cellular process (GO:0009987);; biological process: cellular component organization or biogenesis (GO:0071840);; molecular function: binding (GO:…	--
c102615.graph_c1	Cluster 2	0.175176	0.351498	0.108748	0.189531	-0.514484	-0.230276	0.0627009	-0.17406	0.0311654	--	--	Molecular Function: catalytic activity (GO:0003824);; Biological Process: primary metabolic process (GO:0044238);; Biological Process: cellular macromolecule metabolic process (GO:0044260);; Molecular Function: organic cyclic compound binding (GO:0097159);; Molecular Function: heterocyclic compound binding (GO:1901363);;	--	[R]	General function prediction only	Reverse transcriptase (RNA-dependent DNA polymerase);; Reverse transcriptase (RNA-dependent DNA polymerase)	Putative ribonuclease H protein At1g65750 OS=Arabidopsis thaliana OX=3702 GN=At1g65750 PE=3 SV=1	S	Function unknown	hypothetical protein VITISV_023185 [Vitis vinifera]	molecular function: catalytic activity (GO:0003824);; biological process: metabolic process (GO:0008152);; biological process: cellular process (GO:0009987);; molecular function: binding (GO:0005488)	--
c94394.graph_c0	Cluster 2	0.309825	0.387068	-0.0956262	-1.02115	-0.311663	-0.579143	0.331305	0.376775	0.602607	[Q]	Secondary metabolites biosynthesis, transport and catabolism	Molecular Function: catalytic activity (GO:0003824);; Biological Process: metabolic process (GO:0008152);;	--	[R]	General function prediction only	Fumarylacetoacetate (FAA) hydrolase family	Probable acylpyruvase FAHD2, mitochondrial OS=Oryza sativa subsp. japonica OX=39947 GN=FAHD2 PE=3 SV=1	Q	Secondary metabolites biosynthesis, transport and catabolism	predicted protein [Physcomitrella patens]	molecular function: catalytic activity (GO:0003824);; biological process: metabolic process (GO:0008152)	--
c101953.graph_c2	Cluster 2	0.312852	0.269184	0.318508	-0.834741	-0.769488	-0.728213	0.531167	0.430332	0.470398	[E]	Amino acid transport and metabolism	Molecular Function: catalytic activity (GO:0003824);; Biological Process: biosynthetic process (GO:0009058);; Molecular Function: pyridoxal phosphate binding (GO:0030170);;	K14272|0|nnu:104593113|K14272 glutamate--glyoxylate aminotransferase [EC:2.6.1.4 2.6.1.2 2.6.1.44] | (RefSeq) glutamate--glyoxylate aminotransferase 2	[E]	Amino acid transport and metabolism	Aminotransferase class I and II	Glutamate--glyoxylate aminotransferase 2 OS=Arabidopsis thaliana OX=3702 GN=GGAT2 PE=1 SV=1	E	Amino acid transport and metabolism	unknown [Picea sitchensis]	molecular function: catalytic activity (GO:0003824);; biological process: metabolic process (GO:0008152);; molecular function: binding (GO:0005488)	Arginine biosynthesis (ko00220);; Alanine, aspartate and glutamate metabolism (ko00250);; Glycine, serine and threonine metabolism (ko00260);; Glyoxylate and dicarboxylate metabolism (ko00630);; Carbon fixation in photosynthetic organisms (ko00710);; Carbon metabolism (ko01200);; 2-Oxocarboxylic acid metabolism (ko01210);; Biosynthesis of amino acids (ko01230)
c101940.graph_c0	Cluster 2	0.387371	0.348145	0.213596	-0.828422	-0.552387	-0.644735	0.37241	0.376415	0.327608	--	--	Molecular Function: catalytic activity (GO:0003824);;	K20888|6.49425e-131|ppp:PHYPADRAFT_42584|K20888 xyloglucan galactosyltransferase MUR3 [EC:2.4.1.-] | (RefSeq) hypothetical protein	[GMW]	--	Exostosin family;; Exostosin family	Probable xyloglucan galactosyltransferase GT11 OS=Arabidopsis thaliana OX=3702 GN=GT11 PE=2 SV=1	S	Function unknown	predicted protein [Physcomitrella patens]	molecular function: catalytic activity (GO:0003824)	--
c87570.graph_c0	Cluster 2	0.405868	0.286602	0.478733	-0.82443	-0.757215	-0.539369	0.29582	0.224665	0.429327	--	--	Molecular Function: catalytic activity (GO:0003824);;	--	[T]	Signal transduction mechanisms	Protein phosphatase 2C	Probable protein phosphatase 2C 52 OS=Arabidopsis thaliana OX=3702 GN=At4g03415 PE=2 SV=1	T	Signal transduction mechanisms	probable protein phosphatase 2C 52 [Cajanus cajan]	molecular function: catalytic activity (GO:0003824)	--
c91774.graph_c0	Cluster 2	0.0467519	0.371534	0.0609658	-0.704569	-0.668945	-0.753479	0.0538764	0.919922	0.673943	[E]	Amino acid transport and metabolism	Molecular Function: catalytic activity (GO:0003824);;	--	[H]	Coenzyme transport and metabolism	--	--	E	Amino acid transport and metabolism	uncharacterized protein LOC18438084 [Amborella trichopoda]	molecular function: catalytic activity (GO:0003824)	--
c91855.graph_c0	Cluster 2	0.234681	-0.180357	0.265708	-0.439215	-0.66439	-0.455991	0.286028	0.359776	0.593762	[HR]	Coenzyme transport and metabolism ;; General function prediction only	Molecular Function: catalytic activity (GO:0003824);;	--	[R]	General function prediction only	alpha/beta hydrolase fold;; Alpha/beta hydrolase family	1-acylglycerol-3-phosphate O-acyltransferase OS=Arabidopsis thaliana OX=3702 GN=At4g24160 PE=1 SV=1	S	Function unknown	unknown [Picea sitchensis]	molecular function: catalytic activity (GO:0003824)	--
c92926.graph_c0	Cluster 2	0.28161	-0.391815	0.219198	-0.391815	-0.543303	-0.32829	0.327414	0.425446	0.401555	[G]	Carbohydrate transport and metabolism	Molecular Function: catalytic activity (GO:0003824);;	K00616|1.39853e-26|mpp:MICPUCDRAFT_21519|K00616 transaldolase [EC:2.2.1.2] | (RefSeq) hypothetical protein	--	--	Transaldolase/Fructose-6-phosphate aldolase	--	G	Carbohydrate transport and metabolism	hypothetical protein PHYPA_029151 [Physcomitrella patens]	molecular function: catalytic activity (GO:0003824)	Pentose phosphate pathway (ko00030);; Carbon metabolism (ko01200);; Biosynthesis of amino acids (ko01230)
c94112.graph_c0	Cluster 2	-0.41305	-0.136605	-0.14691	-0.328517	-0.663701	-0.731872	0.756875	0.720491	0.943288	[K]	Transcription	Molecular Function: catalytic activity (GO:0003824);;	--	[R]	General function prediction only	Leucine rich repeat;; Leucine Rich repeats (2 copies);; Leucine Rich Repeat	LRR receptor-like serine/threonine-protein kinase FLS2 OS=Oryza sativa subsp. japonica OX=39947 GN=FLS2 PE=1 SV=1	S	Function unknown	unknown [Picea sitchensis]	molecular function: catalytic activity (GO:0003824)	--
c99490.graph_c0	Cluster 2	0.357925	0.397729	0.377755	-0.698387	-0.789554	-0.603511	0.357925	0.295416	0.304702	[IQ]	Lipid transport and metabolism ;; Secondary metabolites biosynthesis, transport and catabolism	Molecular Function: catalytic activity (GO:0003824);;	K14760|8.37484e-77|rcu:8288354|K14760 acyl-activating enzyme 14 [EC:6.2.1.26] | (RefSeq) 2-succinylbenzoate--CoA ligase, chloroplastic/peroxisomal	[I]	Lipid transport and metabolism	AMP-binding enzyme;; AMP-binding enzyme;; AMP-binding enzyme C-terminal domain	2-succinylbenzoate--CoA ligase, chloroplastic/peroxisomal OS=Arabidopsis thaliana OX=3702 GN=AAE14 PE=1 SV=1	IQ	--	2-succinylbenzoate--CoA ligase, chloroplastic/peroxisomal [Morus notabilis]	molecular function: catalytic activity (GO:0003824)	Ubiquinone and other terpenoid-quinone biosynthesis (ko00130)
c99583.graph_c0	Cluster 2	0.142391	-0.111761	0.288901	-0.415414	-0.370714	-0.723536	0.859343	-0.0995515	0.43034	[G]	Carbohydrate transport and metabolism	Molecular Function: catalytic activity (GO:0003824);;	--	--	--	pfkB family carbohydrate kinase	--	S	Function unknown	hypothetical protein PHYPA_020890 [Physcomitrella patens]	molecular function: catalytic activity (GO:0003824)	--
c87027.graph_c0	Cluster 2	0.169368	0.280353	0.154405	-0.590101	-0.567184	-1.08945	0.670481	0.480588	0.491544	--	--	Molecular Function: calcium ion binding (GO:0005509);; Cellular Component: photosystem II oxygen evolving complex (GO:0009654);; Biological Process: photosynthesis (GO:0015979);; Cellular Component: extrinsic component of membrane (GO:0019898);;	--	--	--	PsbP	PsbP domain-containing protein 5, chloroplastic OS=Arabidopsis thaliana OX=3702 GN=PPD5 PE=1 SV=3	S	Function unknown	unknown [Picea sitchensis]	molecular function: binding (GO:0005488);; cellular component: cell (GO:0005623);; cellular component: membrane (GO:0016020);; cellular component: macromolecular complex (GO:0032991);; cellular component: membrane part (GO:0044425);; cellular component: cell part (GO:0044464);; biological process: metabolic process (GO:0008152);; biological process: cellular process (GO:0009987)	--
c90542.graph_c0	Cluster 2	0.336127	0.0800559	0.120113	-0.678076	-0.595269	-0.588555	0.472774	0.34682	0.506011	--	--	Molecular Function: calcium ion binding (GO:0005509);; Cellular Component: photosystem II oxygen evolving complex (GO:0009654);; Biological Process: photosynthesis (GO:0015979);; Cellular Component: extrinsic component of membrane (GO:0019898);;	K08901|7.67821e-53|nnu:104590162|K08901 photosystem II oxygen-evolving enhancer protein 3 | (RefSeq) oxygen-evolving enhancer protein 3-2, chloroplastic-like	--	--	Oxygen evolving enhancer protein 3 (PsbQ)	Oxygen-evolving enhancer protein 3-1, chloroplastic OS=Zea mays OX=4577 GN=PSBQ1 PE=2 SV=1	S	Function unknown	Photosystem II PsbQ [Macleaya cordata]	molecular function: binding (GO:0005488);; cellular component: cell (GO:0005623);; cellular component: membrane (GO:0016020);; cellular component: macromolecular complex (GO:0032991);; cellular component: membrane part (GO:0044425);; cellular component: cell part (GO:0044464);; biological process: metabolic process (GO:0008152);; biological process: cellular process (GO:0009987)	Photosynthesis (ko00195)
c91049.graph_c0	Cluster 2	-0.00686081	0.338314	0.0399724	-0.907813	-0.464006	-0.400094	0.372496	0.476996	0.550996	--	--	Molecular Function: calcium ion binding (GO:0005509);; Cellular Component: photosystem II oxygen evolving complex (GO:0009654);; Biological Process: photosynthesis (GO:0015979);; Cellular Component: extrinsic component of membrane (GO:0019898);;	--	--	--	PsbP	PsbP domain-containing protein 2, chloroplastic OS=Arabidopsis thaliana OX=3702 GN=PPD2 PE=1 SV=1	S	Function unknown	unknown [Picea sitchensis]	molecular function: binding (GO:0005488);; cellular component: cell (GO:0005623);; cellular component: membrane (GO:0016020);; cellular component: macromolecular complex (GO:0032991);; cellular component: membrane part (GO:0044425);; cellular component: cell part (GO:0044464);; biological process: metabolic process (GO:0008152);; biological process: cellular process (GO:0009987)	--
c98137.graph_c0	Cluster 2	0.256332	0.375069	0.0351173	-0.564345	-0.503204	-0.602313	0.426257	0.234958	0.342129	--	--	Molecular Function: calcium ion binding (GO:0005509);; Cellular Component: mitochondrion (GO:0005739);; Cellular Component: integral component of membrane (GO:0016021);;	--	--	--	GDP-fucose protein O-fucosyltransferase	O-fucosyltransferase 3 OS=Arabidopsis thaliana OX=3702 GN=OFUT3 PE=2 SV=1	S	Function unknown	PREDICTED: uncharacterized protein At1g04910-like [Musa acuminata subsp. malaccensis]	molecular function: binding (GO:0005488);; cellular component: cell (GO:0005623);; cellular component: organelle (GO:0043226);; cellular component: cell part (GO:0044464);; cellular component: membrane (GO:0016020);; cellular component: membrane part (GO:0044425)	--
c92992.graph_c0	Cluster 2	0.396852	0.188257	0.31311	-0.819654	-0.755999	-0.72797	0.50018	0.399739	0.505485	--	--	Molecular Function: calcium ion binding (GO:0005509);; Cellular Component: chloroplast thylakoid membrane (GO:0009535);; Cellular Component: photosystem II oxygen evolving complex (GO:0009654);; Biological Process: photosynthesis (GO:0015979);; Cellular Component: extrinsic component of membrane (GO:0019898);; Molecular Function: 2-alkenal reductase [NAD(P)] activity (GO:0032440);; Biological Pro…	K02717|1.24402e-126|rcu:8273398|K02717 photosystem II oxygen-evolving enhancer protein 2 | (RefSeq) oxygen-evolving enhancer protein 2, chloroplastic	--	--	PsbP	Oxygen-evolving enhancer protein 2, chloroplastic OS=Cucumis sativus OX=3659 GN=PSBP PE=2 SV=1	S	Function unknown	oxygen-evolving enhancer protein 2 [Sequoia sempervirens]	molecular function: binding (GO:0005488);; cellular component: cell (GO:0005623);; cellular component: membrane (GO:0016020);; cellular component: organelle (GO:0043226);; cellular component: organelle part (GO:0044422);; cellular component: cell part (GO:0044464);; cellular component: macromolecular complex (GO:0032991);; cellular component: membrane part (GO:0044425);; biological process: metab…	Photosynthesis (ko00195)
c99960.graph_c1	Cluster 2	0.499029	0.281789	0.449077	-0.551705	-1.08066	-0.770971	0.427808	0.29577	0.449859	[QV]	Secondary metabolites biosynthesis, transport and catabolism ;; Defense mechanisms	Molecular Function: binding (GO:0005488);; Molecular Function: oxidoreductase activity (GO:0016491);;	K15402|6.72861e-153|mtr:MTR_4g075110|K15402 fatty acid omega-hydroxylase [EC:1.14.-.-] | (RefSeq) cytochrome P450 family protein	[QI]	--	Cytochrome P450	Cytochrome P450 86B1 OS=Arabidopsis thaliana OX=3702 GN=CYP86B1 PE=2 SV=1	Q	Secondary metabolites biosynthesis, transport and catabolism	unknown [Picea sitchensis]	molecular function: binding (GO:0005488);; molecular function: catalytic activity (GO:0003824);; biological process: metabolic process (GO:0008152);; biological process: single-organism process (GO:0044699)	Cutin, suberine and wax biosynthesis (ko00073)
c92960.graph_c0	Cluster 2	0.463076	0.305757	0.182864	-0.576533	-0.869018	-0.478783	0.332933	0.244777	0.394927	[T]	Signal transduction mechanisms	Molecular Function: binding (GO:0005488);; Cellular Component: membrane (GO:0016020);;	--	[T]	Signal transduction mechanisms	Protein kinase domain;; Protein tyrosine kinase	Inactive leucine-rich repeat receptor-like protein kinase CORYNE OS=Arabidopsis thaliana OX=3702 GN=CRN PE=1 SV=1	T	Signal transduction mechanisms	Protein kinase domain [Macleaya cordata]	molecular function: binding (GO:0005488);; cellular component: membrane (GO:0016020)	--
c102320.graph_c1	Cluster 2	0.189249	0.289709	0.425447	-0.244405	-0.434376	-0.321367	-0.1018	0.154145	0.0433977	[K]	Transcription	Molecular Function: binding (GO:0005488);; Biological Process: multicellular organism development (GO:0007275);; Cellular Component: membrane (GO:0016020);;	--	--	--	Protein tyrosine kinase;; Protein kinase domain;; Leucine rich repeat;; Leucine Rich repeats (2 copies);; Leucine Rich Repeat;; Leucine rich repeat N-terminal domain	Leucine-rich repeat receptor-like serine/threonine-protein kinase BAM1 OS=Arabidopsis thaliana OX=3702 GN=BAM1 PE=1 SV=1	S	Function unknown	PREDICTED: leucine-rich repeat receptor-like serine/threonine-protein kinase BAM1 [Nelumbo nucifera]	molecular function: binding (GO:0005488);; biological process: multicellular organismal process (GO:0032501);; biological process: developmental process (GO:0032502);; biological process: single-organism process (GO:0044699);; cellular component: membrane (GO:0016020)	--
c102480.graph_c0	Cluster 2	0.282985	0.358186	0.284699	-0.632077	-0.632077	-0.590627	0.251771	0.385605	0.291537	[L]	Replication, recombination and repair	Molecular Function: binding (GO:0005488);; Biological Process: DNA repair (GO:0006281);; Molecular Function: hydrolase activity (GO:0016787);;	K03575|4.76114e-75|atr:18448580|K03575 A/G-specific adenine glycosylase [EC:3.2.2.-] | (RefSeq) A/G-specific adenine DNA glycosylase	[L]	Replication, recombination and repair	HhH-GPD superfamily base excision DNA repair protein;; Helix-hairpin-helix motif;; NUDIX domain	Adenine DNA glycosylase OS=Arabidopsis thaliana OX=3702 GN=MYH PE=3 SV=1	L	Replication, recombination and repair	adenine DNA glycosylase isoform X2 [Helianthus annuus]	molecular function: binding (GO:0005488);; biological process: metabolic process (GO:0008152);; biological process: cellular process (GO:0009987);; biological process: response to stimulus (GO:0050896);; molecular function: catalytic activity (GO:0003824)	Base excision repair (ko03410)
c100060.graph_c0	Cluster 2	0.0448076	-0.0316905	-0.0104219	-0.358985	-0.306198	-0.182107	0.161847	0.514669	0.168079	--	--	Molecular Function: binding (GO:0005488);;	--	[Z]	Cytoskeleton	Kinesin motor domain;; Microtubule binding	Kinesin-like protein KIN-10A OS=Arabidopsis thaliana OX=3702 GN=KIN10A PE=1 SV=1	Z	Cytoskeleton	kinesin OrphII protein [Marsilea vestita]	molecular function: binding (GO:0005488)	--
c102364.graph_c0	Cluster 2	-0.194628	0.136289	-0.00480313	-0.0861032	-0.324263	-0.275764	0.231637	0.390335	0.1273	--	--	Molecular Function: binding (GO:0005488);;	--	[R]	General function prediction only	zinc-binding in reverse transcriptase	Putative ribonuclease H protein At1g65750 OS=Arabidopsis thaliana OX=3702 GN=At1g65750 PE=3 SV=1	S	Function unknown	hypothetical protein VITISV_040198 [Vitis vinifera]	molecular function: binding (GO:0005488)	--
c49016.graph_c0	Cluster 2	-1.04186	-0.481146	-0.646798	-0.138823	-1.28484	-0.603568	1.35594	1.2391	1.602	--	--	Molecular Function: binding (GO:0005488);;	K04733|1.48267e-10|vvi:100245063|K04733 interleukin-1 receptor-associated kinase 4 [EC:2.7.11.1] | (RefSeq) L-type lectin-domain containing receptor kinase IX.1	--	--	--	L-type lectin-domain containing receptor kinase IX.2 OS=Arabidopsis thaliana OX=3702 GN=LECRK92 PE=1 SV=1	T	Signal transduction mechanisms	hypothetical protein 0_8085_01, partial [Pinus taeda]	molecular function: binding (GO:0005488)	--
c79380.graph_c0	Cluster 2	0.210586	0.144159	0.375694	-0.514407	-0.635608	-0.695178	0.390097	0.326618	0.398037	[O]	Posttranslational modification, protein turnover, chaperones	Molecular Function: binding (GO:0005488);;	K03686|1.6422e-120|atr:18422075|K03686 molecular chaperone DnaJ | (RefSeq) dnaJ protein homolog 2	[O]	Posttranslational modification, protein turnover, chaperones	DnaJ C terminal domain;; DnaJ domain;; DnaJ central domain	Chaperone protein dnaJ A8, chloroplastic OS=Oryza sativa subsp. japonica OX=39947 GN=DJA8 PE=1 SV=1	O	Posttranslational modification, protein turnover, chaperones	Chaperone DnaJ [Parasponia andersonii]	molecular function: binding (GO:0005488)	--
c92841.graph_c0	Cluster 2	0.114163	0.0726441	0.164437	-0.297468	-0.352963	-0.283921	0.0831365	0.203431	0.29654	--	--	Molecular Function: binding (GO:0005488);;	K10400|0|atr:18421587|K10400 kinesin family member 15 | (RefSeq) phragmoplast orienting kinesin 2	[Z]	Cytoskeleton	Kinesin motor domain	Kinesin-like protein KIN-12G OS=Oryza sativa subsp. japonica OX=39947 GN=KIN12G PE=3 SV=1	Z	Cytoskeleton	kinesin-like protein KIN-12E [Amborella trichopoda]	molecular function: binding (GO:0005488)	--
c98755.graph_c0	Cluster 2	-0.24189	-0.296047	-0.276835	-0.706036	-0.664764	-0.692696	1.02167	0.911814	0.944781	[G]	Carbohydrate transport and metabolism	Molecular Function: beta-glucosidase activity (GO:0008422);; Biological Process: response to salt stress (GO:0009651);; Biological Process: response to hormone (GO:0009725);; Biological Process: glucosinolate catabolic process (GO:0019762);;	K01188|0|egr:104433813|K01188 beta-glucosidase [EC:3.2.1.21] | (RefSeq) beta-glucosidase 12	[G]	Carbohydrate transport and metabolism	Glycosyl hydrolase family 1	Beta-glucosidase 12 OS=Oryza sativa subsp. indica OX=39946 GN=BGLU12 PE=3 SV=1	G	Carbohydrate transport and metabolism	beta-glucosidase 1 [Picea rubens]	molecular function: catalytic activity (GO:0003824);; biological process: response to stimulus (GO:0050896);; biological process: metabolic process (GO:0008152);; biological process: cellular process (GO:0009987);; biological process: single-organism process (GO:0044699)	Cyanoamino acid metabolism (ko00460);; Starch and sucrose metabolism (ko00500);; Phenylpropanoid biosynthesis (ko00940)
c90022.graph_c0	Cluster 2	-0.131819	0.345124	0.309887	-0.583198	-0.443021	-0.397008	0.277825	0.427801	0.194409	[R]	General function prediction only	Molecular Function: beta-1,4-mannosylglycoprotein 4-beta-N-acetylglucosaminyltransferase activity (GO:0003830);; Biological Process: protein N-linked glycosylation (GO:0006487);; Cellular Component: integral component of membrane (GO:0016021);;	K00737|5.01478e-168|atr:18427261|K00737 beta-1,4-mannosyl-glycoprotein beta-1,4-N-acetylglucosaminyltransferase [EC:2.4.1.144] | (RefSeq) beta-1,4-mannosyl-glycoprotein 4-beta-N-acetylglucosaminyltransferase	--	--	Glycosyltransferase family 17	--	S	Function unknown	beta-1,4-mannosyl-glycoprotein 4-beta-N-acetylglucosaminyltransferase [Amborella trichopoda]	molecular function: catalytic activity (GO:0003824);; biological process: metabolic process (GO:0008152);; biological process: cellular process (GO:0009987);; biological process: single-organism process (GO:0044699);; cellular component: membrane (GO:0016020);; cellular component: membrane part (GO:0044425)	N-Glycan biosynthesis (ko00510)
c66766.graph_c0	Cluster 2	0.390312	0.245577	0.36384	-0.817821	-0.794444	-0.833052	0.598899	0.406254	0.440436	[J]	Translation, ribosomal structure and biogenesis	Molecular Function: ATP binding (GO:0005524);; Molecular Function: GTP binding (GO:0005525);; Cellular Component: chloroplast stroma (GO:0009570);; Molecular Function: ATPase activity (GO:0016887);; Molecular Function: ribosome binding (GO:0043022);; Molecular Function: ribosomal large subunit binding (GO:0043023);;	K19788|0|sind:105176529|K19788 obg-like ATPase 1 | (RefSeq) obg-like ATPase 1	[R]	General function prediction only	Protein of unknown function (DUF933);; 50S ribosome-binding GTPase;; Ferrous iron transport protein B	Obg-like ATPase 1 OS=Arabidopsis thaliana OX=3702 GN=YchF1 PE=1 SV=1	J	Translation, ribosomal structure and biogenesis	uncharacterized protein LOC105176529 [Sesamum indicum]	molecular function: binding (GO:0005488);; cellular component: cell (GO:0005623);; cellular component: organelle (GO:0043226);; cellular component: organelle part (GO:0044422);; cellular component: cell part (GO:0044464);; molecular function: catalytic activity (GO:0003824)	--
c92291.graph_c0	Cluster 2	0.150399	0.445405	0.384864	-0.554595	-0.67403	-0.911529	0.557534	0.427508	0.174444	[T]	Signal transduction mechanisms	Molecular Function: ATP binding (GO:0005524);; Cellular Component: plasma membrane (GO:0005886);; Cellular Component: integral component of membrane (GO:0016021);; Molecular Function: ATPase activity, coupled to transmembrane movement of substances (GO:0042626);; Biological Process: transmembrane transport (GO:0055085);;	--	[Q]	Secondary metabolites biosynthesis, transport and catabolism	ABC-2 type transporter;; ABC transporter	ABC transporter G family member 3 OS=Arabidopsis thaliana OX=3702 GN=ABCG3 PE=1 SV=2	V	Defense mechanisms	hypothetical protein AQUCO_06200043v1 [Aquilegia coerulea]	molecular function: binding (GO:0005488);; cellular component: cell (GO:0005623);; cellular component: membrane (GO:0016020);; cellular component: cell part (GO:0044464);; cellular component: membrane part (GO:0044425);; molecular function: catalytic activity (GO:0003824);; molecular function: transporter activity (GO:0005215);; biological process: localization (GO:0051179)	--
c97731.graph_c1	Cluster 2	-0.0735641	0.271519	0.870746	-0.576478	-0.697538	-0.438975	0.159783	0.285138	0.199369	--	--	Molecular Function: ATP binding (GO:0005524);; Cellular Component: plasma membrane (GO:0005886);; Cellular Component: integral component of membrane (GO:0016021);; Molecular Function: ATPase activity, coupled to transmembrane movement of substances (GO:0042626);;	--	[Q]	Secondary metabolites biosynthesis, transport and catabolism	ABC-transporter extracellular N-terminal	ABC transporter G family member 36 OS=Arabidopsis thaliana OX=3702 GN=ABCG36 PE=1 SV=1	V	Defense mechanisms	unknown [Picea sitchensis]	molecular function: binding (GO:0005488);; cellular component: cell (GO:0005623);; cellular component: membrane (GO:0016020);; cellular component: cell part (GO:0044464);; cellular component: membrane part (GO:0044425);; molecular function: catalytic activity (GO:0003824);; molecular function: transporter activity (GO:0005215);; biological process: localization (GO:0051179)	--
c92531.graph_c0	Cluster 2	0.22776	0.193881	0.365819	-0.712638	-0.794628	-0.755277	0.552968	0.460647	0.461468	[J]	Translation, ribosomal structure and biogenesis	Molecular Function: ATP binding (GO:0005524);; Cellular Component: mitochondrion (GO:0005739);; Cellular Component: chloroplast stroma (GO:0009570);; Cellular Component: glutamyl-tRNA(Gln) amidotransferase complex (GO:0030956);; Biological Process: mitochondrial translation (GO:0032543);; Molecular Function: glutaminyl-tRNA synthase (glutamine-hydrolyzing) activity (GO:0050567);; Biological Proce…	K02434|0|ppp:PHYPADRAFT_226103|K02434 aspartyl-tRNA(Asn)/glutamyl-tRNA(Gln) amidotransferase subunit B [EC:6.3.5.6 6.3.5.7] | (RefSeq) hypothetical protein	[J]	Translation, ribosomal structure and biogenesis	GatB/GatE catalytic domain;; GatB domain	Glutamyl-tRNA(Gln) amidotransferase subunit B, chloroplastic/mitochondrial OS=Physcomitrella patens subsp. patens OX=3218 GN=GATB PE=3 SV=1	J	Translation, ribosomal structure and biogenesis	unknown [Picea sitchensis]	molecular function: binding (GO:0005488);; cellular component: cell (GO:0005623);; cellular component: organelle (GO:0043226);; cellular component: cell part (GO:0044464);; cellular component: organelle part (GO:0044422);; cellular component: macromolecular complex (GO:0032991);; biological process: metabolic process (GO:0008152);; biological process: cellular process (GO:0009987);; molecular fun…	Aminoacyl-tRNA biosynthesis (ko00970)
c101261.graph_c0	Cluster 2	0.451022	0.438482	0.471311	-0.882492	-0.90847	-0.84299	0.445716	0.382845	0.444576	[V]	Defense mechanisms	Molecular Function: ATP binding (GO:0005524);; Cellular Component: integral component of membrane (GO:0016021);; Molecular Function: ATPase activity, coupled to transmembrane movement of substances (GO:0042626);; Biological Process: transmembrane transport (GO:0055085);;	K05658|0|gmx:100777909|K05658 ATP-binding cassette, subfamily B (MDR/TAP), member 1 [EC:3.6.3.44] | (RefSeq) ABC transporter B family member 21-like	[Q]	Secondary metabolites biosynthesis, transport and catabolism	ABC transporter transmembrane region;; ABC transporter;; RecF/RecN/SMC N terminal domain;; P-loop containing region of AAA domain;; AAA ATPase domain;; AAA domain;; Predicted ATPase of the ABC class	ABC transporter B family member 4 OS=Arabidopsis thaliana OX=3702 GN=ABCB4 PE=1 SV=1	V	Defense mechanisms	MDR-like ABC transporter [Taxus cuspidata]	molecular function: binding (GO:0005488);; cellular component: membrane (GO:0016020);; cellular component: membrane part (GO:0044425);; molecular function: catalytic activity (GO:0003824);; molecular function: transporter activity (GO:0005215);; biological process: localization (GO:0051179)	ABC transporters (ko02010)
c101319.graph_c0	Cluster 2	0.214062	0.204702	0.507864	-0.918987	-0.856598	-0.759147	0.497681	0.560816	0.549608	[V]	Defense mechanisms	Molecular Function: ATP binding (GO:0005524);; Cellular Component: integral component of membrane (GO:0016021);; Molecular Function: ATPase activity, coupled to transmembrane movement of substances (GO:0042626);; Biological Process: transmembrane transport (GO:0055085);;	K05658|0|egu:105034865|K05658 ATP-binding cassette, subfamily B (MDR/TAP), member 1 [EC:3.6.3.44] | (RefSeq) ABC transporter B family member 2	[Q]	Secondary metabolites biosynthesis, transport and catabolism	ABC transporter transmembrane region;; ABC transporter;; RecF/RecN/SMC N terminal domain;; P-loop containing region of AAA domain;; AAA ATPase domain;; Predicted ATPase of the ABC class;; AAA domain;; Zeta toxin;; ATPase family associated with various cellular activities (AAA)	ABC transporter B family member 2 OS=Arabidopsis thaliana OX=3702 GN=ABCB2 PE=1 SV=3	V	Defense mechanisms	MDR-like ABC transporter [Ginkgo biloba]	molecular function: binding (GO:0005488);; cellular component: membrane (GO:0016020);; cellular component: membrane part (GO:0044425);; molecular function: catalytic activity (GO:0003824);; molecular function: transporter activity (GO:0005215);; biological process: localization (GO:0051179)	ABC transporters (ko02010)
c67270.graph_c0	Cluster 2	0.361219	0.598124	0.0281503	-0.78832	-0.83333	-0.674738	0.624253	0.687579	-0.00293741	[O]	Posttranslational modification, protein turnover, chaperones	Molecular Function: ATP binding (GO:0005524);; Cellular Component: cytoplasm (GO:0005737);; Biological Process: ubiquitin-dependent protein catabolic process (GO:0006511);; Molecular Function: ubiquitin protein ligase binding (GO:0031625);; Molecular Function: ubiquitin protein ligase activity (GO:0061630);;	K10576|1.38205e-65|nnu:104595765|K10576 ubiquitin-conjugating enzyme E2 H [EC:2.3.2.23] | (RefSeq) ubiquitin-conjugating enzyme E2-23 kDa-like	[O]	Posttranslational modification, protein turnover, chaperones	Ubiquitin-conjugating enzyme	Ubiquitin-conjugating enzyme E2 4 OS=Arabidopsis thaliana OX=3702 GN=UBC4 PE=2 SV=2	O	Posttranslational modification, protein turnover, chaperones	PREDICTED: ubiquitin-conjugating enzyme E2-23 kDa-like [Nelumbo nucifera]	molecular function: binding (GO:0005488);; cellular component: cell (GO:0005623);; cellular component: cell part (GO:0044464);; biological process: metabolic process (GO:0008152);; biological process: cellular process (GO:0009987);; molecular function: catalytic activity (GO:0003824)	Ubiquitin mediated proteolysis (ko04120)
c97894.graph_c0	Cluster 2	0.370473	0.302057	0.38543	-0.739951	-0.727545	-0.700812	0.426327	0.315371	0.36865	[H]	Coenzyme transport and metabolism	Molecular Function: ATP binding (GO:0005524);; Cellular Component: chloroplast (GO:0009507);; Biological Process: photosynthesis (GO:0015979);; Biological Process: chlorophyll biosynthetic process (GO:0015995);; Molecular Function: magnesium chelatase activity (GO:0016851);;	K03405|0|gra:105776625|K03405 magnesium chelatase subunit I [EC:6.6.1.1] | (RefSeq) magnesium-chelatase subunit ChlI, chloroplastic	--	--	Magnesium chelatase, subunit ChlI;; MCM2/3/5 family;; AAA domain (dynein-related subfamily)	Magnesium-chelatase subunit ChlI, chloroplastic OS=Oryza sativa subsp. japonica OX=39947 GN=CHLI PE=1 SV=1	H	Coenzyme transport and metabolism	hypothetical protein GOBAR_AA13547 [Gossypium barbadense]	molecular function: binding (GO:0005488);; cellular component: cell (GO:0005623);; cellular component: organelle (GO:0043226);; cellular component: cell part (GO:0044464);; biological process: metabolic process (GO:0008152);; biological process: cellular process (GO:0009987);; biological process: single-organism process (GO:0044699);; molecular function: catalytic activity (GO:0003824)	Porphyrin and chlorophyll metabolism (ko00860)
c91919.graph_c0	Cluster 2	0.512707	0.209314	-0.0784879	-0.487293	-0.53792	-0.644835	0.42291	0.481274	0.122331	[G]	Carbohydrate transport and metabolism	Molecular Function: ATP binding (GO:0005524);; Biological Process: glycogen biosynthetic process (GO:0005978);; Molecular Function: glucose-1-phosphate adenylyltransferase activity (GO:0008878);; Cellular Component: chloroplast (GO:0009507);; Biological Process: starch biosynthetic process (GO:0019252);;	K00975|0|egu:105060488|K00975 glucose-1-phosphate adenylyltransferase [EC:2.7.7.27] | (RefSeq) glucose-1-phosphate adenylyltransferase small subunit, chloroplastic/amyloplastic	[M]	Cell wall/membrane/envelope biogenesis	Nucleotidyl transferase	Glucose-1-phosphate adenylyltransferase small subunit 1, chloroplastic/amyloplastic OS=Oryza sativa subsp. japonica OX=39947 GN=AGPS1 PE=1 SV=1	G	Carbohydrate transport and metabolism	PREDICTED: glucose-1-phosphate adenylyltransferase small subunit, chloroplastic/amyloplastic [Elaeis guineensis]	molecular function: binding (GO:0005488);; biological process: metabolic process (GO:0008152);; biological process: cellular process (GO:0009987);; biological process: single-organism process (GO:0044699);; molecular function: catalytic activity (GO:0003824);; cellular component: cell (GO:0005623);; cellular component: organelle (GO:0043226);; cellular component: cell part (GO:0044464)	Starch and sucrose metabolism (ko00500);; Amino sugar and nucleotide sugar metabolism (ko00520)
c100876.graph_c0	Cluster 2	0.232487	0.350364	0.30555	-0.65733	-0.634369	-0.604312	0.311475	0.445032	0.251103	[H]	Coenzyme transport and metabolism	Molecular Function: ATP binding (GO:0005524);; Biological Process: cellular protein modification process (GO:0006464);; Molecular Function: small protein activating enzyme activity (GO:0008641);; Cellular Component: membrane (GO:0016020);;	K03178|0|atr:18437136|K03178 ubiquitin-activating enzyme E1 [EC:6.2.1.45] | (RefSeq) ubiquitin-activating enzyme E1 2	[O]	Posttranslational modification, protein turnover, chaperones	ThiF family;; Ubiquitin-activating enzyme active site;; Ubiquitin-activating enzyme E1 FCCH domain;; Ubiquitin fold domain;; Ubiquitin-activating enzyme E1 four-helix bundle	Ubiquitin-activating enzyme E1 2 OS=Triticum aestivum OX=4565 GN=UBA2 PE=2 SV=1	H	Coenzyme transport and metabolism	hypothetical protein AMTR_s00153p00065050 [Amborella trichopoda]	molecular function: binding (GO:0005488);; biological process: metabolic process (GO:0008152);; biological process: cellular process (GO:0009987);; molecular function: catalytic activity (GO:0003824);; cellular component: membrane (GO:0016020)	Ubiquitin mediated proteolysis (ko04120)
c92099.graph_c0	Cluster 2	0.116648	0.0874198	-0.0856047	-0.620853	-0.557154	-0.556898	0.600582	0.486789	0.529071	[E]	Amino acid transport and metabolism	Molecular Function: asparaginase activity (GO:0004067);;	K13051|2.72389e-127|cic:CICLE_v10001812mg|K13051 beta-aspartyl-peptidase (threonine type) [EC:3.4.19.5] | (RefSeq) hypothetical protein	[E]	Amino acid transport and metabolism	Asparaginase	Probable isoaspartyl peptidase/L-asparaginase 2 OS=Arabidopsis thaliana OX=3702 GN=At3g16150 PE=2 SV=2	E	Amino acid transport and metabolism	unknown [Picea sitchensis]	molecular function: catalytic activity (GO:0003824)	--
c83997.graph_c0	Cluster 2	0.161202	0.0861947	0.149913	-0.590457	-0.658292	-0.502326	0.518013	0.396229	0.439523	[E]	Amino acid transport and metabolism	Molecular Function: argininosuccinate lyase activity (GO:0004056);; Cellular Component: cytosol (GO:0005829);; Cellular Component: chloroplast stroma (GO:0009570);; Biological Process: arginine biosynthetic process via ornithine (GO:0042450);; Biological Process: protein tetramerization (GO:0051262);;	K01755|0|atr:18442655|K01755 argininosuccinate lyase [EC:4.3.2.1] | (RefSeq) argininosuccinate lyase, chloroplastic	[E]	Amino acid transport and metabolism	Lyase;; Argininosuccinate lyase C-terminal	Argininosuccinate lyase, chloroplastic OS=Arabidopsis thaliana OX=3702 GN=At5g10920 PE=2 SV=1	E	Amino acid transport and metabolism	unknown [Picea sitchensis]	molecular function: catalytic activity (GO:0003824);; cellular component: cell (GO:0005623);; cellular component: cell part (GO:0044464);; cellular component: organelle (GO:0043226);; cellular component: organelle part (GO:0044422);; biological process: metabolic process (GO:0008152);; biological process: cellular process (GO:0009987);; biological process: single-organism process (GO:0044699);; b…	Arginine biosynthesis (ko00220);; Alanine, aspartate and glutamate metabolism (ko00250);; Biosynthesis of amino acids (ko01230)
c93667.graph_c2	Cluster 2	-0.302632	0.279714	0.295339	-0.526986	-0.559408	-0.616741	0.616749	0.555349	0.258614	--	--	Molecular Function: ARF guanyl-nucleotide exchange factor activity (GO:0005086);; Biological Process: regulation of ARF protein signal transduction (GO:0032012);; Biological Process: positive regulation of GTPase activity (GO:0043547);;	K18443|0|atr:18429558|K18443 golgi-specific brefeldin A-resistance guanine nucleotide exchange factor 1 | (RefSeq) ARF guanine-nucleotide exchange factor GNOM	[U]	Intracellular trafficking, secretion, and vesicular transport	Guanine nucleotide exchange factor in Golgi transport N-terminal	ARF guanine-nucleotide exchange factor GNOM OS=Arabidopsis thaliana OX=3702 GN=GN PE=1 SV=1	S	Function unknown	SEC7-like [Macleaya cordata]	molecular function: molecular function regulator (GO:0098772);; biological process: biological regulation (GO:0065007)	Endocytosis (ko04144)
c99486.graph_c0	Cluster 2	-0.390142	0.465249	0.197598	0.446693	-0.737307	-0.905907	0.837008	-0.13827	0.225078	[R]	General function prediction only	Molecular Function: anaphase-promoting complex binding (GO:0010997);; Biological Process: regulation of catalytic activity (GO:0050790);; Molecular Function: ubiquitin-protein transferase activator activity (GO:0097027);;	K03363|0|cit:102608283|K03363 cell division cycle 20, cofactor of APC complex | (RefSeq) cell division cycle 20.2, cofactor of APC complex-like	[DO]	--	WD domain, G-beta repeat;; Anaphase-promoting complex subunit 4 WD40 domain;; Eukaryotic translation initiation factor eIF2A	Cell division cycle 20.1, cofactor of APC complex OS=Arabidopsis thaliana OX=3702 GN=CDC20-1 PE=1 SV=1	D	Cell cycle control, cell division, chromosome partitioning	WD40 repeat [Macleaya cordata]	molecular function: binding (GO:0005488);; biological process: biological regulation (GO:0065007);; molecular function: molecular function regulator (GO:0098772)	Ubiquitin mediated proteolysis (ko04120)
c88123.graph_c0	Cluster 2	0.303346	0.710456	-0.053589	-0.677026	-0.564551	-1.44022	0.791593	0.512692	0.417302	[G]	Carbohydrate transport and metabolism	Molecular Function: alpha-galactosidase activity (GO:0004557);; Biological Process: carbohydrate metabolic process (GO:0005975);; Cellular Component: plant-type cell wall (GO:0009505);; Cellular Component: membrane (GO:0016020);;	K07407|1.12083e-57|cic:CICLE_v10034010mg|K07407 alpha-galactosidase [EC:3.2.1.22] | (RefSeq) hypothetical protein	[G]	Carbohydrate transport and metabolism	Alpha galactosidase A;; Alpha galactosidase A C-terminal beta sandwich domain	Alpha-galactosidase OS=Oryza sativa subsp. japonica OX=39947 GN=Os10g0493600 PE=1 SV=1	G	Carbohydrate transport and metabolism	unknown [Picea sitchensis]	molecular function: catalytic activity (GO:0003824);; biological process: metabolic process (GO:0008152);; cellular component: cell (GO:0005623);; cellular component: cell part (GO:0044464);; cellular component: membrane (GO:0016020)	Galactose metabolism (ko00052);; Glycerolipid metabolism (ko00561);; Sphingolipid metabolism (ko00600);; Glycosphingolipid biosynthesis - globo series (ko00603)
c96433.graph_c0	Cluster 2	0.180714	0.182135	0.268302	-0.822846	-0.639676	-0.553174	0.462703	0.469703	0.452138	[G]	Carbohydrate transport and metabolism	Molecular Function: alpha-amylase activity (GO:0004556);; Molecular Function: calcium ion binding (GO:0005509);; Biological Process: carbohydrate metabolic process (GO:0005975);;	K01176|0|atr:18428021|K01176 alpha-amylase [EC:3.2.1.1] | (RefSeq) uncharacterized LOC18428021	[G]	Carbohydrate transport and metabolism	Alpha amylase, catalytic domain;; Alpha-amylase C-terminal beta-sheet domain	Alpha-amylase 3, chloroplastic OS=Arabidopsis thaliana OX=3702 GN=AMY3 PE=1 SV=1	G	Carbohydrate transport and metabolism	uncharacterized protein LOC18428021 isoform X1 [Amborella trichopoda]	molecular function: catalytic activity (GO:0003824);; molecular function: binding (GO:0005488);; biological process: metabolic process (GO:0008152)	--
c96494.graph_c0	Cluster 2	0.419017	0.324144	0.413808	-0.851671	-0.76115	-0.826797	0.423545	0.441083	0.418021	[I]	Lipid transport and metabolism	Molecular Function: acyl-[acyl-carrier-protein] hydrolase activity (GO:0016297);; Biological Process: organic substance metabolic process (GO:0071704);;	K10781|1.14287e-149|jcu:105639285|K10781 fatty acyl-ACP thioesterase B [EC:3.1.2.14 3.1.2.21] | (RefSeq) palmitoyl-acyl carrier protein thioesterase, chloroplastic	--	--	Acyl-ACP thioesterase;; Acyl-ATP thioesterase	Palmitoyl-acyl carrier protein thioesterase, chloroplastic OS=Gossypium hirsutum OX=3635 GN=FATB1 PE=1 SV=1	I	Lipid transport and metabolism	PREDICTED: palmitoyl-acyl carrier protein thioesterase, chloroplastic-like [Populus euphratica]	molecular function: catalytic activity (GO:0003824);; biological process: metabolic process (GO:0008152)	Fatty acid biosynthesis (ko00061);; Fatty acid metabolism (ko01212)
c102733.graph_c0	Cluster 2	0.338285	0.435523	0.462323	-0.854557	-0.795915	-0.905858	0.463587	0.526618	0.329994	--	--	Molecular Function: actin binding (GO:0003779);; Cellular Component: cytoskeleton (GO:0005856);; Biological Process: actin cytoskeleton organization (GO:0030036);;	--	--	--	--	Protein SCAR2 OS=Arabidopsis thaliana OX=3702 GN=SCAR2 PE=1 SV=1	S	Function unknown	hypothetical protein AXG93_3943s1200 [Marchantia polymorpha subsp. ruderalis]	molecular function: binding (GO:0005488);; cellular component: cell (GO:0005623);; cellular component: organelle (GO:0043226);; cellular component: cell part (GO:0044464);; biological process: cellular process (GO:0009987);; biological process: single-organism process (GO:0044699);; biological process: cellular component organization or biogenesis (GO:0071840)	--
c99310.graph_c0	Cluster 2	-0.0240122	0.2436	0.425852	-0.906817	-0.929184	-0.728111	0.774225	0.655778	0.488668	--	--	Molecular Function: acid phosphatase activity (GO:0003993);; Biological Process: dephosphorylation (GO:0016311);; Molecular Function: metal ion binding (GO:0046872);;	--	[G]	Carbohydrate transport and metabolism	Iron/zinc purple acid phosphatase-like protein C	Purple acid phosphatase 15 OS=Arabidopsis thaliana OX=3702 GN=PAP15 PE=1 SV=1	S	Function unknown	unnamed protein product [Coffea canephora]	molecular function: catalytic activity (GO:0003824);; biological process: metabolic process (GO:0008152);; biological process: cellular process (GO:0009987);; molecular function: binding (GO:0005488)	--
c97696.graph_c0	Cluster 2	0.24556	0.148372	0.217084	-0.427821	-0.569452	-0.703652	0.371482	0.444944	0.273484	--	--	Molecular Function: acetylglucosaminyltransferase activity (GO:0008375);; Cellular Component: integral component of membrane (GO:0016021);;	K20891|5.22979e-158|ppp:PHYPADRAFT_97594|K20891 beta-glucuronosyltransferase [EC:2.4.1.-] | (RefSeq) hypothetical protein	[G]	Carbohydrate transport and metabolism	Core-2/I-Branching enzyme	Beta-glucuronosyltransferase GlcAT14B OS=Arabidopsis thaliana OX=3702 GN=GLCAT14B PE=2 SV=1	S	Function unknown	unknown [Picea sitchensis]	molecular function: catalytic activity (GO:0003824);; cellular component: membrane (GO:0016020);; cellular component: membrane part (GO:0044425)	--
c93035.graph_c0	Cluster 2	0.0807838	-0.019245	0.154784	-0.571293	-0.487024	-0.507634	0.54335	0.455574	0.350705	[IQ]	Lipid transport and metabolism ;; Secondary metabolites biosynthesis, transport and catabolism	Molecular Function: 3-oxoacyl-[acyl-carrier-protein] synthase activity (GO:0004315);; Biological Process: fatty acid biosynthetic process (GO:0006633);; Cellular Component: chloroplast stroma (GO:0009570);; Biological Process: cold acclimation (GO:0009631);; Biological Process: embryo development ending in seed dormancy (GO:0009793);;	K09458|0|vvi:100262737|K09458 3-oxoacyl-[acyl-carrier-protein] synthase II [EC:2.3.1.179] | (RefSeq) 3-oxoacyl-[acyl-carrier-protein] synthase II, chloroplastic	[IQ]	--	Beta-ketoacyl synthase, N-terminal domain;; Beta-ketoacyl synthase, C-terminal domain	3-oxoacyl-[acyl-carrier-protein] synthase II, chloroplastic OS=Arabidopsis thaliana OX=3702 GN=KAS2 PE=1 SV=1	I	Lipid transport and metabolism	unnamed protein product, partial [Vitis vinifera]	molecular function: catalytic activity (GO:0003824);; biological process: metabolic process (GO:0008152);; biological process: cellular process (GO:0009987);; biological process: single-organism process (GO:0044699);; cellular component: cell (GO:0005623);; cellular component: organelle (GO:0043226);; cellular component: organelle part (GO:0044422);; cellular component: cell part (GO:0044464);; b…	Fatty acid biosynthesis (ko00061);; Biotin metabolism (ko00780);; Fatty acid metabolism (ko01212)
c96258.graph_c0	Cluster 2	0.298721	0.302441	0.305903	-0.624649	-0.699046	-0.730116	0.362582	0.388242	0.395921	[IQR]	Lipid transport and metabolism ;; Secondary metabolites biosynthesis, transport and catabolism ;; General function prediction only	Molecular Function: 3-oxoacyl-[acyl-carrier-protein] reductase (NADPH) activity (GO:0004316);; Molecular Function: copper ion binding (GO:0005507);; Biological Process: fatty acid biosynthetic process (GO:0006633);; Cellular Component: chloroplast stroma (GO:0009570);; Cellular Component: chloroplast envelope (GO:0009941);; Molecular Function: NAD binding (GO:0051287);; Biological Process: oxidat…	K00059|1.56139e-154|atr:18435010|K00059 3-oxoacyl-[acyl-carrier protein] reductase [EC:1.1.1.100] | (RefSeq) 3-oxoacyl-[acyl-carrier-protein] reductase 4	[I]	Lipid transport and metabolism	Enoyl-(Acyl carrier protein) reductase;; short chain dehydrogenase;; KR domain	3-oxoacyl-[acyl-carrier-protein] reductase 3, chloroplastic OS=Brassica napus OX=3708 GN=bkr3 PE=2 SV=1	S	Function unknown	unknown [Picea sitchensis]	molecular function: catalytic activity (GO:0003824);; biological process: metabolic process (GO:0008152);; biological process: single-organism process (GO:0044699);; molecular function: binding (GO:0005488);; biological process: cellular process (GO:0009987);; cellular component: cell (GO:0005623);; cellular component: organelle (GO:0043226);; cellular component: organelle part (GO:0044422);; cel…	Fatty acid biosynthesis (ko00061);; Biotin metabolism (ko00780);; Biosynthesis of unsaturated fatty acids (ko01040);; Fatty acid metabolism (ko01212)
c95383.graph_c1	Cluster 2	-0.714132	-1.03347	-0.957967	-0.707246	-0.680024	-0.51761	1.53996	1.53561	1.53488	--	--	Molecular Function: 3'-5'-exoribonuclease activity (GO:0000175);; Biological Process: nuclear-transcribed mRNA catabolic process, deadenylation-dependent decay (GO:0000288);; Cellular Component: CCR4-NOT complex (GO:0030014);;	K12581|9.78277e-106|nnu:104610704|K12581 CCR4-NOT transcription complex subunit 7/8 | (RefSeq) probable CCR4-associated factor 1 homolog 7	[A]	RNA processing and modification	CAF1 family ribonuclease	Probable CCR4-associated factor 1 homolog 6 OS=Arabidopsis thaliana OX=3702 GN=CAF1-6 PE=2 SV=1	K	Transcription	probable CCR4-associated factor 1 homolog 6 [Olea europaea var. sylvestris]	molecular function: catalytic activity (GO:0003824);; biological process: metabolic process (GO:0008152);; biological process: cellular process (GO:0009987);; biological process: biological regulation (GO:0065007);; cellular component: cell (GO:0005623);; cellular component: macromolecular complex (GO:0032991);; cellular component: cell part (GO:0044464)	RNA degradation (ko03018)
c100024.graph_c1	Cluster 2	0.113796	0.363472	0.00777577	-0.906288	-0.814865	-0.663336	0.615514	0.64744	0.636491	[HI]	Coenzyme transport and metabolism ;; Lipid transport and metabolism	Molecular Function: 1-deoxy-D-xylulose-5-phosphate synthase activity (GO:0008661);; Biological Process: terpenoid biosynthetic process (GO:0016114);;	K01662|0|rcu:8277493|K01662 1-deoxy-D-xylulose-5-phosphate synthase [EC:2.2.1.7] | (RefSeq) probable 1-deoxy-D-xylulose-5-phosphate synthase 2, chloroplastic	[G]	Carbohydrate transport and metabolism	Transketolase, pyrimidine binding domain;; 1-deoxy-D-xylulose-5-phosphate synthase;; Transketolase, C-terminal domain;; 1-deoxy-D-xylulose-5-phosphate synthase	Probable 1-deoxy-D-xylulose-5-phosphate synthase 2, chloroplastic OS=Oryza sativa subsp. japonica OX=39947 GN=Os07g0190000 PE=2 SV=1	H	Coenzyme transport and metabolism	unknown [Picea sitchensis]	molecular function: catalytic activity (GO:0003824);; biological process: metabolic process (GO:0008152);; biological process: cellular process (GO:0009987);; biological process: single-organism process (GO:0044699)	Thiamine metabolism (ko00730);; Terpenoid backbone biosynthesis (ko00900)
c96904.graph_c0	Cluster 2	0.341675	0.285022	0.431689	-0.773947	-0.867182	-0.688145	0.335586	0.511793	0.42351	[M]	Cell wall/membrane/envelope biogenesis	Cellular Component: thylakoid (GO:0009579);; Cellular Component: integral component of membrane (GO:0016021);;	--	--	--	CAAD domains of cyanobacterial aminoacyl-tRNA synthetase	Protein CURVATURE THYLAKOID 1A, chloroplastic OS=Arabidopsis thaliana OX=3702 GN=CURT1A PE=1 SV=1	S	Function unknown	unknown [Picea sitchensis]	cellular component: cell (GO:0005623);; cellular component: cell part (GO:0044464);; cellular component: membrane (GO:0016020);; cellular component: membrane part (GO:0044425)	--
c97309.graph_c0	Cluster 2	0.42569	0.267069	0.35861	-0.787041	-0.797418	-0.922852	0.502671	0.426726	0.526546	[M]	Cell wall/membrane/envelope biogenesis	Cellular Component: thylakoid (GO:0009579);; Cellular Component: integral component of membrane (GO:0016021);;	--	--	--	CAAD domains of cyanobacterial aminoacyl-tRNA synthetase	Protein CURVATURE THYLAKOID 1A, chloroplastic OS=Arabidopsis thaliana OX=3702 GN=CURT1A PE=1 SV=1	S	Function unknown	PREDICTED: protein CURVATURE THYLAKOID 1A, chloroplastic-like [Juglans regia]	cellular component: cell (GO:0005623);; cellular component: cell part (GO:0044464);; cellular component: membrane (GO:0016020);; cellular component: membrane part (GO:0044425)	--
c97699.graph_c0	Cluster 2	0.505798	0.112245	0.179275	-0.96	-0.455208	-0.763461	0.536525	0.331986	0.512839	--	--	Cellular Component: spindle microtubule (GO:0005876);; Molecular Function: microtubule minus-end binding (GO:0051011);; Biological Process: spindle assembly (GO:0051225);; Cellular Component: HAUS complex (GO:0070652);;	K16587|8.62543e-167|atr:18448048|K16587 HAUS augmin-like complex subunit 4 | (RefSeq) uncharacterized LOC18448048	--	--	HAUS augmin-like complex subunit 4	AUGMIN subunit 4 OS=Arabidopsis thaliana OX=3702 GN=AUG4 PE=1 SV=1	S	Function unknown	AUGMIN subunit 4 [Amborella trichopoda]	cellular component: cell (GO:0005623);; cellular component: organelle (GO:0043226);; cellular component: organelle part (GO:0044422);; cellular component: cell part (GO:0044464);; cellular component: supramolecular complex (GO:0099080);; molecular function: binding (GO:0005488);; biological process: cellular process (GO:0009987);; biological process: single-organism process (GO:0044699);; biologi…	--
c91048.graph_c0	Cluster 2	-0.126876	0.158526	0.0825772	-0.440376	-0.138192	-0.33246	0.324335	0.13991	0.332555	--	--	Cellular Component: spindle (GO:0005819);; Cellular Component: microtubule (GO:0005874);; Biological Process: activation of protein kinase activity (GO:0032147);; Biological Process: regulation of mitotic spindle organization (GO:0060236);;	--	--	--	Targeting protein for Xklp2 (TPX2)	Protein TPX2 OS=Arabidopsis thaliana OX=3702 GN=TPX2 PE=1 SV=1	S	Function unknown	PREDICTED: protein TPX2 [Nelumbo nucifera]	cellular component: cell (GO:0005623);; cellular component: organelle (GO:0043226);; cellular component: organelle part (GO:0044422);; cellular component: cell part (GO:0044464);; cellular component: supramolecular complex (GO:0099080);; biological process: biological regulation (GO:0065007)	--
c101964.graph_c1	Cluster 2	0.0955375	0.109256	0.19216	-0.535525	-0.455932	-0.796071	0.527135	0.596956	0.266483	[R]	General function prediction only	Cellular Component: plastid (GO:0009536);;	--	--	--	Endonuclease I;; Endonuclease I	--	L	Replication, recombination and repair	hypothetical protein SETIT_018133mg [Setaria italica]	cellular component: cell (GO:0005623);; cellular component: organelle (GO:0043226);; cellular component: cell part (GO:0044464)	--
c83072.graph_c0	Cluster 2	0.313766	0.146434	0.0651898	-0.666761	-0.724801	-0.593557	0.55823	0.485356	0.416144	--	--	Cellular Component: plasmodesma (GO:0009506);; Cellular Component: Golgi transport complex (GO:0017119);;	K20295|0|atr:18435084|K20295 conserved oligomeric Golgi complex subunit 8 | (RefSeq) conserved oligomeric Golgi complex subunit 8	[U]	Intracellular trafficking, secretion, and vesicular transport	Dor1-like family;; Vps51/Vps67	--	S	Function unknown	conserved oligomeric Golgi complex subunit 8 [Amborella trichopoda]	cellular component: cell junction (GO:0030054);; cellular component: symplast (GO:0055044);; cellular component: cell (GO:0005623);; cellular component: macromolecular complex (GO:0032991);; cellular component: organelle (GO:0043226);; cellular component: organelle part (GO:0044422);; cellular component: cell part (GO:0044464)	--
c95273.graph_c0	Cluster 2	0.33687	0.0442623	0.166945	-0.334249	-0.549262	-0.536438	0.265435	0.228345	0.378093	[P]	Inorganic ion transport and metabolism	Cellular Component: plasma membrane (GO:0005886);; Molecular Function: nitrate transmembrane transporter activity (GO:0015112);; Biological Process: nitrate transport (GO:0015706);; Cellular Component: integral component of membrane (GO:0016021);; Biological Process: transmembrane transport (GO:0055085);;	K02575|0|gmx:100782969|K02575 MFS transporter, NNP family, nitrate/nitrite transporter | (RefSeq) high affinity nitrate transporter 2.4-like	--	--	Major Facilitator Superfamily	High affinity nitrate transporter 2.4 OS=Arabidopsis thaliana OX=3702 GN=NRT2.4 PE=2 SV=1	P	Inorganic ion transport and metabolism	NRT2 family transporter [Pinus pinaster]	cellular component: cell (GO:0005623);; cellular component: membrane (GO:0016020);; cellular component: cell part (GO:0044464);; molecular function: transporter activity (GO:0005215);; biological process: localization (GO:0051179);; cellular component: membrane part (GO:0044425)	Nitrogen metabolism (ko00910)
c78487.graph_c0	Cluster 2	0.122714	0.216766	0.200981	-0.658489	-0.521247	-0.711276	0.551509	0.438934	0.360108	[F]	Nucleotide transport and metabolism	Cellular Component: plasma membrane (GO:0005886);; Molecular Function: adenine transmembrane transporter activity (GO:0015207);; Molecular Function: guanine transmembrane transporter activity (GO:0015208);; Molecular Function: uracil transmembrane transporter activity (GO:0015210);; Molecular Function: solute:cation symporter activity (GO:0015294);; Cellular Component: integral component of membr…	K14611|0|smo:SELMODRAFT_268297|K14611 solute carrier family 23 (nucleobase transporter), member 1/2 | (RefSeq) hypothetical protein	[F]	Nucleotide transport and metabolism	Permease family	Nucleobase-ascorbate transporter 12 OS=Arabidopsis thaliana OX=3702 GN=NAT12 PE=1 SV=3	F	Nucleotide transport and metabolism	hypothetical protein SELMODRAFT_268297 [Selaginella moellendorffii]	cellular component: cell (GO:0005623);; cellular component: membrane (GO:0016020);; cellular component: cell part (GO:0044464);; molecular function: transporter activity (GO:0005215);; biological process: single-organism process (GO:0044699);; biological process: localization (GO:0051179);; cellular component: membrane part (GO:0044425)	--
c97967.graph_c0	Cluster 2	0.07961	0.130341	0.275289	-0.905283	-0.617417	-0.887361	0.616187	0.732791	0.575844	--	--	Cellular Component: plasma membrane (GO:0005886);; Cellular Component: integral component of membrane (GO:0016021);; Biological Process: respiratory electron transport chain (GO:0022904);;	--	--	--	Protein of unknown function (DUF4079)	--	S	Function unknown	uncharacterized protein LOC111311026 [Durio zibethinus]	cellular component: cell (GO:0005623);; cellular component: membrane (GO:0016020);; cellular component: cell part (GO:0044464);; cellular component: membrane part (GO:0044425);; biological process: metabolic process (GO:0008152);; biological process: cellular process (GO:0009987);; biological process: single-organism process (GO:0044699)	--
c95877.graph_c0	Cluster 2	0.421323	0.195662	0.210849	-0.508599	-0.400796	-0.36658	0.388307	-0.128175	0.188009	--	--	Cellular Component: plant-type vacuole membrane (GO:0009705);; Molecular Function: malate transmembrane transporter activity (GO:0015140);; Biological Process: malate transport (GO:0015743);;	--	[R]	General function prediction only	Aluminium activated malate transporter;; Fusaric acid resistance protein-like;; Fusaric acid resistance protein family	Aluminum-activated malate transporter 9 OS=Arabidopsis thaliana OX=3702 GN=ALMT9 PE=2 SV=1	S	Function unknown	aluminum-activated malate transporter 9 [Amborella trichopoda]	cellular component: cell (GO:0005623);; cellular component: membrane (GO:0016020);; cellular component: organelle (GO:0043226);; cellular component: organelle part (GO:0044422);; cellular component: cell part (GO:0044464);; molecular function: transporter activity (GO:0005215);; biological process: single-organism process (GO:0044699);; biological process: localization (GO:0051179)	--
c100065.graph_c0	Cluster 2	0.398599	0.118817	0.284236	-0.686375	-0.692043	-0.783359	0.441335	0.401119	0.517669	--	--	Cellular Component: photosystem I (GO:0009522);; Cellular Component: chloroplast thylakoid membrane (GO:0009535);; Biological Process: photosynthesis, light harvesting (GO:0009765);; Cellular Component: integral component of membrane (GO:0016021);; Molecular Function: chlorophyll binding (GO:0016168);; Biological Process: protein-chromophore linkage (GO:0018298);; Molecular Function: metal ion bi…	K08917|6.07194e-105|cic:CICLE_v10029116mg|K08917 light-harvesting complex II chlorophyll a/b binding protein 6 | (RefSeq) hypothetical protein	--	--	Chlorophyll A-B binding protein	Chlorophyll a-b binding protein CP24 10A, chloroplastic OS=Solanum lycopersicum OX=4081 GN=CAP10A PE=3 SV=1	S	Function unknown	hypothetical protein POPTR_001G210000v3 [Populus trichocarpa]	cellular component: cell (GO:0005623);; cellular component: membrane (GO:0016020);; cellular component: macromolecular complex (GO:0032991);; cellular component: membrane part (GO:0044425);; cellular component: cell part (GO:0044464);; cellular component: organelle (GO:0043226);; cellular component: organelle part (GO:0044422);; biological process: metabolic process (GO:0008152);; biological proc…	Photosynthesis - antenna proteins (ko00196)
c93043.graph_c0	Cluster 2	0.187933	0.0334826	0.18568	-0.728784	-0.77958	-0.73711	0.634231	0.596684	0.607464	--	--	Cellular Component: photosystem I (GO:0009522);; Cellular Component: chloroplast thylakoid membrane (GO:0009535);; Biological Process: photosynthesis, light harvesting (GO:0009765);; Cellular Component: integral component of membrane (GO:0016021);; Molecular Function: chlorophyll binding (GO:0016168);; Biological Process: protein-chromophore linkage (GO:0018298);; Molecular Function: metal ion bi…	K08916|2.00287e-139|egu:105051572|K08916 light-harvesting complex II chlorophyll a/b binding protein 5 | (RefSeq) chlorophyll a-b binding protein CP26, chloroplastic-like	--	--	Chlorophyll A-B binding protein	Chlorophyll a-b binding protein CP26, chloroplastic OS=Arabidopsis thaliana OX=3702 GN=LHCB5 PE=1 SV=1	S	Function unknown	unknown [Picea sitchensis]	cellular component: cell (GO:0005623);; cellular component: membrane (GO:0016020);; cellular component: macromolecular complex (GO:0032991);; cellular component: membrane part (GO:0044425);; cellular component: cell part (GO:0044464);; cellular component: organelle (GO:0043226);; cellular component: organelle part (GO:0044422);; biological process: metabolic process (GO:0008152);; biological proc…	Photosynthesis - antenna proteins (ko00196)
c86921.graph_c0	Cluster 2	0.358965	0.168595	0.163282	-0.76934	-0.788001	-0.811638	0.547502	0.527294	0.603341	--	--	Cellular Component: photosystem I (GO:0009522);; Biological Process: photosynthesis (GO:0015979);; Molecular Function: chlorophyll binding (GO:0016168);;	K02698|4.01724e-55|egr:104440741|K02698 photosystem I subunit X | (RefSeq) photosystem I reaction center subunit psaK, chloroplastic	--	--	Photosystem I psaG / psaK	Photosystem I reaction center subunit psaK, chloroplastic OS=Arabidopsis thaliana OX=3702 GN=PSAK PE=2 SV=2	S	Function unknown	chloroplast photosystem I reaction center subunit [Picea wilsonii]	cellular component: cell (GO:0005623);; cellular component: membrane (GO:0016020);; cellular component: macromolecular complex (GO:0032991);; cellular component: membrane part (GO:0044425);; cellular component: cell part (GO:0044464);; biological process: metabolic process (GO:0008152);; biological process: cellular process (GO:0009987);; molecular function: binding (GO:0005488)	Photosynthesis (ko00195)
c97821.graph_c0	Cluster 2	0.334634	0.248794	0.228172	-0.66162	-0.762913	-0.597327	0.411592	0.393184	0.405482	[G]	Carbohydrate transport and metabolism	Cellular Component: phosphopyruvate hydratase complex (GO:0000015);; Molecular Function: magnesium ion binding (GO:0000287);; Molecular Function: phosphopyruvate hydratase activity (GO:0004634);; Biological Process: glycolytic process (GO:0006096);; Cellular Component: chloroplast stroma (GO:0009570);; Biological Process: response to cytokinin (GO:0009735);; Biological Process: trichome morphogen…	K01689|0|jcu:105650621|K01689 enolase [EC:4.2.1.11] | (RefSeq) JHL10I11.2; enolase 1, chloroplastic	[G]	Carbohydrate transport and metabolism	Enolase, C-terminal TIM barrel domain;; Enolase, N-terminal domain;; Enolase C-terminal domain-like	Enolase 1, chloroplastic OS=Arabidopsis thaliana OX=3702 GN=ENO1 PE=1 SV=1	G	Carbohydrate transport and metabolism	enolase 1, chloroplastic isoform X2 [Durio zibethinus]	cellular component: cell (GO:0005623);; cellular component: macromolecular complex (GO:0032991);; cellular component: cell part (GO:0044464);; molecular function: binding (GO:0005488);; molecular function: catalytic activity (GO:0003824);; biological process: metabolic process (GO:0008152);; biological process: cellular process (GO:0009987);; biological process: single-organism process (GO:004469…	Glycolysis / Gluconeogenesis (ko00010);; Carbon metabolism (ko01200);; Biosynthesis of amino acids (ko01230);; RNA degradation (ko03018)
c84227.graph_c0	Cluster 2	0.0694309	0.387028	0.300184	-0.521723	-1.22799	-0.686712	0.52408	0.430971	0.724734	[JR]	Translation, ribosomal structure and biogenesis ;; General function prediction only	Cellular Component: nucleus (GO:0005634);; Molecular Function: hydrolase activity (GO:0016787);;	K06950|6.05316e-94|atr:18437588|K06950 uncharacterized protein | (RefSeq) uncharacterized LOC18437588	--	--	HD domain	--	S	Function unknown	uncharacterized protein LOC18437588 [Amborella trichopoda]	cellular component: cell (GO:0005623);; cellular component: organelle (GO:0043226);; cellular component: cell part (GO:0044464);; molecular function: catalytic activity (GO:0003824)	--
c90071.graph_c0	Cluster 2	0.344959	0.334565	0.228745	-0.607398	-0.678424	-0.751052	0.3651	0.377493	0.386012	--	--	Cellular Component: nucleus (GO:0005634);; Cellular Component: Golgi-associated vesicle (GO:0005798);; Cellular Component: gamma-secretase complex (GO:0070765);;	K06170|1.04119e-16|rcu:107261537|K06170 presenilin enhancer 2 | (RefSeq) probable gamma-secretase subunit PEN-2	[S]	Function unknown	Presenilin enhancer-2 subunit of gamma secretase	Probable gamma-secretase subunit PEN-2 OS=Arabidopsis thaliana OX=3702 GN=At5g09310 PE=2 SV=1	S	Function unknown	unknown [Picea sitchensis]	cellular component: cell (GO:0005623);; cellular component: organelle (GO:0043226);; cellular component: cell part (GO:0044464);; cellular component: organelle part (GO:0044422);; cellular component: membrane (GO:0016020);; cellular component: macromolecular complex (GO:0032991);; cellular component: membrane part (GO:0044425)	--
c58442.graph_c0	Cluster 2	0.363902	0.3888	0.221936	-0.623254	-0.685619	-0.790837	0.470313	0.269175	0.385584	[T]	Signal transduction mechanisms	Cellular Component: nucleus (GO:0005634);; Cellular Component: cytoplasm (GO:0005737);;	--	[T]	Signal transduction mechanisms	BolA-like protein	Protein BOLA2 OS=Arabidopsis thaliana OX=3702 GN=BOLA2 PE=1 SV=1	T	Signal transduction mechanisms	unknown [Picea sitchensis]	cellular component: cell (GO:0005623);; cellular component: organelle (GO:0043226);; cellular component: cell part (GO:0044464)	--
c92607.graph_c0	Cluster 2	0.00699587	-0.21742	-0.193062	-0.615239	-0.57413	-0.560884	0.711411	0.727942	0.714386	--	--	Cellular Component: nucleus (GO:0005634);; Biological Process: transcription, DNA-templated (GO:0006351);; Biological Process: response to anoxia (GO:0034059);; Biological Process: regulation of cellular process (GO:0050794);;	--	--	--	AP2 domain	Ethylene-responsive transcription factor ERF071 OS=Arabidopsis thaliana OX=3702 GN=ERF071 PE=2 SV=1	S	Function unknown	PREDICTED: ethylene-responsive transcription factor RAP2-3-like [Brachypodium distachyon]	cellular component: cell (GO:0005623);; cellular component: organelle (GO:0043226);; cellular component: cell part (GO:0044464);; biological process: metabolic process (GO:0008152);; biological process: cellular process (GO:0009987);; biological process: response to stimulus (GO:0050896);; biological process: biological regulation (GO:0065007)	--
c66980.graph_c0	Cluster 2	0.00513547	0.105537	0.153234	-0.783656	-0.50851	-0.670339	0.50534	0.500738	0.692519	--	--	Cellular Component: nucleus (GO:0005634);;	K18810|3.58195e-89|nnu:104608606|K18810 cyclin D1/2/4, plant | (RefSeq) cyclin-D3-1-like	[D]	Cell cycle control, cell division, chromosome partitioning	Cyclin, N-terminal domain;; Cyclin, C-terminal domain	Cyclin-D1-1 OS=Arabidopsis thaliana OX=3702 GN=CYCD1-1 PE=1 SV=3	D	Cell cycle control, cell division, chromosome partitioning	unknown [Picea sitchensis]	cellular component: cell (GO:0005623);; cellular component: organelle (GO:0043226);; cellular component: cell part (GO:0044464)	--
c84251.graph_c0	Cluster 2	0.0635987	-0.178602	0.265233	-0.684338	-0.568014	-0.469834	0.447146	0.604167	0.520644	--	--	Cellular Component: nucleus (GO:0005634);;	K05868|6.64811e-119|atr:18427131|K05868 cyclin B | (RefSeq) G2/mitotic-specific cyclin S13-7	[D]	Cell cycle control, cell division, chromosome partitioning	Cyclin, N-terminal domain;; Cyclin, C-terminal domain	Cyclin-B1-5 OS=Oryza sativa subsp. japonica OX=39947 GN=CYCB1-5 PE=3 SV=1	D	Cell cycle control, cell division, chromosome partitioning	unknown [Picea sitchensis]	cellular component: cell (GO:0005623);; cellular component: organelle (GO:0043226);; cellular component: cell part (GO:0044464)	--
c92933.graph_c0	Cluster 2	0.421894	0.310385	0.244497	-0.664079	-0.664079	-0.578106	0.433768	0.244497	0.251223	--	--	Cellular Component: nucleus (GO:0005634);;	K06627|4.13104e-143|ppp:PHYPADRAFT_80110|K06627 cyclin A | (RefSeq) hypothetical protein	[D]	Cell cycle control, cell division, chromosome partitioning	Cyclin, N-terminal domain;; Cyclin, C-terminal domain	Cyclin-A2-1 OS=Oryza sativa subsp. japonica OX=39947 GN=CYCA2-1 PE=2 SV=1	D	Cell cycle control, cell division, chromosome partitioning	putative A-like cyclin, partial [Picea abies]	cellular component: cell (GO:0005623);; cellular component: organelle (GO:0043226);; cellular component: cell part (GO:0044464)	--
c98967.graph_c0	Cluster 2	0.190431	0.150354	0.195364	-0.880452	-0.901361	-0.819484	0.658818	0.640852	0.765478	--	--	Cellular Component: nucleus (GO:0005634);;	K05868|3.58562e-124|atr:18427131|K05868 cyclin B | (RefSeq) G2/mitotic-specific cyclin S13-7	[D]	Cell cycle control, cell division, chromosome partitioning	Cyclin, N-terminal domain;; Cyclin, C-terminal domain	Cyclin-B1-1 OS=Oryza sativa subsp. japonica OX=39947 GN=CYCB1-1 PE=2 SV=2	D	Cell cycle control, cell division, chromosome partitioning	hypothetical protein AXG93_4874s1130 [Marchantia polymorpha subsp. ruderalis]	cellular component: cell (GO:0005623);; cellular component: organelle (GO:0043226);; cellular component: cell part (GO:0044464)	--
c53022.graph_c0	Cluster 2	0.372535	0.377989	0.34628	-0.998011	-0.752405	-1.01663	0.562641	0.53315	0.574452	--	--	Cellular Component: nucleosome (GO:0000786);; Molecular Function: DNA binding (GO:0003677);; Cellular Component: nucleus (GO:0005634);; Biological Process: nucleosome assembly (GO:0006334);; Molecular Function: protein heterodimerization activity (GO:0046982);;	K11254|4.72613e-49|zma:103634846|K11254 histone H4 | (RefSeq) histone H4	[B]	Chromatin structure and dynamics	Centromere kinetochore component CENP-T histone fold;; TATA box binding protein associated factor (TAF)	Histone H4 OS=Glycine max OX=3847 PE=3 SV=1	B	Chromatin structure and dynamics	hypothetical protein GOBAR_AA23767 [Gossypium barbadense]	cellular component: cell (GO:0005623);; cellular component: macromolecular complex (GO:0032991);; cellular component: organelle (GO:0043226);; cellular component: organelle part (GO:0044422);; cellular component: cell part (GO:0044464);; molecular function: binding (GO:0005488);; biological process: cellular process (GO:0009987);; biological process: cellular component organization or biogenesis …	--
c88803.graph_c0	Cluster 2	0.311477	0.313013	0.412911	-0.860633	-0.935148	-0.892784	0.630888	0.467542	0.552734	--	--	Cellular Component: nucleosome (GO:0000786);; Molecular Function: DNA binding (GO:0003677);; Cellular Component: nucleus (GO:0005634);; Biological Process: nucleosome assembly (GO:0006334);;	K11275|3.90522e-22|mtr:MTR_5g021730|K11275 histone H1/5 | (RefSeq) linker histone H1 and h5 family protein	--	--	linker histone H1 and H5 family	Histone H1 OS=Triticum aestivum OX=4565 PE=2 SV=2	S	Function unknown	putative histone H1 [Pinus pinaster]	cellular component: cell (GO:0005623);; cellular component: macromolecular complex (GO:0032991);; cellular component: organelle (GO:0043226);; cellular component: organelle part (GO:0044422);; cellular component: cell part (GO:0044464);; molecular function: binding (GO:0005488);; biological process: cellular process (GO:0009987);; biological process: cellular component organization or biogenesis …	--
c93014.graph_c0	Cluster 2	0.326537	0.257737	0.189066	-0.684868	-0.644862	-0.696694	0.429552	0.432571	0.390963	--	--	Cellular Component: nucleosome (GO:0000786);; Cellular Component: nuclear chromatin (GO:0000790);; Molecular Function: DNA binding (GO:0003677);; Biological Process: chromatin silencing (GO:0006342);; Molecular Function: protein heterodimerization activity (GO:0046982);;	K11251|1.30019e-40|thj:104800645|K11251 histone H2A | (RefSeq) histone H2A-like	[B]	Chromatin structure and dynamics	C-terminus of histone H2A;; Core histone H2A/H2B/H3/H4;; Histone-like transcription factor (CBF/NF-Y) and archaeal histone	Probable histone H2A.3 OS=Medicago truncatula OX=3880 PE=3 SV=1	B	Chromatin structure and dynamics	unknown [Picea sitchensis]	cellular component: cell (GO:0005623);; cellular component: macromolecular complex (GO:0032991);; cellular component: organelle (GO:0043226);; cellular component: organelle part (GO:0044422);; cellular component: cell part (GO:0044464);; cellular component: membrane-enclosed lumen (GO:0031974);; molecular function: binding (GO:0005488);; biological process: cellular process (GO:0009987);; biologi…	--
c97020.graph_c0	Cluster 2	0.291006	0.267093	0.263069	-0.753141	-0.757223	-0.632032	0.462248	0.477958	0.381024	--	--	Cellular Component: nuclear envelope (GO:0005635);; Cellular Component: cytosol (GO:0005829);; Biological Process: protein import into nucleus (GO:0006606);; Molecular Function: Ran GTPase binding (GO:0008536);; Molecular Function: protein transporter activity (GO:0008565);;	K20224|0|atr:18434055|K20224 importin-9 | (RefSeq) importin-9	[UY]	--	Importin-beta N-terminal domain;; Exportin 1-like protein;; HEAT-like repeat	Importin beta-like SAD2 homolog OS=Arabidopsis thaliana OX=3702 GN=At3g59020 PE=1 SV=1	O	Posttranslational modification, protein turnover, chaperones	importin-9 isoform X1 [Amborella trichopoda]	cellular component: cell (GO:0005623);; cellular component: organelle (GO:0043226);; cellular component: organelle part (GO:0044422);; cellular component: cell part (GO:0044464);; biological process: single-organism process (GO:0044699);; biological process: localization (GO:0051179);; molecular function: binding (GO:0005488);; molecular function: transporter activity (GO:0005215)	--
c91823.graph_c0	Cluster 2	0.24285	0.203768	0.0543303	-0.938365	-0.94567	-0.60772	0.811657	0.749691	0.429458	[J]	Translation, ribosomal structure and biogenesis	Cellular Component: nuclear chromosome, telomeric region (GO:0000784);; Molecular Function: damaged DNA binding (GO:0003684);; Biological Process: double-strand break repair via nonhomologous end joining (GO:0006303);; Biological Process: protection from non-homologous end joining at telomere (GO:0031848);; Molecular Function: 5'-3' exodeoxyribonuclease activity (GO:0035312);; Biological Process:…	K15340|8.963e-112|bdi:100832523|K15340 DNA cross-link repair 1A protein | (RefSeq) DNA cross-link repair protein SNM1	[L]	Replication, recombination and repair	DNA repair metallo-beta-lactamase	DNA cross-link repair protein SNM1 OS=Arabidopsis thaliana OX=3702 GN=SNM1 PE=2 SV=1	J	Translation, ribosomal structure and biogenesis	DNA cross-link repair protein SNM1 [Spinacia oleracea]	cellular component: cell (GO:0005623);; cellular component: membrane-enclosed lumen (GO:0031974);; cellular component: organelle (GO:0043226);; cellular component: organelle part (GO:0044422);; cellular component: cell part (GO:0044464);; molecular function: binding (GO:0005488);; biological process: metabolic process (GO:0008152);; biological process: cellular process (GO:0009987);; biological p…	--
c95553.graph_c1	Cluster 2	0.413084	0.00744526	0.15005	-0.960133	-0.343462	-0.373645	0.560838	0.349837	0.195986	[H]	Coenzyme transport and metabolism	Cellular Component: mitochondrion (GO:0005739);; Molecular Function: methyltransferase activity (GO:0008168);; Biological Process: methylation (GO:0032259);;	K18162|2.18e-44|nnu:104590322|K18162 NADH dehydrogenase [ubiquinone] 1 alpha subcomplex assembly factor 5 [EC:2.1.1.-] | (RefSeq) putative methyltransferase At1g22800	[R]	General function prediction only	--	Putative methyltransferase At1g22800, mitochondrial OS=Arabidopsis thaliana OX=3702 GN=At1g22800 PE=1 SV=2	Q	Secondary metabolites biosynthesis, transport and catabolism	sam-dependent methyltransferase, partial [Oryza sativa Indica Group]	cellular component: cell (GO:0005623);; cellular component: organelle (GO:0043226);; cellular component: cell part (GO:0044464);; molecular function: catalytic activity (GO:0003824);; biological process: metabolic process (GO:0008152)	--
c89647.graph_c0	Cluster 2	0.0190375	0.274066	0.0985223	-0.597258	-0.601584	-0.377336	0.562069	0.32965	0.292833	[S]	Function unknown	Cellular Component: mitochondrion (GO:0005739);; Cellular Component: plastid (GO:0009536);; Cellular Component: membrane (GO:0016020);; Biological Process: phospholipid scrambling (GO:0017121);; Molecular Function: phospholipid scramblase activity (GO:0017128);;	--	[M]	Cell wall/membrane/envelope biogenesis	Scramblase;; Scramblase	--	S	Function unknown	phospholipid scramblase family protein C343.06c [Amborella trichopoda]	cellular component: cell (GO:0005623);; cellular component: organelle (GO:0043226);; cellular component: cell part (GO:0044464);; cellular component: membrane (GO:0016020);; biological process: cellular process (GO:0009987);; biological process: single-organism process (GO:0044699);; biological process: biological regulation (GO:0065007);; biological process: cellular component organization or bi…	--
c78892.graph_c0	Cluster 2	0.243359	0.228252	-0.0873627	-0.59565	-0.551527	-0.577838	0.465751	0.424373	0.450644	[C]	Energy production and conversion	Cellular Component: mitochondrion (GO:0005739);; Biological Process: leucine catabolic process (GO:0006552);; Molecular Function: electron carrier activity (GO:0009055);; Biological Process: chlorophyll catabolic process (GO:0015996);;	K03521|4.05111e-148|atr:18422811|K03521 electron transfer flavoprotein beta subunit | (RefSeq) electron transfer flavoprotein subunit beta, mitochondrial	[C]	Energy production and conversion	Electron transfer flavoprotein domain	Electron transfer flavoprotein subunit beta, mitochondrial OS=Arabidopsis thaliana OX=3702 GN=ETFB PE=1 SV=1	C	Energy production and conversion	electron transfer flavoprotein subunit beta, mitochondrial isoform X1 [Amborella trichopoda]	cellular component: cell (GO:0005623);; cellular component: organelle (GO:0043226);; cellular component: cell part (GO:0044464);; biological process: metabolic process (GO:0008152);; biological process: cellular process (GO:0009987);; biological process: single-organism process (GO:0044699);; molecular function: electron carrier activity (GO:0009055)	--
c88429.graph_c0	Cluster 2	0.166405	0.548371	0.176587	-0.689789	-1.03502	-1.12719	0.747275	0.591624	0.621744	--	--	Cellular Component: mitochondrion (GO:0005739);;	--	[I]	Lipid transport and metabolism	CRAL/TRIO domain	--	S	Function unknown	PREDICTED: motile sperm domain-containing protein 2 [Nelumbo nucifera]	cellular component: cell (GO:0005623);; cellular component: organelle (GO:0043226);; cellular component: cell part (GO:0044464)	--
c92592.graph_c1	Cluster 2	0.421202	0.154924	0.151051	-0.787141	-0.640981	-0.672948	0.459306	0.401256	0.513331	--	--	Cellular Component: membrane part (GO:0044425);;	K02723|1.86655e-30|mus:103996005|K02723 photosystem II PsbY protein | (RefSeq) photosystem II core complex proteins psbY, chloroplastic-like	--	--	Photosystem II protein Y (PsbY)	Photosystem II core complex proteins psbY, chloroplastic OS=Spinacia oleracea OX=3562 GN=PSBY PE=1 SV=2	I	Lipid transport and metabolism	unknown [Picea sitchensis]	cellular component: membrane (GO:0016020);; cellular component: membrane part (GO:0044425)	Photosynthesis (ko00195)
c101466.graph_c0	Cluster 2	0.239181	0.286776	0.46745	-0.590296	-0.750461	-0.776314	0.417327	0.362111	0.344226	[QV]	Secondary metabolites biosynthesis, transport and catabolism ;; Defense mechanisms	Cellular Component: membrane (GO:0016020);; Molecular Function: oxidoreductase activity (GO:0016491);; Molecular Function: metal ion binding (GO:0046872);;	--	[Q]	Secondary metabolites biosynthesis, transport and catabolism	Cytochrome P450	Geraniol 8-hydroxylase OS=Catharanthus roseus OX=4058 GN=CYP76B6 PE=1 SV=1	Q	Secondary metabolites biosynthesis, transport and catabolism	CYP76Z4 [Taxus wallichiana var. chinensis]	cellular component: membrane (GO:0016020);; molecular function: catalytic activity (GO:0003824);; biological process: metabolic process (GO:0008152);; biological process: single-organism process (GO:0044699);; molecular function: binding (GO:0005488)	--
c99748.graph_c0	Cluster 2	0.145699	0.24119	0.259967	-0.748348	-0.503496	-0.503496	0.304864	0.324818	0.478802	[QV]	Secondary metabolites biosynthesis, transport and catabolism ;; Defense mechanisms	Cellular Component: membrane (GO:0016020);; Molecular Function: oxidoreductase activity (GO:0016491);; Molecular Function: metal ion binding (GO:0046872);;	K20562|1.27503e-126|cit:102621990|K20562 biphenyl-4-hydroxylase | (RefSeq) cytochrome P450 CYP736A12-like	[Q]	Secondary metabolites biosynthesis, transport and catabolism	Cytochrome P450;; Cytochrome P450	Cytochrome P450 750A1 OS=Pinus taeda OX=3352 GN=CYP750A1 PE=2 SV=1	Q	Secondary metabolites biosynthesis, transport and catabolism	CYP750C29 [Taxus wallichiana var. chinensis]	cellular component: membrane (GO:0016020);; molecular function: catalytic activity (GO:0003824);; biological process: metabolic process (GO:0008152);; biological process: single-organism process (GO:0044699);; molecular function: binding (GO:0005488)	--
c94629.graph_c0	Cluster 2	0.0644529	0.0685926	0.176098	-0.706065	-0.597131	-0.269966	0.376397	0.356219	0.531402	[R]	General function prediction only	Cellular Component: membrane (GO:0016020);; Molecular Function: metal ion binding (GO:0046872);;	K13148|0|nnu:104607418|K13148 integrator complex subunit 11 [EC:3.1.27.-] | (RefSeq) cleavage and polyadenylation specificity factor subunit 3-II	[A]	RNA processing and modification	Zn-dependent metallo-hydrolase RNA specificity domain;; Beta-Casp domain;; Metallo-beta-lactamase superfamily domain;; Metallo-beta-lactamase superfamily;; Beta-lactamase superfamily domain;; Beta-lactamase superfamily domain	Cleavage and polyadenylation specificity factor subunit 3-II OS=Arabidopsis thaliana OX=3702 GN=CPSF73-II PE=1 SV=2	J	Translation, ribosomal structure and biogenesis	Beta-lactamase-like [Macleaya cordata]	cellular component: membrane (GO:0016020);; molecular function: binding (GO:0005488)	--
c93987.graph_c0	Cluster 2	0.425133	0.16557	0.0650435	-0.534869	-0.490475	-0.46878	0.372021	0.253033	0.213324	[K]	Transcription	Cellular Component: membrane (GO:0016020);; Molecular Function: kinase activity (GO:0016301);; Biological Process: phosphorylation (GO:0016310);;	--	--	--	Protein tyrosine kinase;; Protein kinase domain;; Leucine Rich repeats (2 copies);; Leucine rich repeat;; Leucine rich repeat N-terminal domain;; Leucine Rich Repeat	Putative kinase-like protein TMKL1 OS=Arabidopsis thaliana OX=3702 GN=TMKL1 PE=1 SV=1	S	Function unknown	unknown [Picea sitchensis]	cellular component: membrane (GO:0016020);; molecular function: catalytic activity (GO:0003824);; biological process: metabolic process (GO:0008152);; biological process: cellular process (GO:0009987)	--
c94202.graph_c0	Cluster 2	0.156205	0.275551	0.0707771	-0.663049	-0.509478	-0.676176	0.409579	0.402104	0.534488	--	--	Cellular Component: membrane (GO:0016020);; Biological Process: response to stimulus (GO:0050896);;	K08472|2.51804e-97|sind:105170704|K08472 mlo protein | (RefSeq) MLO-like protein 6	--	--	Mlo family;; Mlo family	MLO-like protein 12 OS=Arabidopsis thaliana OX=3702 GN=MLO12 PE=2 SV=2	D	Cell cycle control, cell division, chromosome partitioning	MLO-like protein 6 [Hevea brasiliensis]	cellular component: membrane (GO:0016020);; biological process: response to stimulus (GO:0050896)	--
c83556.graph_c0	Cluster 2	0.692326	0.360841	0.347706	-0.436199	-0.911814	-0.466815	0.28707	-0.225212	0.352097	--	--	Cellular Component: membrane (GO:0016020);; Biological Process: cellular protein metabolic process (GO:0044267);; Molecular Function: metal ion binding (GO:0046872);;	K19037|1.95768e-29|vvi:100267702|K19037 E3 ubiquitin-protein ligase ATL23 [EC:2.3.2.27] | (RefSeq) E3 ubiquitin-protein ligase ATL23	[O]	Posttranslational modification, protein turnover, chaperones	Ring finger domain;; RING-H2 zinc finger domain;; RING-like zinc finger;; Zinc finger, C3HC4 type (RING finger);; Anaphase-promoting complex subunit 11 RING-H2 finger	E3 ubiquitin-protein ligase ATL23 OS=Arabidopsis thaliana OX=3702 GN=ATL23 PE=1 SV=2	O	Posttranslational modification, protein turnover, chaperones	unknown [Picea sitchensis]	cellular component: membrane (GO:0016020);; biological process: metabolic process (GO:0008152);; biological process: cellular process (GO:0009987);; molecular function: binding (GO:0005488)	--
c102252.graph_c1	Cluster 2	0.349182	0.165003	0.654809	-0.816696	-0.878624	-0.645424	0.375949	0.468395	0.327405	[E]	Amino acid transport and metabolism	Cellular Component: membrane (GO:0016020);;	--	[E]	Amino acid transport and metabolism	POT family	Protein NRT1/ PTR FAMILY 4.3 OS=Arabidopsis thaliana OX=3702 GN=NPF4.3 PE=2 SV=1	S	Function unknown	hypothetical protein AQUCO_03900003v1, partial [Aquilegia coerulea]	cellular component: membrane (GO:0016020)	--
c102427.graph_c0	Cluster 2	0.0551666	-0.300247	0.369771	-0.467254	-0.434833	-0.372097	0.492853	0.366096	0.290545	--	--	Cellular Component: membrane (GO:0016020);;	--	[GMW]	--	Exostosin family	Probable glycosyltransferase At5g03795 OS=Arabidopsis thaliana OX=3702 GN=At5g03795 PE=3 SV=2	S	Function unknown	PREDICTED: probable glycosyltransferase At3g07620 isoform X1 [Nelumbo nucifera]	cellular component: membrane (GO:0016020)	--
c66497.graph_c0	Cluster 2	0.249745	0.508449	0.0579718	-0.812629	-0.954282	-0.95077	0.672267	0.568414	0.660835	--	--	Cellular Component: membrane (GO:0016020);;	--	--	--	T-antigen specific domain	--	S	Function unknown	hypothetical protein ACMD2_21107 [Ananas comosus]	cellular component: membrane (GO:0016020)	--
c80587.graph_c0	Cluster 2	0.0685584	0.239708	0.173486	-0.706791	-0.651644	-0.574743	0.464593	0.483416	0.503417	--	--	Cellular Component: membrane (GO:0016020);;	--	[I]	Lipid transport and metabolism	CRAL/TRIO domain;; CRAL/TRIO, N-terminal domain	Patellin-6 OS=Arabidopsis thaliana OX=3702 GN=PATL6 PE=2 SV=1	S	Function unknown	patellin-6 [Amborella trichopoda]	cellular component: membrane (GO:0016020)	--
c82366.graph_c0	Cluster 2	0.104035	0.109794	0.031046	-0.685161	-0.48961	-0.386016	0.239788	0.570096	0.506029	--	--	Cellular Component: membrane (GO:0016020);;	--	--	--	Domain of unknown function (DUF588)	CASP-like protein 3 OS=Osmunda lancea OX=90694 PE=2 SV=1	S	Function unknown	RecName: Full=CASP-like protein 3	cellular component: membrane (GO:0016020)	--
c87552.graph_c0	Cluster 2	0.320545	0.315456	0.0100018	-0.562415	-0.46288	-0.581275	0.258261	0.236887	0.465419	--	--	Cellular Component: membrane (GO:0016020);;	K01988|8.00231e-129|pmum:103343036|K01988 lactosylceramide 4-alpha-galactosyltransferase [EC:2.4.1.228] | (RefSeq) lactosylceramide 4-alpha-galactosyltransferase-like	[G]	Carbohydrate transport and metabolism	Alpha 1,4-glycosyltransferase conserved region;; Glycosyltransferase sugar-binding region containing DXD motif	Uncharacterized protein At4g19900 OS=Arabidopsis thaliana OX=3702 GN=At4g19900 PE=2 SV=1	S	Function unknown	unknown [Picea sitchensis]	cellular component: membrane (GO:0016020)	Glycosphingolipid biosynthesis - globo series (ko00603)
c89070.graph_c0	Cluster 2	0.402194	0.476395	0.377946	-1.08966	-0.723337	-0.630228	0.223224	0.513967	0.449499	[K]	Transcription	Cellular Component: membrane (GO:0016020);;	--	--	--	Protein tyrosine kinase;; Protein kinase domain;; Leucine rich repeat;; Leucine Rich repeats (2 copies);; Leucine Rich Repeat	Putative kinase-like protein TMKL1 OS=Arabidopsis thaliana OX=3702 GN=TMKL1 PE=1 SV=1	S	Function unknown	unknown [Picea sitchensis]	cellular component: membrane (GO:0016020)	--
c91997.graph_c1	Cluster 2	0.47118	0.182273	0.336912	-0.883507	-0.708223	-0.680973	0.659432	0.443933	0.178972	--	--	Cellular Component: membrane (GO:0016020);;	--	[I]	Lipid transport and metabolism	--	--	U	Intracellular trafficking, secretion, and vesicular transport	unknown [Picea sitchensis]	cellular component: membrane (GO:0016020)	--
c92735.graph_c0	Cluster 2	0.371635	0.258537	0.272675	-0.712346	-0.79478	-0.779856	0.542277	0.456004	0.385853	--	--	Cellular Component: membrane (GO:0016020);;	--	--	--	--	--	O	Posttranslational modification, protein turnover, chaperones	unknown [Picea sitchensis]	cellular component: membrane (GO:0016020)	--
c94193.graph_c1	Cluster 2	0.53869	0.2954	0.30714	-0.977387	-0.690766	-0.735057	0.390607	0.407991	0.463383	--	--	Cellular Component: membrane (GO:0016020);;	--	--	--	Fasciclin domain	Fasciclin-like arabinogalactan protein 8 OS=Arabidopsis thaliana OX=3702 GN=FLA8 PE=1 SV=1	M	Cell wall/membrane/envelope biogenesis	unknown [Picea sitchensis]	cellular component: membrane (GO:0016020)	--
c94454.graph_c0	Cluster 2	0.395818	0.35333	0.407318	-0.706319	-0.915375	-0.930674	0.478411	0.406638	0.510852	[J]	Translation, ribosomal structure and biogenesis	Cellular Component: membrane (GO:0016020);;	--	--	--	CAAD domains of cyanobacterial aminoacyl-tRNA synthetase	Protein CURVATURE THYLAKOID 1B, chloroplastic OS=Arabidopsis thaliana OX=3702 GN=CURT1B PE=1 SV=2	S	Function unknown	protein CURVATURE THYLAKOID 1B, chloroplastic [Amborella trichopoda]	cellular component: membrane (GO:0016020)	--
c95202.graph_c0	Cluster 2	0.493155	0.326421	0.314703	-0.928537	-0.660143	-0.788869	0.480321	0.404956	0.357992	--	--	Cellular Component: membrane (GO:0016020);;	--	--	--	Probable lipid transfer;; Protease inhibitor/seed storage/LTP family	Protein YLS3 OS=Arabidopsis thaliana OX=3702 GN=YLS3 PE=2 SV=1	S	Function unknown	unknown [Picea sitchensis]	cellular component: membrane (GO:0016020)	--
c95207.graph_c0	Cluster 2	0.48682	0.332208	0.139962	-0.493212	-0.769194	-0.679967	0.316266	0.345205	0.321913	--	--	Cellular Component: membrane (GO:0016020);;	--	--	--	GDSL/SGNH-like Acyl-Esterase family found in Pmr5 and Cas1p;; PMR5 N terminal Domain	Protein trichome berefringence-like 7 OS=Arabidopsis thaliana OX=3702 GN=TBL7 PE=3 SV=1	S	Function unknown	PREDICTED: LOW QUALITY PROTEIN: protein trichome berefringence-like 7 [Elaeis guineensis]	cellular component: membrane (GO:0016020)	--
c96233.graph_c0	Cluster 2	0.370942	-0.132336	0.721531	-0.771238	-0.823705	-0.408668	0.529932	0.244138	0.269404	--	--	Cellular Component: membrane (GO:0016020);;	K08472|8.09897e-142|pda:103706085|K08472 mlo protein | (RefSeq) MLO-like protein 1	--	--	Mlo family	MLO-like protein 1 OS=Arabidopsis thaliana OX=3702 GN=MLO1 PE=1 SV=1	D	Cell cycle control, cell division, chromosome partitioning	unknown [Picea sitchensis]	cellular component: membrane (GO:0016020)	--
c97082.graph_c0	Cluster 2	0.382603	-0.00971415	0.219105	-0.572309	-0.550283	-0.561254	0.365325	0.212678	0.513848	--	--	Cellular Component: membrane (GO:0016020);;	--	[U]	Intracellular trafficking, secretion, and vesicular transport	TB2/DP1, HVA22 family;; TB2/DP1, HVA22 family	HVA22-like protein k OS=Arabidopsis thaliana OX=3702 GN=HVA22K PE=2 SV=1	U	Intracellular trafficking, secretion, and vesicular transport	unknown [Picea sitchensis]	cellular component: membrane (GO:0016020)	--
c98577.graph_c0	Cluster 2	0.275185	0.369368	0.266572	-0.716253	-0.596186	-0.710573	0.44511	0.336824	0.329951	--	--	Cellular Component: membrane (GO:0016020);;	--	--	--	PLAC8 family	Protein PLANT CADMIUM RESISTANCE 8 OS=Arabidopsis thaliana OX=3702 GN=PCR8 PE=1 SV=2	S	Function unknown	unknown [Picea sitchensis]	cellular component: membrane (GO:0016020)	--
c99591.graph_c0	Cluster 2	0.377018	0.227641	0.195815	-0.381125	-0.770612	-0.634061	0.31253	0.417441	0.255352	--	--	Cellular Component: membrane (GO:0016020);;	--	--	--	Protein of unknown function (DUF677);; Protein BYPASS1-related	UPF0496 protein At4g34320 OS=Arabidopsis thaliana OX=3702 GN=At4g34320 PE=2 SV=1	S	Function unknown	UPF0496 protein At4g34320-like [Chenopodium quinoa]	cellular component: membrane (GO:0016020)	--
c92453.graph_c0	Cluster 2	0.293727	0.275051	0.392335	-0.95087	-0.789827	-0.782472	0.515788	0.539456	0.506812	--	--	Cellular Component: lysosomal membrane (GO:0005765);; Biological Process: signal peptide processing (GO:0006465);; Cellular Component: Golgi-associated vesicle membrane (GO:0030660);; Biological Process: membrane protein proteolysis (GO:0033619);; Molecular Function: aspartic endopeptidase activity, intramembrane cleaving (GO:0042500);; Cellular Component: integral component of cytoplasmic side o…	K09595|2.63451e-95|ppp:PHYPADRAFT_170513|K09595 minor histocompatibility antigen H13 [EC:3.4.23.-] | (RefSeq) hypothetical protein	[S]	Function unknown	Signal peptide peptidase	Signal peptide peptidase 1 OS=Oryza sativa subsp. japonica OX=39947 GN=SPP1 PE=2 SV=1	U	Intracellular trafficking, secretion, and vesicular transport	unknown [Picea sitchensis]	cellular component: cell (GO:0005623);; cellular component: membrane (GO:0016020);; cellular component: organelle (GO:0043226);; cellular component: organelle part (GO:0044422);; cellular component: cell part (GO:0044464);; biological process: metabolic process (GO:0008152);; biological process: cellular process (GO:0009987);; molecular function: catalytic activity (GO:0003824);; cellular compone…	--
c103336.graph_c0	Cluster 2	0.242423	0.376006	0.395502	-0.389038	-0.585262	-0.492749	0.0892231	0.176334	0.187561	--	--	Cellular Component: intrinsic component of membrane (GO:0031224);;	--	--	--	Late embryogenesis abundant protein	NDR1/HIN1-like protein 26 OS=Arabidopsis thaliana OX=3702 GN=NHL26 PE=2 SV=1	S	Function unknown	unknown [Picea sitchensis]	cellular component: membrane (GO:0016020);; cellular component: membrane part (GO:0044425)	--
c99238.graph_c0	Cluster 2	-0.184086	-0.0941042	0.196622	-0.227587	-0.382865	-0.374692	0.342578	0.600646	0.123487	[L]	Replication, recombination and repair	Cellular Component: intracellular part (GO:0044424);;	--	[S]	Function unknown	U-box domain;; Armadillo/beta-catenin-like repeat	U-box domain-containing protein 9 OS=Arabidopsis thaliana OX=3702 GN=PUB9 PE=1 SV=1	S	Function unknown	hypothetical protein MANES_11G131500 [Manihot esculenta]	cellular component: cell (GO:0005623);; cellular component: cell part (GO:0044464)	--
c101590.graph_c0	Cluster 2	-0.0165293	0.591591	0.596178	-0.948142	-0.92167	-0.772293	0.520972	0.400258	0.549636	--	--	Cellular Component: intracellular (GO:0005622);; Biological Process: transport (GO:0006810);; Cellular Component: integral component of membrane (GO:0016021);;	--	[I]	Lipid transport and metabolism	CRAL/TRIO domain;; CRAL/TRIO, N-terminal domain	Patellin-4 OS=Arabidopsis thaliana OX=3702 GN=PATL4 PE=1 SV=2	S	Function unknown	unknown [Picea sitchensis]	cellular component: cell (GO:0005623);; cellular component: cell part (GO:0044464);; biological process: localization (GO:0051179);; cellular component: membrane (GO:0016020);; cellular component: membrane part (GO:0044425)	--
c102638.graph_c0	Cluster 2	0.0386533	-0.0752649	0.116911	-0.618086	-0.631261	-0.611543	0.568741	0.511947	0.699902	[E]	Amino acid transport and metabolism	Cellular Component: integral component of plasma membrane (GO:0005887);; Molecular Function: urea transmembrane transporter activity (GO:0015204);; Molecular Function: symporter activity (GO:0015293);; Biological Process: urea transmembrane transport (GO:0071918);;	K20989|0|nnu:104612874|K20989 urea-proton symporter | (RefSeq) urea-proton symporter DUR3-like	[E]	Amino acid transport and metabolism	Sodium:solute symporter family	Urea-proton symporter DUR3 OS=Arabidopsis thaliana OX=3702 GN=DUR3 PE=1 SV=1	E	Amino acid transport and metabolism	PREDICTED: urea-proton symporter DUR3-like [Nelumbo nucifera]	cellular component: cell (GO:0005623);; cellular component: membrane (GO:0016020);; cellular component: membrane part (GO:0044425);; cellular component: cell part (GO:0044464);; molecular function: transporter activity (GO:0005215);; biological process: single-organism process (GO:0044699);; biological process: localization (GO:0051179)	--
c92863.graph_c0	Cluster 2	0.377899	0.315473	0.292295	-0.782675	-0.747745	-0.803625	0.492612	0.426984	0.428781	--	--	Cellular Component: integral component of plasma membrane (GO:0005887);; Biological Process: water transport (GO:0006833);; Biological Process: cellular water homeostasis (GO:0009992);; Molecular Function: water channel activity (GO:0015250);; Molecular Function: glycerol channel activity (GO:0015254);; Biological Process: glycerol transport (GO:0015793);; Biological Process: ion transmembrane tr…	K09875|1.66359e-85|egu:105034331|K09875 aquaporin SIP | (RefSeq) aquaporin SIP1-2	[G]	Carbohydrate transport and metabolism	Major intrinsic protein	Aquaporin SIP1-2 OS=Zea mays OX=4577 GN=SIP1-2 PE=2 SV=1	G	Carbohydrate transport and metabolism	aquaporin SIP1.2 [Pinus massoniana]	cellular component: cell (GO:0005623);; cellular component: membrane (GO:0016020);; cellular component: membrane part (GO:0044425);; cellular component: cell part (GO:0044464);; biological process: single-organism process (GO:0044699);; biological process: localization (GO:0051179);; biological process: cellular process (GO:0009987);; biological process: biological regulation (GO:0065007);; biolo…	--
c87462.graph_c0	Cluster 2	0.349667	-0.130815	-0.130815	-0.096667	-0.364772	-0.572005	0.299262	0.474165	0.171981	--	--	Cellular Component: integral component of plasma membrane (GO:0005887);; Biological Process: phospholipid metabolic process (GO:0006644);; Biological Process: signal transduction (GO:0007165);; Molecular Function: phosphatidate phosphatase activity (GO:0008195);; Biological Process: phospholipid dephosphorylation (GO:0046839);;	--	[I]	Lipid transport and metabolism	PAP2 superfamily	Putative lipid phosphate phosphatase 3, chloroplastic OS=Arabidopsis thaliana OX=3702 GN=LPP3 PE=2 SV=1	I	Lipid transport and metabolism	Lipid phosphate phosphatase 2 [Dendrobium catenatum]	cellular component: cell (GO:0005623);; cellular component: membrane (GO:0016020);; cellular component: membrane part (GO:0044425);; cellular component: cell part (GO:0044464);; biological process: metabolic process (GO:0008152);; biological process: cellular process (GO:0009987);; biological process: single-organism process (GO:0044699);; biological process: signaling (GO:0023052);; biological p…	--
c66858.graph_c0	Cluster 2	0.32121	0.31338	0.171158	-0.6498	-1.04835	-0.855074	0.53156	0.603957	0.611958	--	--	Cellular Component: integral component of membrane (GO:0016021);; Molecular Function: transferase activity, transferring glycosyl groups (GO:0016757);;	--	--	--	GDP-fucose protein O-fucosyltransferase	O-fucosyltransferase 15 OS=Arabidopsis thaliana OX=3702 GN=OFUT15 PE=2 SV=1	S	Function unknown	uncharacterized protein At1g04910 isoform X2 [Amborella trichopoda]	cellular component: membrane (GO:0016020);; cellular component: membrane part (GO:0044425);; molecular function: catalytic activity (GO:0003824)	--
c93872.graph_c0	Cluster 2	0.360808	0.271421	-0.00656349	-0.725607	-0.421601	-0.515993	0.423722	0.247426	0.366389	--	--	Cellular Component: integral component of membrane (GO:0016021);; Molecular Function: transferase activity, transferring glycosyl groups (GO:0016757);;	K03847|0|nnu:104589452|K03847 alpha-1,6-mannosyltransferase [EC:2.4.1.260] | (RefSeq) dol-P-Man:Man(7)GlcNAc(2)-PP-Dol alpha-1,6-mannosyltransferase	[MU]	--	Alg9-like mannosyltransferase family	Dol-P-Man:Man(7)GlcNAc(2)-PP-Dol alpha-1,6-mannosyltransferase OS=Arabidopsis thaliana OX=3702 GN=ALG12 PE=1 SV=1	S	Function unknown	PREDICTED: dol-P-Man:Man(7)GlcNAc(2)-PP-Dol alpha-1,6-mannosyltransferase isoform X1 [Nelumbo nucifera]	cellular component: membrane (GO:0016020);; cellular component: membrane part (GO:0044425);; molecular function: catalytic activity (GO:0003824)	N-Glycan biosynthesis (ko00510)
c66683.graph_c0	Cluster 2	0.32298	0.410994	0.347264	-0.780781	-0.910257	-0.834395	0.500329	0.506684	0.437182	[G]	Carbohydrate transport and metabolism	Cellular Component: integral component of membrane (GO:0016021);; Molecular Function: mannan endo-1,4-beta-mannosidase activity (GO:0016985);; Biological Process: mannan catabolic process (GO:0046355);;	K19355|0|nnu:104599385|K19355 mannan endo-1,4-beta-mannosidase [EC:3.2.1.78] | (RefSeq) mannan endo-1,4-beta-mannosidase 2-like	--	--	Cellulase (glycosyl hydrolase family 5)	Mannan endo-1,4-beta-mannosidase 2 OS=Arabidopsis thaliana OX=3702 GN=MAN2 PE=2 SV=1	G	Carbohydrate transport and metabolism	unknown [Picea sitchensis]	cellular component: membrane (GO:0016020);; cellular component: membrane part (GO:0044425);; molecular function: catalytic activity (GO:0003824);; biological process: metabolic process (GO:0008152);; biological process: cellular process (GO:0009987)	Fructose and mannose metabolism (ko00051)
c67496.graph_c1	Cluster 2	-0.470314	-0.47341	-0.527084	-0.414207	-0.465683	-0.343109	0.903551	0.906531	0.883726	[N]	Cell motility	Cellular Component: integral component of membrane (GO:0016021);; Molecular Function: cellulose synthase (UDP-forming) activity (GO:0016760);; Biological Process: cellulose biosynthetic process (GO:0030244);; Molecular Function: 1,4-beta-D-xylan synthase activity (GO:0047517);; Biological Process: cell wall organization (GO:0071555);;	K20924|0|pxb:103943290|K20924 cellulose synthase-like protein [EC:2.4.1.-] | (RefSeq) cellulose synthase-like protein D3	--	--	Cellulose synthase;; Glycosyl transferase family group 2	Cellulose synthase-like protein D2 OS=Oryza sativa subsp. indica OX=39946 GN=CSLD2 PE=3 SV=1	M	Cell wall/membrane/envelope biogenesis	cellulose synthase-like protein D [Cunninghamia lanceolata]	cellular component: membrane (GO:0016020);; cellular component: membrane part (GO:0044425);; molecular function: catalytic activity (GO:0003824);; biological process: metabolic process (GO:0008152);; biological process: cellular process (GO:0009987);; biological process: single-organism process (GO:0044699);; biological process: cellular component organization or biogenesis (GO:0071840)	--
c67496.graph_c0	Cluster 2	-0.319323	-0.342043	-0.315102	-0.54289	-0.740007	-0.591402	0.974149	0.950388	0.92623	[N]	Cell motility	Cellular Component: integral component of membrane (GO:0016021);; Molecular Function: cellulose synthase (UDP-forming) activity (GO:0016760);; Biological Process: cellulose biosynthetic process (GO:0030244);; Biological Process: cell wall organization (GO:0071555);;	K20924|0|pda:103718416|K20924 cellulose synthase-like protein [EC:2.4.1.-] | (RefSeq) cellulose synthase-like protein D4	--	--	Cellulose synthase;; RING/Ubox like zinc-binding domain	Cellulose synthase-like protein D3 OS=Arabidopsis thaliana OX=3702 GN=CSLD3 PE=1 SV=1	M	Cell wall/membrane/envelope biogenesis	cellulose synthase-like protein D [Cunninghamia lanceolata]	cellular component: membrane (GO:0016020);; cellular component: membrane part (GO:0044425);; molecular function: catalytic activity (GO:0003824);; biological process: metabolic process (GO:0008152);; biological process: cellular process (GO:0009987);; biological process: single-organism process (GO:0044699);; biological process: cellular component organization or biogenesis (GO:0071840)	--
c88760.graph_c1	Cluster 2	0.249184	0.652096	0.492747	-0.755843	-1.20227	-0.83875	0.455174	0.390673	0.556992	[S]	Function unknown	Cellular Component: integral component of membrane (GO:0016021);; Biological Process: transmembrane transport (GO:0055085);;	--	--	--	OPT oligopeptide transporter protein	Probable metal-nicotianamine transporter YSL14 OS=Oryza sativa subsp. japonica OX=39947 GN=YSL14 PE=2 SV=1	S	Function unknown	unknown [Picea sitchensis]	cellular component: membrane (GO:0016020);; cellular component: membrane part (GO:0044425);; biological process: localization (GO:0051179)	--
c90908.graph_c0	Cluster 2	0.290676	-0.0624086	0.11315	-0.534436	-0.638509	-0.648006	0.578193	0.392397	0.508943	--	--	Cellular Component: integral component of membrane (GO:0016021);; Biological Process: transmembrane transport (GO:0055085);;	K15111|3.29915e-158|atr:18432025|K15111 solute carrier family 25 (mitochondrial S-adenosylmethionine transporter), member 26 | (RefSeq) S-adenosylmethionine carrier 1, chloroplastic/mitochondrial	[C]	Energy production and conversion	Mitochondrial carrier protein	S-adenosylmethionine carrier 1, chloroplastic/mitochondrial OS=Arabidopsis thaliana OX=3702 GN=SAMC1 PE=1 SV=1	S	Function unknown	unknown [Picea sitchensis]	cellular component: membrane (GO:0016020);; cellular component: membrane part (GO:0044425);; biological process: localization (GO:0051179)	--
c98501.graph_c0	Cluster 2	-0.0439043	-0.0906424	0.107928	-0.475502	-0.517457	-0.57783	0.599475	0.488444	0.509488	--	--	Cellular Component: integral component of membrane (GO:0016021);; Biological Process: transmembrane transport (GO:0055085);;	--	[R]	General function prediction only	Major Facilitator Superfamily;; SPX domain;; Sugar (and other) transporter	SPX domain-containing membrane protein Os06g0129400 OS=Oryza sativa subsp. japonica OX=39947 GN=Os06g0129400 PE=2 SV=1	T	Signal transduction mechanisms	SPX [Macleaya cordata]	cellular component: membrane (GO:0016020);; cellular component: membrane part (GO:0044425);; biological process: localization (GO:0051179)	--
c99055.graph_c0	Cluster 2	0.420258	0.419437	0.198549	-0.64391	-0.860026	-0.761819	0.421078	0.470643	0.335791	--	--	Cellular Component: integral component of membrane (GO:0016021);; Biological Process: transmembrane transport (GO:0055085);;	K15113|1.93688e-99|atr:18443623|K15113 solute carrier family 25 (mitochondrial iron transporter), member 28/37 | (RefSeq) mitoferrin	[C]	Energy production and conversion	Mitochondrial carrier protein	S-adenosylmethionine carrier 1, chloroplastic/mitochondrial OS=Arabidopsis thaliana OX=3702 GN=SAMC1 PE=1 SV=1	O	Posttranslational modification, protein turnover, chaperones	unknown [Picea sitchensis]	cellular component: membrane (GO:0016020);; cellular component: membrane part (GO:0044425);; biological process: localization (GO:0051179)	--
c101502.graph_c0	Cluster 2	0.398217	0.407858	0.299541	-0.803001	-0.803496	-0.757908	0.405579	0.417436	0.435774	[N]	Cell motility	Cellular Component: integral component of membrane (GO:0016021);;	K13680|2.75785e-180|jcu:105629507|K13680 beta-mannan synthase [EC:2.4.1.32] | (RefSeq) glucomannan 4-beta-mannosyltransferase 9	--	--	Glycosyl transferase family group 2;; Glycosyltransferase like family 2;; Glycosyl transferase family 21	Glucomannan 4-beta-mannosyltransferase 9 OS=Arabidopsis thaliana OX=3702 GN=CSLA9 PE=2 SV=1	M	Cell wall/membrane/envelope biogenesis	cellulose synthase-like A1 [Pinus taeda]	cellular component: membrane (GO:0016020);; cellular component: membrane part (GO:0044425)	--
c101545.graph_c0	Cluster 2	0.215485	0.551576	0.202487	-0.608135	-0.530133	-0.666552	0.260075	0.212246	0.362952	[G]	Carbohydrate transport and metabolism	Cellular Component: integral component of membrane (GO:0016021);;	--	--	--	Glycosyl transferase family 2	--	S	Function unknown	PREDICTED: uncharacterized protein LOC104594876 [Nelumbo nucifera]	cellular component: membrane (GO:0016020);; cellular component: membrane part (GO:0044425)	--
c102219.graph_c0	Cluster 2	0.336552	0.357657	0.586875	-0.840986	-0.820522	-0.59523	0.302749	0.268135	0.40477	--	--	Cellular Component: integral component of membrane (GO:0016021);;	--	--	--	--	--	--	--	unknown [Picea sitchensis]	cellular component: membrane (GO:0016020);; cellular component: membrane part (GO:0044425)	--
c60848.graph_c0	Cluster 2	0.122407	-0.0178555	-0.372936	-1.10997	-0.746504	-0.962435	1.02387	1.06003	1.00339	[P]	Inorganic ion transport and metabolism	Cellular Component: integral component of membrane (GO:0016021);;	--	[S]	Function unknown	VIT family	Vacuolar iron transporter 1 OS=Arabidopsis thaliana OX=3702 GN=VIT1 PE=2 SV=1	S	Function unknown	unknown [Picea sitchensis]	cellular component: membrane (GO:0016020);; cellular component: membrane part (GO:0044425)	--
c81255.graph_c0	Cluster 2	0.44361	0.00425625	0.188842	-0.937071	-0.616978	-0.473988	0.494974	0.563644	0.332709	--	--	Cellular Component: integral component of membrane (GO:0016021);;	--	--	--	--	--	S	Function unknown	hypothetical protein BVC80_1063g4 [Macleaya cordata]	cellular component: membrane (GO:0016020);; cellular component: membrane part (GO:0044425)	--
c81278.graph_c0	Cluster 2	0.259935	0.511695	0.22348	-0.639361	-0.876461	-0.700911	0.472404	0.352871	0.396347	--	--	Cellular Component: integral component of membrane (GO:0016021);;	--	[GE]	--	Triose-phosphate Transporter family;; UAA transporter family;; EamA-like transporter family	Probable sugar phosphate/phosphate translocator At3g11320 OS=Arabidopsis thaliana OX=3702 GN=At3g11320 PE=2 SV=1	S	Function unknown	probable sugar phosphate/phosphate translocator At3g11320 [Amborella trichopoda]	cellular component: membrane (GO:0016020);; cellular component: membrane part (GO:0044425)	--
c81571.graph_c0	Cluster 2	-0.630258	-0.0617833	-0.0700985	-0.23794	-0.471304	-0.885118	0.914531	0.626273	0.815698	[S]	Function unknown	Cellular Component: integral component of membrane (GO:0016021);;	--	[R]	General function prediction only	Proteolipid membrane potential modulator	Hydrophobic protein RCI2A OS=Arabidopsis thaliana OX=3702 GN=RCI2A PE=2 SV=1	S	Function unknown	hypothetical protein POPTR_0013s00340g [Populus trichocarpa]	cellular component: membrane (GO:0016020);; cellular component: membrane part (GO:0044425)	--
c83281.graph_c1	Cluster 2	0.493236	0.532885	0.210414	-0.682283	-0.792306	-0.87637	0.325264	0.431641	0.357518	--	--	Cellular Component: integral component of membrane (GO:0016021);;	--	[G]	Carbohydrate transport and metabolism	MFS/sugar transport protein	--	G	Carbohydrate transport and metabolism	major facilitator superfamily domain-containing protein 12 isoform X1 [Amborella trichopoda]	cellular component: membrane (GO:0016020);; cellular component: membrane part (GO:0044425)	--
c86664.graph_c0	Cluster 2	0.119962	0.359367	-0.357155	-1.16089	-0.726993	-0.575927	0.517973	1.02303	0.800636	--	--	Cellular Component: integral component of membrane (GO:0016021);;	--	--	--	--	--	S	Function unknown	unknown [Picea sitchensis]	cellular component: membrane (GO:0016020);; cellular component: membrane part (GO:0044425)	--
c88456.graph_c0	Cluster 2	-0.229096	-0.105825	0.0833183	-0.941438	-0.610659	-0.759235	0.859562	0.917308	0.786064	[G]	Carbohydrate transport and metabolism	Cellular Component: integral component of membrane (GO:0016021);;	--	--	--	--	--	S	Function unknown	uncharacterized protein LOC111789398 [Cucurbita pepo subsp. pepo]	cellular component: membrane (GO:0016020);; cellular component: membrane part (GO:0044425)	--
c91313.graph_c0	Cluster 2	0.280536	-0.282145	0.65429	-0.481915	-0.606148	-0.788451	0.288932	0.223278	0.711623	--	--	Cellular Component: integral component of membrane (GO:0016021);;	K17279|3.54456e-76|gmx:100819566|K17279 receptor expression-enhancing protein 5/6 | (RefSeq) HVA22-like protein f	[U]	Intracellular trafficking, secretion, and vesicular transport	TB2/DP1, HVA22 family	HVA22-like protein f OS=Arabidopsis thaliana OX=3702 GN=HVA22F PE=2 SV=1	U	Intracellular trafficking, secretion, and vesicular transport	unknown [Picea sitchensis]	cellular component: membrane (GO:0016020);; cellular component: membrane part (GO:0044425)	--
c91691.graph_c0	Cluster 2	-0.0822963	0.0882993	0.657082	-0.971936	-0.282723	-0.661235	-0.0465252	0.627862	0.671473	--	--	Cellular Component: integral component of membrane (GO:0016021);;	--	[S]	Function unknown	Serine incorporator (Serinc);; Serine incorporator (Serinc)	--	S	Function unknown	probable serine incorporator [Ananas comosus]	cellular component: membrane (GO:0016020);; cellular component: membrane part (GO:0044425)	--
c91975.graph_c0	Cluster 2	0.338963	0.41222	0.500426	-0.931449	-0.821064	-0.922976	0.417975	0.560405	0.445501	--	--	Cellular Component: integral component of membrane (GO:0016021);;	--	--	--	--	--	S	Function unknown	hypothetical protein Ccrd_020995 [Cynara cardunculus var. scolymus]	cellular component: membrane (GO:0016020);; cellular component: membrane part (GO:0044425)	--
c92912.graph_c1	Cluster 2	0.168247	0.288601	0.365635	-0.600742	-0.850375	-0.814356	0.459344	0.479635	0.504011	--	--	Cellular Component: integral component of membrane (GO:0016021);;	--	--	--	--	--	S	Function unknown	unknown [Picea sitchensis]	cellular component: membrane (GO:0016020);; cellular component: membrane part (GO:0044425)	--
c94197.graph_c0	Cluster 2	0.351355	0.318964	0.370311	-0.664405	-0.729225	-0.755403	0.464051	0.294362	0.349991	--	--	Cellular Component: integral component of membrane (GO:0016021);;	--	--	--	--	Maltose excess protein 1, chloroplastic OS=Arabidopsis thaliana OX=3702 GN=MEX1 PE=2 SV=2	U	Intracellular trafficking, secretion, and vesicular transport	maltose excess protein 1, chloroplastic-like isoform X1 [Prunus avium]	cellular component: membrane (GO:0016020);; cellular component: membrane part (GO:0044425)	--
c94548.graph_c0	Cluster 2	0.116751	0.0428369	0.0650721	-0.549903	-0.521589	-0.46903	0.472025	0.379513	0.464324	--	--	Cellular Component: integral component of membrane (GO:0016021);;	--	--	--	GDP-fucose protein O-fucosyltransferase	Protein ESMERALDA 1 OS=Arabidopsis thaliana OX=3702 GN=ESMD1 PE=2 SV=1	S	Function unknown	hypothetical protein AMTR_s00134p00086190 [Amborella trichopoda]	cellular component: membrane (GO:0016020);; cellular component: membrane part (GO:0044425)	--
c95011.graph_c0	Cluster 2	0.191372	0.13721	0.158866	-0.686604	-0.704895	-0.604899	0.477503	0.544848	0.486599	[G]	Carbohydrate transport and metabolism	Cellular Component: integral component of membrane (GO:0016021);;	--	--	--	Protein of unknown function (DUF616)	--	S	Function unknown	PREDICTED: uncharacterized protein LOC104595797 [Nelumbo nucifera]	cellular component: membrane (GO:0016020);; cellular component: membrane part (GO:0044425)	--
c97091.graph_c3	Cluster 2	0.283832	0.169695	0.205083	-0.937237	-0.860652	-1.02502	0.692702	0.712576	0.759024	--	--	Cellular Component: integral component of membrane (GO:0016021);;	K14332|7.07259e-47|sot:102602224|K14332 photosystem I subunit PsaO | (RefSeq) photosystem I subunit O	--	--	--	Photosystem I subunit O OS=Arabidopsis thaliana OX=3702 GN=PSAO PE=1 SV=1	S	Function unknown	unknown [Picea sitchensis]	cellular component: membrane (GO:0016020);; cellular component: membrane part (GO:0044425)	Photosynthesis (ko00195)
c97198.graph_c0	Cluster 2	-0.0870813	-0.152122	-0.18074	-0.607555	-0.459951	-0.650419	0.664881	0.731836	0.741152	--	--	Cellular Component: integral component of membrane (GO:0016021);;	--	--	--	Tetraspanin family	Tetraspanin-8 OS=Arabidopsis thaliana OX=3702 GN=TET8 PE=2 SV=1	S	Function unknown	unknown [Picea sitchensis]	cellular component: membrane (GO:0016020);; cellular component: membrane part (GO:0044425)	--
c97863.graph_c0	Cluster 2	0.270019	0.162706	0.4313	-0.523185	-0.307207	-0.261645	0.0587874	0.134583	0.0346413	--	--	Cellular Component: integral component of membrane (GO:0016021);;	--	--	--	C2 domain;; Plant phosphoribosyltransferase C-terminal	Protein QUIRKY OS=Arabidopsis thaliana OX=3702 GN=QKY PE=2 SV=1	S	Function unknown	PREDICTED: protein QUIRKY isoform X1 [Daucus carota subsp. sativus]	cellular component: membrane (GO:0016020);; cellular component: membrane part (GO:0044425)	--
c98470.graph_c0	Cluster 2	0.489213	0.428988	0.31301	-1.02563	-0.892554	-0.913899	0.577519	0.556791	0.466566	--	--	Cellular Component: integral component of membrane (GO:0016021);;	--	--	--	Tetraspanin family	Tetraspanin-2 OS=Arabidopsis thaliana OX=3702 GN=TET2 PE=2 SV=1	S	Function unknown	unknown [Picea sitchensis]	cellular component: membrane (GO:0016020);; cellular component: membrane part (GO:0044425)	--
c98498.graph_c0	Cluster 2	0.0548338	-0.126661	0.519702	-0.584133	-0.298547	-0.453825	0.284451	0.228339	0.37584	--	--	Cellular Component: integral component of membrane (GO:0016021);;	--	[I]	Lipid transport and metabolism	GNS1/SUR4 family	Elongation of fatty acids protein 3-like OS=Arabidopsis thaliana OX=3702 GN=HOS3 PE=2 SV=1	I	Lipid transport and metabolism	unknown [Picea sitchensis]	cellular component: membrane (GO:0016020);; cellular component: membrane part (GO:0044425)	--
c98724.graph_c0	Cluster 2	0.168573	0.125846	0.144802	-0.631569	-0.594616	-0.656975	0.496117	0.490184	0.457638	--	--	Cellular Component: integral component of membrane (GO:0016021);;	--	--	--	Chlorophyll A-B binding protein	Light-harvesting complex-like protein 3 isotype 1, chloroplastic OS=Arabidopsis thaliana OX=3702 GN=LIL3.1 PE=1 SV=1	S	Function unknown	PREDICTED: uncharacterized protein LOC100789538 [Glycine max]	cellular component: membrane (GO:0016020);; cellular component: membrane part (GO:0044425)	--
c95765.graph_c0	Cluster 2	0.0394366	0.441783	0.187759	-0.723803	-0.640474	-0.633132	0.612095	0.295563	0.420773	--	--	Cellular Component: Golgi membrane (GO:0000139);; Molecular Function: sugar:proton symporter activity (GO:0005351);; Biological Process: carbohydrate transport (GO:0008643);; Biological Process: proton transport (GO:0015992);; Cellular Component: integral component of membrane (GO:0016021);;	K15272|9.17335e-151|nnu:104603952|K15272 solute carrier family 35 (UDP-sugar transporter), member A1/2/3 | (RefSeq) CMP-sialic acid transporter 1-like	[G]	Carbohydrate transport and metabolism	Nucleotide-sugar transporter;; Nucleotide-sugar transporter	CMP-sialic acid transporter 1 OS=Oryza sativa subsp. japonica OX=39947 GN=CSTLP1 PE=2 SV=1	EG	--	PREDICTED: CMP-sialic acid transporter 1-like isoform X1 [Nelumbo nucifera]	cellular component: cell (GO:0005623);; cellular component: membrane (GO:0016020);; cellular component: organelle (GO:0043226);; cellular component: organelle part (GO:0044422);; cellular component: cell part (GO:0044464);; molecular function: transporter activity (GO:0005215);; biological process: single-organism process (GO:0044699);; biological process: localization (GO:0051179);; cellular com…	--
c91871.graph_c0	Cluster 2	0.331869	0.342033	0.31197	-0.735336	-0.66622	-0.695808	0.467459	0.262659	0.381374	--	--	Cellular Component: Golgi membrane (GO:0000139);; Cellular Component: integral component of membrane (GO:0016021);; Molecular Function: UDP-xylosyltransferase activity (GO:0035252);; Biological Process: cell wall biogenesis (GO:0042546);; Biological Process: cell wall organization (GO:0071555);;	K11714|1.33142e-176|nnu:104593446|K11714 rhamnogalacturonan II specific xylosyltransferase [EC:2.4.2.-] | (RefSeq) UDP-D-xylose:L-fucose alpha-1,3-D-xylosyltransferase MGP4-like	--	--	Nucleotide-diphospho-sugar transferase	UDP-D-xylose:L-fucose alpha-1,3-D-xylosyltransferase MGP4 OS=Arabidopsis thaliana OX=3702 GN=MGP4 PE=2 SV=1	S	Function unknown	PREDICTED: UDP-D-xylose:L-fucose alpha-1,3-D-xylosyltransferase MGP4-like [Nelumbo nucifera]	cellular component: cell (GO:0005623);; cellular component: membrane (GO:0016020);; cellular component: organelle (GO:0043226);; cellular component: organelle part (GO:0044422);; cellular component: cell part (GO:0044464);; cellular component: membrane part (GO:0044425);; molecular function: catalytic activity (GO:0003824);; biological process: cellular process (GO:0009987);; biological process: …	--
c95006.graph_c0	Cluster 2	0.353108	0.335156	0.224169	-0.680315	-0.811431	-0.596676	0.422028	0.365499	0.388463	--	--	Cellular Component: Golgi apparatus (GO:0005794);; Cellular Component: membrane (GO:0016020);; Molecular Function: O-acetyltransferase activity (GO:0016413);; Biological Process: cell wall organization or biogenesis (GO:0071554);;	--	--	--	GDSL/SGNH-like Acyl-Esterase family found in Pmr5 and Cas1p;; PMR5 N terminal Domain	Protein trichome birefringence-like 25 OS=Arabidopsis thaliana OX=3702 GN=TBL25 PE=2 SV=1	S	Function unknown	unknown [Picea sitchensis]	cellular component: cell (GO:0005623);; cellular component: organelle (GO:0043226);; cellular component: cell part (GO:0044464);; cellular component: membrane (GO:0016020);; molecular function: catalytic activity (GO:0003824);; biological process: cellular process (GO:0009987)	--
c102608.graph_c0	Cluster 2	0.25747	0.147593	0.346064	-0.447787	-0.553496	-0.313137	0.121409	0.223408	0.218476	--	--	Cellular Component: Golgi apparatus (GO:0005794);; Cellular Component: membrane (GO:0016020);;	--	--	--	GDP-fucose protein O-fucosyltransferase	O-fucosyltransferase 27 OS=Arabidopsis thaliana OX=3702 GN=OFUT27 PE=2 SV=1	S	Function unknown	uncharacterized protein At1g04910 [Amborella trichopoda]	cellular component: cell (GO:0005623);; cellular component: organelle (GO:0043226);; cellular component: cell part (GO:0044464);; cellular component: membrane (GO:0016020)	--
c67348.graph_c0	Cluster 2	0.0700489	0.385663	-0.0276879	-0.269309	-0.735732	-0.483753	0.230845	0.318308	0.511616	--	--	Cellular Component: Golgi apparatus (GO:0005794);; Cellular Component: integral component of membrane (GO:0016021);; Molecular Function: O-acetyltransferase activity (GO:0016413);; Biological Process: cell wall organization or biogenesis (GO:0071554);;	--	--	--	GDSL/SGNH-like Acyl-Esterase family found in Pmr5 and Cas1p;; PMR5 N terminal Domain	Protein trichome birefringence-like 13 OS=Arabidopsis thaliana OX=3702 GN=TBL13 PE=2 SV=1	S	Function unknown	PREDICTED: protein trichome birefringence-like 13 [Ziziphus jujuba]	cellular component: cell (GO:0005623);; cellular component: organelle (GO:0043226);; cellular component: cell part (GO:0044464);; cellular component: membrane (GO:0016020);; cellular component: membrane part (GO:0044425);; molecular function: catalytic activity (GO:0003824);; biological process: cellular process (GO:0009987)	--
c94107.graph_c0	Cluster 2	-0.277799	0.357495	0.219167	-0.826929	-0.352249	-0.639759	0.972373	0.2491	0.298602	--	--	Cellular Component: Golgi apparatus (GO:0005794);; Biological Process: metabolic process (GO:0008152);; Cellular Component: membrane (GO:0016020);; Biological Process: system development (GO:0048731);;	--	--	--	Putative S-adenosyl-L-methionine-dependent methyltransferase;; Methyltransferase domain;; Methyltransferase domain	Probable pectin methyltransferase QUA2 OS=Arabidopsis thaliana OX=3702 GN=QUA2 PE=1 SV=2	S	Function unknown	probable pectin methyltransferase QUA2 [Amborella trichopoda]	cellular component: cell (GO:0005623);; cellular component: organelle (GO:0043226);; cellular component: cell part (GO:0044464);; biological process: metabolic process (GO:0008152);; cellular component: membrane (GO:0016020);; biological process: multicellular organismal process (GO:0032501);; biological process: developmental process (GO:0032502);; biological process: single-organism process (GO…	--
c96025.graph_c0	Cluster 2	0.208997	0.233567	0.376416	-0.646227	-0.791003	-0.948926	0.615448	0.437299	0.51443	--	--	Cellular Component: extracellular region (GO:0005576);; Molecular Function: carboxylic ester hydrolase activity (GO:0052689);;	--	--	--	--	GDSL esterase/lipase At2g42990 OS=Arabidopsis thaliana OX=3702 GN=At2g42990 PE=2 SV=1	S	Function unknown	GDSL esterase/lipase At2g42990 [Capsella rubella]	cellular component: extracellular region (GO:0005576);; molecular function: catalytic activity (GO:0003824)	--
c92498.graph_c0	Cluster 2	0.0838988	-0.188679	-0.00885831	-0.416401	-1.2275	-0.828949	0.991142	0.65292	0.942426	--	--	Cellular Component: extracellular region (GO:0005576);; Cellular Component: Golgi apparatus (GO:0005794);; Cellular Component: plasma membrane (GO:0005886);; Biological Process: aging (GO:0007568);; Cellular Component: plasmodesma (GO:0009506);; Biological Process: defense response to Gram-negative bacterium (GO:0050829);;	--	--	--	Tetraspanin family	Tetraspanin-8 OS=Arabidopsis thaliana OX=3702 GN=TET8 PE=2 SV=1	S	Function unknown	unknown [Picea sitchensis]	cellular component: extracellular region (GO:0005576);; cellular component: cell (GO:0005623);; cellular component: organelle (GO:0043226);; cellular component: cell part (GO:0044464);; cellular component: membrane (GO:0016020);; biological process: developmental process (GO:0032502);; biological process: single-organism process (GO:0044699);; cellular component: cell junction (GO:0030054);; cell…	--
c91396.graph_c0	Cluster 2	0.26426	0.28123	0.261489	-0.96404	-0.728836	-0.58697	0.450547	0.53481	0.487509	--	--	Cellular Component: extracellular region (GO:0005576);; Biological Process: sexual reproduction (GO:0019953);;	K20628|2.22949e-115|gra:105764207|K20628 expansin | (RefSeq) expansin-B3-like	--	--	Pollen allergen;; Lytic transglycolase	Expansin-B17 OS=Oryza sativa subsp. japonica OX=39947 GN=EXPB17 PE=3 SV=2	G	Carbohydrate transport and metabolism	expansin B1 [Pinus radiata]	cellular component: extracellular region (GO:0005576);; biological process: reproduction (GO:0000003);; biological process: reproductive process (GO:0022414);; biological process: multi-organism process (GO:0051704)	--
c78182.graph_c0	Cluster 2	0.311356	0.34575	0.110802	-0.829753	-0.622949	-0.727572	0.344578	0.542637	0.52515	--	--	Cellular Component: endosome (GO:0005768);; Cellular Component: vacuolar membrane (GO:0005774);; Cellular Component: trans-Golgi network (GO:0005802);; Molecular Function: S-adenosylmethionine-dependent methyltransferase activity (GO:0008757);; Cellular Component: integral component of membrane (GO:0016021);; Biological Process: methylation (GO:0032259);;	--	--	--	Putative S-adenosyl-L-methionine-dependent methyltransferase;; Methyltransferase domain;; Methyltransferase domain	Probable methyltransferase PMT6 OS=Arabidopsis thaliana OX=3702 GN=At3g10200 PE=2 SV=1	S	Function unknown	unknown [Picea sitchensis]	cellular component: cell (GO:0005623);; cellular component: organelle (GO:0043226);; cellular component: cell part (GO:0044464);; cellular component: membrane (GO:0016020);; cellular component: organelle part (GO:0044422);; molecular function: catalytic activity (GO:0003824);; biological process: metabolic process (GO:0008152);; cellular component: membrane part (GO:0044425)	--
c99701.graph_c1	Cluster 2	0.308158	0.312511	0.259743	-0.685317	-0.679845	-0.632173	0.377263	0.385768	0.35389	--	--	Cellular Component: endosome (GO:0005768);; Cellular Component: vacuolar membrane (GO:0005774);; Cellular Component: trans-Golgi network (GO:0005802);; Molecular Function: S-adenosylmethionine-dependent methyltransferase activity (GO:0008757);; Cellular Component: plant-type cell wall (GO:0009505);; Cellular Component: integral component of membrane (GO:0016021);; Biological Process: methylation …	--	--	--	Putative S-adenosyl-L-methionine-dependent methyltransferase;; Methyltransferase domain;; Putative S-adenosyl-L-methionine-dependent methyltransferase	Probable methyltransferase PMT2 OS=Arabidopsis thaliana OX=3702 GN=At1g26850 PE=2 SV=2	S	Function unknown	probable methyltransferase PMT2 isoform X2 [Jatropha curcas]	cellular component: cell (GO:0005623);; cellular component: organelle (GO:0043226);; cellular component: cell part (GO:0044464);; cellular component: membrane (GO:0016020);; cellular component: organelle part (GO:0044422);; molecular function: catalytic activity (GO:0003824);; biological process: metabolic process (GO:0008152);; cellular component: membrane part (GO:0044425)	--
c102200.graph_c0	Cluster 2	0.2327	0.258443	0.33893	-0.884893	-0.814744	-0.784139	0.557243	0.605918	0.490542	[N]	Cell motility	Cellular Component: endosome (GO:0005768);; Cellular Component: trans-Golgi network (GO:0005802);; Cellular Component: plasma membrane (GO:0005886);; Molecular Function: zinc ion binding (GO:0008270);; Cellular Component: plasmodesma (GO:0009506);; Biological Process: plant-type primary cell wall biogenesis (GO:0009833);; Biological Process: plant-type secondary cell wall biogenesis (GO:0009834);…	K10999|0|atr:18428946|K10999 cellulose synthase A [EC:2.4.1.12] | (RefSeq) cellulose synthase A catalytic subunit 3 [UDP-forming]	--	--	Cellulose synthase;; Zinc-binding RING-finger;; Glycosyl transferase family group 2	Probable cellulose synthase A catalytic subunit 8 [UDP-forming] OS=Oryza sativa subsp. japonica OX=39947 GN=CESA8 PE=1 SV=1	M	Cell wall/membrane/envelope biogenesis	cellulose synthase catalytic subunit [Cunninghamia lanceolata]	cellular component: cell (GO:0005623);; cellular component: organelle (GO:0043226);; cellular component: cell part (GO:0044464);; cellular component: organelle part (GO:0044422);; cellular component: membrane (GO:0016020);; molecular function: binding (GO:0005488);; cellular component: cell junction (GO:0030054);; cellular component: symplast (GO:0055044);; biological process: cellular process (G…	--
c99629.graph_c0	Cluster 2	0.437758	0.325283	0.156361	-0.796708	-0.640716	-0.645204	0.333288	0.446219	0.383718	--	--	Cellular Component: endosome (GO:0005768);; Cellular Component: trans-Golgi network (GO:0005802);; Cellular Component: integral component of membrane (GO:0016021);; Molecular Function: transferase activity, transferring glycosyl groups (GO:0016757);;	--	--	--	GDP-fucose protein O-fucosyltransferase;; GDP-fucose protein O-fucosyltransferase	O-fucosyltransferase 1 OS=Arabidopsis thaliana OX=3702 GN=OFUT1 PE=2 SV=1	S	Function unknown	uncharacterized protein At1g04910 isoform X1 [Jatropha curcas]	cellular component: cell (GO:0005623);; cellular component: organelle (GO:0043226);; cellular component: cell part (GO:0044464);; cellular component: organelle part (GO:0044422);; cellular component: membrane (GO:0016020);; cellular component: membrane part (GO:0044425);; molecular function: catalytic activity (GO:0003824)	--
c94543.graph_c0	Cluster 2	0.384165	0.310709	0.246502	-0.805187	-0.703596	-0.885409	0.444172	0.577506	0.431137	[M]	Cell wall/membrane/envelope biogenesis	Cellular Component: endosome (GO:0005768);; Cellular Component: trans-Golgi network (GO:0005802);; Biological Process: carbohydrate metabolic process (GO:0005975);; Cellular Component: integral component of membrane (GO:0016021);; Molecular Function: UDP-glucuronate 4-epimerase activity (GO:0050378);; Molecular Function: UDP-glucuronate 5'-epimerase activity (GO:0050379);; Molecular Function: coe…	K08679|0|mus:103997858|K08679 UDP-glucuronate 4-epimerase [EC:5.1.3.6] | (RefSeq) UDP-glucuronate 4-epimerase 1	[M]	Cell wall/membrane/envelope biogenesis	GDP-mannose 4,6 dehydratase;; NAD dependent epimerase/dehydratase family;; 3-beta hydroxysteroid dehydrogenase/isomerase family;; RmlD substrate binding domain;; Polysaccharide biosynthesis protein;; Male sterility protein	UDP-glucuronate 4-epimerase 1 OS=Arabidopsis thaliana OX=3702 GN=GAE1 PE=1 SV=1	M	Cell wall/membrane/envelope biogenesis	PREDICTED: UDP-glucuronate 4-epimerase 1 [Musa acuminata subsp. malaccensis]	cellular component: cell (GO:0005623);; cellular component: organelle (GO:0043226);; cellular component: cell part (GO:0044464);; cellular component: organelle part (GO:0044422);; biological process: metabolic process (GO:0008152);; cellular component: membrane (GO:0016020);; cellular component: membrane part (GO:0044425);; molecular function: catalytic activity (GO:0003824);; molecular function:…	Starch and sucrose metabolism (ko00500);; Amino sugar and nucleotide sugar metabolism (ko00520)
c95862.graph_c0	Cluster 2	-0.15445	0.147206	0.594211	-0.866469	-0.547292	-0.685897	0.479981	0.569032	0.463679	--	--	Cellular Component: endoplasmic reticulum (GO:0005783);; Cellular Component: integral component of plasma membrane (GO:0005887);; Biological Process: carbohydrate transmembrane transport (GO:0034219);; Molecular Function: sugar transmembrane transporter activity (GO:0051119);;	K15382|8.37953e-81|tcc:TCM_035405|K15382 solute carrier family 50 (sugar transporter) | (RefSeq) Nodulin MtN3 family protein	[R]	General function prediction only	Sugar efflux transporter for intercellular exchange	Bidirectional sugar transporter SWEET1 OS=Arabidopsis thaliana OX=3702 GN=SWEET1 PE=1 SV=1	U	Intracellular trafficking, secretion, and vesicular transport	hypothetical protein B456_005G082900 [Gossypium raimondii]	cellular component: cell (GO:0005623);; cellular component: organelle (GO:0043226);; cellular component: cell part (GO:0044464);; cellular component: membrane (GO:0016020);; cellular component: membrane part (GO:0044425);; biological process: single-organism process (GO:0044699);; biological process: localization (GO:0051179);; molecular function: transporter activity (GO:0005215)	--
c98659.graph_c0	Cluster 2	0.322375	0.287579	0.33822	-0.871649	-0.881273	-0.733622	0.481404	0.520669	0.536297	--	--	Cellular Component: endoplasmic reticulum (GO:0005783);; Cellular Component: Golgi apparatus (GO:0005794);; Biological Process: response to abscisic acid (GO:0009737);; Biological Process: plant-type secondary cell wall biogenesis (GO:0009834);; Cellular Component: integral component of membrane (GO:0016021);; Molecular Function: transferase activity (GO:0016740);; Biological Process: defense res…	--	[R]	General function prediction only	10 TM Acyl Transferase domain found in Cas1p	Protein REDUCED WALL ACETYLATION 1 OS=Arabidopsis thaliana OX=3702 GN=RWA1 PE=2 SV=1	S	Function unknown	protein REDUCED WALL ACETYLATION 3 isoform X2 [Amborella trichopoda]	cellular component: cell (GO:0005623);; cellular component: organelle (GO:0043226);; cellular component: cell part (GO:0044464);; biological process: response to stimulus (GO:0050896);; biological process: cellular process (GO:0009987);; biological process: cellular component organization or biogenesis (GO:0071840);; cellular component: membrane (GO:0016020);; cellular component: membrane part (G…	--
c98025.graph_c1	Cluster 2	0.28511	0.208784	0.416869	-1.44888	-1.54529	-1.55205	1.17699	1.17858	1.27989	--	--	Cellular Component: endoplasmic reticulum (GO:0005783);; Biological Process: cellular metabolic process (GO:0044237);; Biological Process: primary metabolic process (GO:0044238);; Cellular Component: membrane part (GO:0044425);; Biological Process: single-organism metabolic process (GO:0044710);; Biological Process: single-organism cellular process (GO:0044763);; Molecular Function: glucosyltrans…	K03850|2.56714e-117|pda:103708230|K03850 alpha-1,2-glucosyltransferase [EC:2.4.1.256] | (RefSeq) dol-P-Glc:Glc(2)Man(9)GlcNAc(2)-PP-Dol alpha-1,2-glucosyltransferase	[OKIT]	--	DIE2/ALG10 family;; DIE2/ALG10 family	Dol-P-Glc:Glc(2)Man(9)GlcNAc(2)-PP-Dol alpha-1,2-glucosyltransferase OS=Arabidopsis thaliana OX=3702 GN=ALG10 PE=1 SV=1	S	Function unknown	unknown [Picea sitchensis]	cellular component: cell (GO:0005623);; cellular component: organelle (GO:0043226);; cellular component: cell part (GO:0044464);; biological process: metabolic process (GO:0008152);; biological process: cellular process (GO:0009987);; cellular component: membrane (GO:0016020);; cellular component: membrane part (GO:0044425);; biological process: single-organism process (GO:0044699);; molecular fu…	N-Glycan biosynthesis (ko00510)
c83687.graph_c0	Cluster 2	0.348675	0.441655	0.358659	-0.750712	-0.729404	-0.727217	0.364822	0.323584	0.369937	--	--	Cellular Component: endomembrane system (GO:0012505);; Cellular Component: membrane (GO:0016020);;	--	--	--	GDP-fucose protein O-fucosyltransferase	--	S	Function unknown	PREDICTED: uncharacterized protein LOC107773678 [Nicotiana tabacum]	cellular component: cell (GO:0005623);; cellular component: cell part (GO:0044464);; cellular component: membrane (GO:0016020)	--
c100436.graph_c2	Cluster 2	0.438264	0.262026	0.296087	-0.887104	-0.766036	-0.717414	0.478451	0.417744	0.477982	[KT]	Transcription ;; Signal transduction mechanisms	Cellular Component: cytosol (GO:0005829);; Cellular Component: plastid chromosome (GO:0009508);; Cellular Component: chloroplast thylakoid membrane (GO:0009535);; Cellular Component: chloroplast stroma (GO:0009570);; Cellular Component: chloroplast envelope (GO:0009941);; Biological Process: thylakoid membrane organization (GO:0010027);; Biological Process: vesicle organization (GO:0016050);;	K03969|1.18415e-138|atr:18448758|K03969 phage shock protein A | (RefSeq) probable membrane-associated 30 kDa protein, chloroplastic	--	--	PspA/IM30 family	Membrane-associated protein VIPP1, chloroplastic OS=Arabidopsis thaliana OX=3702 GN=VIPP1 PE=1 SV=1	KT	--	unknown [Picea sitchensis]	cellular component: cell (GO:0005623);; cellular component: cell part (GO:0044464);; cellular component: nucleoid (GO:0009295);; cellular component: organelle (GO:0043226);; cellular component: organelle part (GO:0044422);; cellular component: membrane (GO:0016020);; biological process: cellular process (GO:0009987);; biological process: single-organism process (GO:0044699);; biological process: …	--
c92310.graph_c0	Cluster 2	0.134742	0.167091	0.326672	-0.651302	-0.726565	-0.620605	0.43757	0.533122	0.399275	[C]	Energy production and conversion	Cellular Component: cytosol (GO:0005829);; Biological Process: tricarboxylic acid cycle (GO:0006099);; Molecular Function: phosphoenolpyruvate carboxylase activity (GO:0008964);; Biological Process: carbon fixation (GO:0015977);;	K01595|0|atr:18439544|K01595 phosphoenolpyruvate carboxylase [EC:4.1.1.31] | (RefSeq) phosphoenolpyruvate carboxylase 4	--	--	Phosphoenolpyruvate carboxylase	Phosphoenolpyruvate carboxylase 4 OS=Arabidopsis thaliana OX=3702 GN=PPC4 PE=2 SV=1	C	Energy production and conversion	unknown [Picea sitchensis]	cellular component: cell (GO:0005623);; cellular component: cell part (GO:0044464);; biological process: metabolic process (GO:0008152);; biological process: cellular process (GO:0009987);; biological process: single-organism process (GO:0044699);; molecular function: catalytic activity (GO:0003824)	Pyruvate metabolism (ko00620);; Carbon fixation in photosynthetic organisms (ko00710);; Carbon metabolism (ko01200)
c88664.graph_c0	Cluster 2	0.426301	0.312659	0.333016	-0.84646	-0.955916	-0.891886	0.585513	0.480358	0.556415	[R]	General function prediction only	Cellular Component: cytosol (GO:0005829);;	K09705|8.84941e-92|pda:103709333|K09705 uncharacterized protein | (RefSeq) uncharacterized LOC103709333	--	--	Cupin superfamily (DUF985)	--	S	Function unknown	unknown [Picea sitchensis]	cellular component: cell (GO:0005623);; cellular component: cell part (GO:0044464)	--
c96171.graph_c0	Cluster 2	0.166453	0.146766	0.270572	-0.837804	-0.984889	-0.763037	0.71555	0.69389	0.5925	[J]	Translation, ribosomal structure and biogenesis	Cellular Component: cytoplasm (GO:0005737);; Molecular Function: tRNA methyltransferase activity (GO:0008175);; Molecular Function: rRNA methyltransferase activity (GO:0008649);; Biological Process: tRNA methylation (GO:0030488);; Molecular Function: iron-sulfur cluster binding (GO:0051536);; Biological Process: rRNA base methylation (GO:0070475);;	K06941|0|atr:18434828|K06941 23S rRNA (adenine2503-C2)-methyltransferase [EC:2.1.1.192] | (RefSeq) uncharacterized LOC18434828	--	--	Radical SAM superfamily;; 4Fe-4S single cluster domain	--	J	Translation, ribosomal structure and biogenesis	unknown [Picea sitchensis]	cellular component: cell (GO:0005623);; cellular component: cell part (GO:0044464);; molecular function: catalytic activity (GO:0003824);; biological process: metabolic process (GO:0008152);; biological process: cellular process (GO:0009987);; biological process: cellular component organization or biogenesis (GO:0071840);; molecular function: binding (GO:0005488)	--
c98524.graph_c0	Cluster 2	0.235767	0.240029	0.246399	-0.433793	-0.834195	-0.524867	0.427345	0.244279	0.399037	--	--	Cellular Component: cytoplasm (GO:0005737);; Molecular Function: transferase activity (GO:0016740);;	--	--	--	GDP-fucose protein O-fucosyltransferase	O-fucosyltransferase 13 OS=Arabidopsis thaliana OX=3702 GN=OFUT13 PE=2 SV=1	S	Function unknown	PREDICTED: uncharacterized protein At1g04910-like isoform X1 [Pyrus x bretschneideri]	cellular component: cell (GO:0005623);; cellular component: cell part (GO:0044464);; molecular function: catalytic activity (GO:0003824)	--
c87340.graph_c0	Cluster 2	0.441223	0.171598	0.298023	-0.905579	-0.799785	-0.618927	0.546229	0.420524	0.446693	[M]	Cell wall/membrane/envelope biogenesis	Cellular Component: cytoplasm (GO:0005737);; Molecular Function: 3-deoxy-8-phosphooctulonate synthase activity (GO:0008676);; Biological Process: biosynthetic process (GO:0009058);;	K01627|8.08231e-173|sita:101769163|K01627 2-dehydro-3-deoxyphosphooctonate aldolase (KDO 8-P synthase) [EC:2.5.1.55] | (RefSeq) 2-dehydro-3-deoxyphosphooctonate aldolase	--	--	DAHP synthetase I family	2-dehydro-3-deoxyphosphooctonate aldolase 1 OS=Arabidopsis thaliana OX=3702 GN=KDSA1 PE=1 SV=2	M	Cell wall/membrane/envelope biogenesis	2-dehydro-3-deoxyphosphooctonate aldolase [Setaria italica]	cellular component: cell (GO:0005623);; cellular component: cell part (GO:0044464);; molecular function: catalytic activity (GO:0003824);; biological process: metabolic process (GO:0008152)	--
c97167.graph_c0	Cluster 2	0.0212981	0.0149468	0.0193957	-0.894691	-0.741135	-0.686806	0.800357	0.712814	0.753821	[G]	Carbohydrate transport and metabolism	Cellular Component: cytoplasm (GO:0005737);; Biological Process: oligosaccharide metabolic process (GO:0009311);; Cellular Component: plant-type cell wall (GO:0009505);; Biological Process: response to fungus (GO:0009620);; Biological Process: positive regulation of flower development (GO:0009911);; Biological Process: leaf morphogenesis (GO:0009965);; Biological Process: glycoside catabolic proc…	K07407|1.01936e-39|bna:106384972|K07407 alpha-galactosidase [EC:3.2.1.22] | (RefSeq) alpha-galactosidase 2-like	[G]	Carbohydrate transport and metabolism	Alpha galactosidase A;; Melibiase;; Alpha galactosidase A	Alpha-galactosidase 2 OS=Arabidopsis thaliana OX=3702 GN=AGAL2 PE=1 SV=1	G	Carbohydrate transport and metabolism	unknown [Picea sitchensis]	cellular component: cell (GO:0005623);; cellular component: cell part (GO:0044464);; biological process: metabolic process (GO:0008152);; biological process: single-organism process (GO:0044699);; biological process: response to stimulus (GO:0050896);; biological process: multi-organism process (GO:0051704);; biological process: biological regulation (GO:0065007);; biological process: multicellul…	Galactose metabolism (ko00052);; Glycerolipid metabolism (ko00561);; Sphingolipid metabolism (ko00600);; Glycosphingolipid biosynthesis - globo series (ko00603)
c67468.graph_c0	Cluster 2	-0.685723	-0.436695	-1.22743	-1.19731	-1.22136	-0.723858	1.6944	1.77333	2.02465	--	--	Cellular Component: cytoplasm (GO:0005737);; Biological Process: metal ion transport (GO:0030001);; Molecular Function: transition metal ion binding (GO:0046914);; Biological Process: cellular transition metal ion homeostasis (GO:0046916);;	--	[P]	Inorganic ion transport and metabolism	Heavy-metal-associated domain	Heavy metal-associated isoprenylated plant protein 39 OS=Arabidopsis thaliana OX=3702 GN=HIPP39 PE=2 SV=1	S	Function unknown	hypothetical protein UMN_4898_01, partial [Pinus radiata]	cellular component: cell (GO:0005623);; cellular component: cell part (GO:0044464);; biological process: localization (GO:0051179);; molecular function: binding (GO:0005488);; biological process: cellular process (GO:0009987);; biological process: single-organism process (GO:0044699);; biological process: biological regulation (GO:0065007)	--
c90480.graph_c0	Cluster 2	0.169759	0.166021	0.44734	-0.866145	-0.696645	-0.748609	0.528176	0.523802	0.476301	--	--	Cellular Component: cytoplasm (GO:0005737);; Biological Process: metal ion transport (GO:0030001);; Molecular Function: transition metal ion binding (GO:0046914);; Biological Process: cellular transition metal ion homeostasis (GO:0046916);;	--	[P]	Inorganic ion transport and metabolism	Heavy-metal-associated domain	Heavy metal-associated isoprenylated plant protein 37 OS=Arabidopsis thaliana OX=3702 GN=HIPP37 PE=2 SV=1	S	Function unknown	PREDICTED: N66 matrix protein-like [Musa acuminata subsp. malaccensis]	cellular component: cell (GO:0005623);; cellular component: cell part (GO:0044464);; biological process: localization (GO:0051179);; molecular function: binding (GO:0005488);; biological process: cellular process (GO:0009987);; biological process: single-organism process (GO:0044699);; biological process: biological regulation (GO:0065007)	--
c95376.graph_c1	Cluster 2	0.33616	0.144672	0.388401	-0.830597	-0.842511	-0.80085	0.537718	0.472222	0.594784	[H]	Coenzyme transport and metabolism	Cellular Component: cytoplasm (GO:0005737);; Biological Process: chlorophyll biosynthetic process (GO:0015995);; Cellular Component: membrane (GO:0016020);; Biological Process: methylation (GO:0032259);; Molecular Function: magnesium protoporphyrin IX methyltransferase activity (GO:0046406);;	K03428|5.19816e-129|gmx:100819913|K03428 magnesium-protoporphyrin O-methyltransferase [EC:2.1.1.11] | (RefSeq) magnesium protoporphyrin IX methyltransferase, chloroplastic-like	[H]	Coenzyme transport and metabolism	Magnesium-protoporphyrin IX methyltransferase C-terminus;; Methyltransferase domain;; Methyltransferase domain;; Methyltransferase domain;; Methyltransferase domain;; Methyltransferase domain	Magnesium protoporphyrin IX methyltransferase, chloroplastic OS=Arabidopsis thaliana OX=3702 GN=CHLM PE=1 SV=1	H	Coenzyme transport and metabolism	unknown [Picea sitchensis]	cellular component: cell (GO:0005623);; cellular component: cell part (GO:0044464);; biological process: metabolic process (GO:0008152);; biological process: cellular process (GO:0009987);; biological process: single-organism process (GO:0044699);; cellular component: membrane (GO:0016020);; molecular function: catalytic activity (GO:0003824)	Porphyrin and chlorophyll metabolism (ko00860)
c88785.graph_c0	Cluster 2	-0.109801	0.0626659	-0.219185	-0.386641	-0.484197	-0.654122	0.702126	0.345878	0.743276	--	--	Cellular Component: cytoplasm (GO:0005737);;	K11979|8.86274e-128|atr:18442400|K11979 E3 ubiquitin-protein ligase UBR7 [EC:2.3.2.27] | (RefSeq) putative E3 ubiquitin-protein ligase UBR7	[R]	General function prediction only	Putative zinc finger in N-recognin (UBR box)	--	S	Function unknown	zinc finger protein [Macleaya cordata]	cellular component: cell (GO:0005623);; cellular component: cell part (GO:0044464)	--
c95738.graph_c0	Cluster 2	-0.0397967	0.295272	0.497231	-0.366447	-0.42682	-0.25279	0.0951328	0.12908	0.0691376	[D]	Cell cycle control, cell division, chromosome partitioning	Cellular Component: condensin complex (GO:0000796);; Molecular Function: ATP binding (GO:0005524);; Cellular Component: nucleus (GO:0005634);; Biological Process: mitotic chromosome condensation (GO:0007076);;	K06674|0|atr:18437786|K06674 structural maintenance of chromosome 2 | (RefSeq) structural maintenance of chromosomes protein 2-1	[BD]	--	RecF/RecN/SMC N terminal domain;; SMC proteins Flexible Hinge Domain;; AAA domain;; AAA domain, putative AbiEii toxin, Type IV TA system	Structural maintenance of chromosomes protein 2-1 OS=Arabidopsis thaliana OX=3702 GN=SMC2-1 PE=2 SV=2	D	Cell cycle control, cell division, chromosome partitioning	structural maintenance of chromosomes protein 2-1 isoform X1 [Amborella trichopoda]	cellular component: cell (GO:0005623);; cellular component: macromolecular complex (GO:0032991);; cellular component: organelle (GO:0043226);; cellular component: organelle part (GO:0044422);; cellular component: cell part (GO:0044464);; molecular function: binding (GO:0005488);; biological process: cellular process (GO:0009987);; biological process: single-organism process (GO:0044699);; biologi…	--
c92149.graph_c0	Cluster 2	0.301536	0.224412	0.400808	-0.775588	-1.11218	-1.03031	0.74398	0.702673	0.544671	[T]	Signal transduction mechanisms	Cellular Component: condensed nuclear chromosome, centromeric region (GO:0000780);; Molecular Function: ATP binding (GO:0005524);; Cellular Component: spindle microtubule (GO:0005876);; Biological Process: mitotic spindle organization (GO:0007052);; Cellular Component: spindle pole centrosome (GO:0031616);; Cellular Component: chromosome passenger complex (GO:0032133);; Biological Process: regula…	K08850|5.50277e-179|atr:18443498|K08850 aurora kinase, other [EC:2.7.11.1] | (RefSeq) serine/threonine-protein kinase Aurora-2	[D]	Cell cycle control, cell division, chromosome partitioning	Protein kinase domain;; Protein tyrosine kinase	Serine/threonine-protein kinase Aurora-1 OS=Arabidopsis thaliana OX=3702 GN=AUR1 PE=1 SV=1	T	Signal transduction mechanisms	unknown [Picea sitchensis]	cellular component: cell (GO:0005623);; cellular component: membrane-enclosed lumen (GO:0031974);; cellular component: organelle (GO:0043226);; cellular component: organelle part (GO:0044422);; cellular component: cell part (GO:0044464);; molecular function: binding (GO:0005488);; cellular component: supramolecular complex (GO:0099080);; biological process: cellular process (GO:0009987);; biologi…	--
c99513.graph_c0	Cluster 2	-0.263142	-0.0479742	-0.156227	0.00325114	-0.468817	-0.356924	0.588214	0.403535	0.298086	--	--	Cellular Component: condensed chromosome, centromeric region (GO:0000779);; Cellular Component: nuclear condensin complex (GO:0000799);; Molecular Function: chromatin binding (GO:0003682);; Biological Process: mitotic chromosome condensation (GO:0007076);; Biological Process: meiotic chromosome condensation (GO:0010032);; Molecular Function: histone binding (GO:0042393);; Biological Process: chro…	K06677|0|atr:18444538|K06677 condensin complex subunit 1 | (RefSeq) condensin complex subunit 1	[BD]	--	non-SMC mitotic condensation complex subunit 1;; non-SMC mitotic condensation complex subunit 1, N-term;; HEAT repeat	--	BD	--	condensin complex subunit 1 isoform X2 [Amborella trichopoda]	cellular component: cell (GO:0005623);; cellular component: organelle (GO:0043226);; cellular component: organelle part (GO:0044422);; cellular component: cell part (GO:0044464);; cellular component: membrane-enclosed lumen (GO:0031974);; cellular component: macromolecular complex (GO:0032991);; molecular function: binding (GO:0005488);; biological process: cellular process (GO:0009987);; biologi…	--
c99639.graph_c0	Cluster 2	0.332438	0.192288	0.473873	-0.964635	-0.740004	-0.708712	0.491942	0.454736	0.468075	[DZ]	Cell cycle control, cell division, chromosome partitioning ;; Cytoskeleton	Cellular Component: chromatin (GO:0000785);; Molecular Function: chromatin binding (GO:0003682);; Cellular Component: nucleus (GO:0005634);; Cellular Component: cytosol (GO:0005829);; Biological Process: signal transduction (GO:0007165);; Biological Process: entrainment of circadian clock (GO:0009649);; Molecular Function: photoreceptor activity (GO:0009881);; Biological Process: response to UV-B…	--	[S]	Function unknown	Regulator of chromosome condensation (RCC1) repeat;; Regulator of chromosome condensation (RCC1) repeat	Ultraviolet-B receptor UVR8 OS=Arabidopsis thaliana OX=3702 GN=UVR8 PE=1 SV=1	DZ	--	PREDICTED: ultraviolet-B receptor UVR8 [Populus euphratica]	cellular component: cell (GO:0005623);; cellular component: organelle (GO:0043226);; cellular component: organelle part (GO:0044422);; cellular component: cell part (GO:0044464);; molecular function: binding (GO:0005488);; biological process: cellular process (GO:0009987);; biological process: signaling (GO:0023052);; biological process: single-organism process (GO:0044699);; biological process: …	--
c98497.graph_c0	Cluster 2	0.367769	0.310236	0.449517	-0.614529	-0.758301	-0.686678	0.377631	0.349848	0.204508	[D]	Cell cycle control, cell division, chromosome partitioning	Cellular Component: chloroplast stroma (GO:0009570);; Molecular Function: hydrolase activity (GO:0016787);; Molecular Function: metal ion binding (GO:0046872);;	--	[F]	Nucleotide transport and metabolism	5' nucleotidase family	--	S	Function unknown	PREDICTED: 5&apos;-nucleotidase domain-containing protein 4 isoform X1 [Phoenix dactylifera]	cellular component: cell (GO:0005623);; cellular component: organelle (GO:0043226);; cellular component: organelle part (GO:0044422);; cellular component: cell part (GO:0044464);; molecular function: catalytic activity (GO:0003824);; molecular function: binding (GO:0005488)	--
c99375.graph_c0	Cluster 2	0.211351	0.140408	0.314949	-0.55372	-0.770564	-0.764937	0.558815	0.449612	0.414086	[I]	Lipid transport and metabolism	Cellular Component: chloroplast stroma (GO:0009570);; Cellular Component: chloroplast envelope (GO:0009941);; Molecular Function: hydrolase activity (GO:0016787);;	--	[R]	General function prediction only	alpha/beta hydrolase fold;; Alpha/beta hydrolase family;; Serine aminopeptidase, S33	--	S	Function unknown	uncharacterized protein LOC110807570 [Carica papaya]	cellular component: cell (GO:0005623);; cellular component: organelle (GO:0043226);; cellular component: organelle part (GO:0044422);; cellular component: cell part (GO:0044464);; molecular function: catalytic activity (GO:0003824)	--
c94657.graph_c3	Cluster 2	0.205916	0.108363	0.230588	-0.7191	-0.787732	-0.756951	0.630039	0.560685	0.528191	[H]	Coenzyme transport and metabolism	Cellular Component: chloroplast envelope (GO:0009941);; Biological Process: plastoquinone biosynthetic process (GO:0010236);; Molecular Function: homogentisate farnesyltransferase activity (GO:0010355);; Molecular Function: homogentisate geranylgeranyltransferase activity (GO:0010356);; Molecular Function: homogentisate solanesyltransferase activity (GO:0010357);; Cellular Component: integral com…	K12501|2.71751e-71|atr:18448880|K12501 homogentisate solanesyltransferase [EC:2.5.1.117] | (RefSeq) homogentisate solanesyltransferase, chloroplastic	--	--	UbiA prenyltransferase family;; UbiA prenyltransferase family	Probable homogentisate phytyltransferase 2, chloroplastic OS=Oryza sativa subsp. japonica OX=39947 GN=HPT2 PE=3 SV=2	H	Coenzyme transport and metabolism	homogentisate solanesyltransferase, chloroplastic isoform X2 [Amborella trichopoda]	cellular component: cell (GO:0005623);; cellular component: organelle (GO:0043226);; cellular component: organelle part (GO:0044422);; cellular component: cell part (GO:0044464);; biological process: metabolic process (GO:0008152);; biological process: cellular process (GO:0009987);; biological process: single-organism process (GO:0044699);; molecular function: catalytic activity (GO:0003824);; c…	Ubiquinone and other terpenoid-quinone biosynthesis (ko00130)
c93651.graph_c0	Cluster 2	0.302898	0.0448791	0.130953	-0.579969	-0.783369	-0.700695	0.448427	0.622911	0.513967	[G]	Carbohydrate transport and metabolism	Cellular Component: chloroplast (GO:0009507);; Molecular Function: kinase activity (GO:0016301);; Biological Process: phosphorylation (GO:0016310);;	--	[R]	General function prediction only	Fructosamine kinase;; Phosphotransferase enzyme family	Protein-ribulosamine 3-kinase, chloroplastic OS=Arabidopsis thaliana OX=3702 GN=At3g61080 PE=1 SV=2	G	Carbohydrate transport and metabolism	hypothetical protein VITISV_011421 [Vitis vinifera]	cellular component: cell (GO:0005623);; cellular component: organelle (GO:0043226);; cellular component: cell part (GO:0044464);; molecular function: catalytic activity (GO:0003824);; biological process: metabolic process (GO:0008152);; biological process: cellular process (GO:0009987)	--
c83342.graph_c0	Cluster 2	0.0653389	0.149446	-0.00539238	-0.744297	-0.624437	-0.50795	0.488412	0.608571	0.570308	--	--	Cellular Component: chloroplast (GO:0009507);; Molecular Function: allene-oxide cyclase activity (GO:0046423);;	K10525|3.69395e-91|egr:104433300|K10525 allene oxide cyclase [EC:5.3.99.6] | (RefSeq) allene oxide cyclase, chloroplastic-like	--	--	Allene oxide cyclase	Allene oxide cyclase, chloroplastic OS=Oryza sativa subsp. japonica OX=39947 GN=AOC PE=1 SV=1	S	Function unknown	unknown [Picea sitchensis]	cellular component: cell (GO:0005623);; cellular component: organelle (GO:0043226);; cellular component: cell part (GO:0044464);; molecular function: catalytic activity (GO:0003824)	alpha-Linolenic acid metabolism (ko00592)
c69127.graph_c1	Cluster 2	0.310571	0.208143	0.491326	-0.603859	-0.801166	-0.784822	0.437887	0.381734	0.360184	--	--	Cellular Component: chloroplast (GO:0009507);; Cellular Component: thylakoid lumen (GO:0031977);;	--	--	--	--	Thylakoid lumenal 17.9 kDa protein, chloroplastic OS=Arabidopsis thaliana OX=3702 GN=At4g24930 PE=1 SV=1	S	Function unknown	hypothetical protein CFOL_v3_17739 [Cephalotus follicularis]	cellular component: cell (GO:0005623);; cellular component: organelle (GO:0043226);; cellular component: cell part (GO:0044464)	--
c97559.graph_c0	Cluster 2	0.398752	0.278946	0.101957	-0.641529	-0.889457	-0.770122	0.460503	0.432015	0.628935	--	--	Cellular Component: chloroplast (GO:0009507);; Biological Process: cytochrome b6f complex assembly (GO:0010190);; Cellular Component: integral component of membrane (GO:0016021);;	--	--	--	Cofactor assembly of complex C subunit B	Protein COFACTOR ASSEMBLY OF COMPLEX C SUBUNIT B CCB1, chloroplastic OS=Arabidopsis thaliana OX=3702 GN=CCB1 PE=1 SV=1	S	Function unknown	unknown [Picea sitchensis]	cellular component: cell (GO:0005623);; cellular component: organelle (GO:0043226);; cellular component: cell part (GO:0044464);; biological process: cellular process (GO:0009987);; biological process: cellular component organization or biogenesis (GO:0071840);; cellular component: membrane (GO:0016020);; cellular component: membrane part (GO:0044425)	--
c100972.graph_c1	Cluster 2	0.287924	0.239576	0.24098	-0.641816	-0.647001	-0.733977	0.484469	0.36206	0.407783	[R]	General function prediction only	Cellular Component: chloroplast (GO:0009507);;	--	--	--	--	--	S	Function unknown	unknown [Picea sitchensis]	cellular component: cell (GO:0005623);; cellular component: organelle (GO:0043226);; cellular component: cell part (GO:0044464)	--
c103397.graph_c0	Cluster 2	0.475846	0.283985	0.40361	-0.724751	-0.951239	-0.748785	0.444394	0.345371	0.471569	--	--	Cellular Component: chloroplast (GO:0009507);;	--	--	--	--	--	S	Function unknown	unknown [Picea sitchensis]	cellular component: cell (GO:0005623);; cellular component: organelle (GO:0043226);; cellular component: cell part (GO:0044464)	--
c94442.graph_c0	Cluster 2	0.22996	0.241447	0.30643	-0.697743	-0.784944	-0.650471	0.515968	0.369609	0.469743	--	--	Cellular Component: chloroplast (GO:0009507);;	--	--	--	Protein of unknown function (DUF1997)	--	S	Function unknown	uncharacterized protein LOC110904596 [Helianthus annuus]	cellular component: cell (GO:0005623);; cellular component: organelle (GO:0043226);; cellular component: cell part (GO:0044464)	--
c98138.graph_c0	Cluster 2	0.296162	0.278381	0.158016	-0.437594	-0.554408	-0.759522	0.360572	0.439787	0.218606	[O]	Posttranslational modification, protein turnover, chaperones	Cellular Component: chloroplast (GO:0009507);;	K01551|2.38303e-99|atr:18432522|K01551 arsenite-transporting ATPase [EC:3.6.3.16] | (RefSeq) uncharacterized protein At1g26090, chloroplastic	--	--	Anion-transporting ATPase	Uncharacterized protein At1g26090, chloroplastic OS=Arabidopsis thaliana OX=3702 GN=At1g26090 PE=1 SV=1	P	Inorganic ion transport and metabolism	uncharacterized protein At1g26090, chloroplastic isoform X3 [Amborella trichopoda]	cellular component: cell (GO:0005623);; cellular component: organelle (GO:0043226);; cellular component: cell part (GO:0044464)	--
c100948.graph_c1	Cluster 2	0.50623	0.298057	0.412872	-0.851555	-0.989298	-0.667895	0.278546	0.31837	0.694675	[T]	Signal transduction mechanisms	Cellular Component: cell wall (GO:0005618);;	K06694|3.82831e-113|pda:103704449|K06694 26S proteasome non-ATPase regulatory subunit 10 | (RefSeq) 26S proteasome non-ATPase regulatory subunit 10	[O]	Posttranslational modification, protein turnover, chaperones	Ankyrin repeats (3 copies);; Ankyrin repeats (many copies);; Ankyrin repeat;; Ankyrin repeat;; Ankyrin repeats (many copies)	Protein S-acyltransferase 24 OS=Arabidopsis thaliana OX=3702 GN=PAT24 PE=2 SV=1	S	Function unknown	unknown [Picea sitchensis]	cellular component: cell (GO:0005623);; cellular component: cell part (GO:0044464)	--
c89112.graph_c0	Cluster 2	0.240559	0.207392	0.476935	-0.420131	-0.455107	-0.537049	0.109054	0.251447	0.126902	--	--	Cellular Component: cell part (GO:0044464);;	K11548|7.46e-72|pda:103710592|K11548 kinetochore protein Nuf2 | (RefSeq) kinetochore protein nuf2	[D]	Cell cycle control, cell division, chromosome partitioning	Nuf2 family	--	S	Function unknown	kinetochore protein Nuf2 [Amborella trichopoda]	cellular component: cell (GO:0005623);; cellular component: cell part (GO:0044464)	--
c102599.graph_c0	Cluster 2	0.117155	-0.0417937	0.157335	-0.574786	-0.570092	-0.520736	0.494707	0.452492	0.485719	[O]	Posttranslational modification, protein turnover, chaperones	Cellular Component: cell (GO:0005623);; Molecular Function: electron carrier activity (GO:0009055);; Molecular Function: protein disulfide oxidoreductase activity (GO:0015035);; Biological Process: cell redox homeostasis (GO:0045454);; Biological Process: oxidation-reduction process (GO:0055114);;	K03676|7.65696e-44|sind:105163482|K03676 glutaredoxin 3 | (RefSeq) monothiol glutaredoxin-S10-like	[O]	Posttranslational modification, protein turnover, chaperones	Glutaredoxin	Monothiol glutaredoxin-S12, chloroplastic OS=Arabidopsis thaliana OX=3702 GN=GRXS12 PE=1 SV=2	O	Posttranslational modification, protein turnover, chaperones	unknown [Picea sitchensis]	cellular component: cell (GO:0005623);; molecular function: electron carrier activity (GO:0009055);; molecular function: catalytic activity (GO:0003824);; biological process: metabolic process (GO:0008152);; biological process: single-organism process (GO:0044699);; biological process: cellular process (GO:0009987);; biological process: biological regulation (GO:0065007)	--
c96430.graph_c0	Cluster 2	0.308554	0.276945	0.143089	-0.723055	-0.54302	-0.634519	0.399429	0.424375	0.348203	[O]	Posttranslational modification, protein turnover, chaperones	Cellular Component: cell (GO:0005623);; Molecular Function: electron carrier activity (GO:0009055);; Molecular Function: protein disulfide oxidoreductase activity (GO:0015035);; Biological Process: cell redox homeostasis (GO:0045454);; Biological Process: oxidation-reduction process (GO:0055114);;	--	[O]	Posttranslational modification, protein turnover, chaperones	Glutaredoxin	Uncharacterized protein At5g39865 OS=Arabidopsis thaliana OX=3702 GN=At5g39865 PE=2 SV=1	O	Posttranslational modification, protein turnover, chaperones	unknown [Picea sitchensis]	cellular component: cell (GO:0005623);; molecular function: electron carrier activity (GO:0009055);; molecular function: catalytic activity (GO:0003824);; biological process: metabolic process (GO:0008152);; biological process: single-organism process (GO:0044699);; biological process: cellular process (GO:0009987);; biological process: biological regulation (GO:0065007)	--
c89748.graph_c0	Cluster 2	0.22662	0.30923	0.11766	-0.705903	-0.591402	-0.78941	0.643649	0.423742	0.365814	[J]	Translation, ribosomal structure and biogenesis	Biological Process: wobble position cytosine ribose methylation (GO:0002131);; Biological Process: wobble position uridine ribose methylation (GO:0002132);; Molecular Function: RNA binding (GO:0003723);; Molecular Function: RNA methyltransferase activity (GO:0008173);;	K03216|1.28041e-95|atr:18439906|K03216 tRNA (cytidine/uridine-2'-O-)-methyltransferase [EC:2.1.1.207] | (RefSeq) uncharacterized LOC18439906	--	--	SpoU rRNA Methylase family	--	J	Translation, ribosomal structure and biogenesis	uncharacterized protein LOC18439906 isoform X2 [Amborella trichopoda]	biological process: metabolic process (GO:0008152);; biological process: cellular process (GO:0009987);; molecular function: binding (GO:0005488);; molecular function: catalytic activity (GO:0003824)	--
c102570.graph_c0	Cluster 2	0.00194116	-0.11014	0.0143722	-0.540147	-0.505046	-0.565904	0.561852	0.498483	0.64459	[I]	Lipid transport and metabolism	Biological Process: vitamin E biosynthetic process (GO:0010189);; Biological Process: methylation (GO:0032259);; Molecular Function: 2-methyl-6-phytyl-1,4-benzoquinone methyltransferase activity (GO:0051741);;	K05928|1.02314e-80|sot:102577815|K05928 tocopherol O-methyltransferase [EC:2.1.1.95] | (RefSeq) GAMMA-TMT, TMT; gamma-tocopherol methyltransferase	[IR]	--	Mitochondrial calcium uniporter;; Mycolic acid cyclopropane synthetase	Probable tocopherol O-methyltransferase, chloroplastic OS=Oryza sativa subsp. japonica OX=39947 GN=VTE4 PE=2 SV=1	S	Function unknown	unknown [Picea sitchensis]	biological process: metabolic process (GO:0008152);; biological process: cellular process (GO:0009987);; biological process: single-organism process (GO:0044699);; molecular function: catalytic activity (GO:0003824)	Ubiquinone and other terpenoid-quinone biosynthesis (ko00130)
c90981.graph_c0	Cluster 2	0.282534	0.230503	-0.00828359	-0.416923	-0.416923	-0.468918	0.534387	0.238631	0.0249926	--	--	Biological Process: tRNA processing (GO:0008033);; Molecular Function: methyltransferase activity (GO:0008168);; Biological Process: methylation (GO:0032259);;	K15446|1.34862e-161|pper:PRUPE_ppa005383mg|K15446 tRNA:m4X modification enzyme [EC:2.1.1.225] | (RefSeq) hypothetical protein	[S]	Function unknown	Methyltransferase TRM13;; CCCH zinc finger in TRM13 protein;; U11-48K-like CHHC zinc finger	tRNA:m(4)X modification enzyme TRM13 OS=Oryza sativa subsp. japonica OX=39947 GN=TRM13 PE=1 SV=1	S	Function unknown	tRNA:m(4)X modification enzyme TRM13 homolog [Prunus persica]	biological process: metabolic process (GO:0008152);; biological process: cellular process (GO:0009987);; molecular function: catalytic activity (GO:0003824)	--
c81565.graph_c0	Cluster 2	0.474525	0.102461	0.288557	-0.400213	-0.824166	-0.698635	0.697148	-0.0310752	0.391397	[J]	Translation, ribosomal structure and biogenesis	Biological Process: tRNA 3'-trailer cleavage, endonucleolytic (GO:0034414);; Molecular Function: 3'-tRNA processing endoribonuclease activity (GO:0042781);;	K00784|6.00192e-160|atr:18431954|K00784 ribonuclease Z [EC:3.1.26.11] | (RefSeq) nuclear ribonuclease Z	--	--	Beta-lactamase superfamily domain	tRNase Z TRZ1 OS=Arabidopsis thaliana OX=3702 GN=TRZ1 PE=1 SV=3	S	Function unknown	unknown [Picea sitchensis]	biological process: metabolic process (GO:0008152);; biological process: cellular process (GO:0009987);; molecular function: catalytic activity (GO:0003824)	RNA transport (ko03013)
c89022.graph_c0	Cluster 2	0.144961	0.232028	0.0402882	-0.565328	-0.909918	-0.683868	0.568667	0.700457	0.472711	--	--	Biological Process: transport (GO:0006810);; Cellular Component: membrane (GO:0016020);;	K08490|6.30832e-58|egu:105047890|K08490 syntaxin 5 | (RefSeq) syntaxin-32-like	[U]	Intracellular trafficking, secretion, and vesicular transport	SNARE domain	Syntaxin-32 OS=Arabidopsis thaliana OX=3702 GN=SYP32 PE=2 SV=1	U	Intracellular trafficking, secretion, and vesicular transport	PREDICTED: syntaxin-32-like [Elaeis guineensis]	biological process: localization (GO:0051179);; cellular component: membrane (GO:0016020)	SNARE interactions in vesicular transport (ko04130)
c96535.graph_c0	Cluster 2	0.300241	0.170716	0.508927	-0.866461	-1.27957	-0.84347	0.687264	0.637061	0.685289	--	--	Biological Process: transport (GO:0006810);; Cellular Component: membrane (GO:0016020);;	--	--	--	EamA-like transporter family;; EamA-like transporter family	WAT1-related protein At5g07050 OS=Arabidopsis thaliana OX=3702 GN=At5g07050 PE=2 SV=1	S	Function unknown	unknown [Picea sitchensis]	biological process: localization (GO:0051179);; cellular component: membrane (GO:0016020)	--
c100772.graph_c0	Cluster 2	0.226257	0.312832	0.349062	-0.566873	-0.748825	-0.720692	0.339799	0.445594	0.362846	[G]	Carbohydrate transport and metabolism	Biological Process: transport (GO:0006810);; Cellular Component: integral component of membrane (GO:0016021);;	--	--	--	BT1 family	Probable folate-biopterin transporter 2 OS=Arabidopsis thaliana OX=3702 GN=At5g25050 PE=2 SV=1	P	Inorganic ion transport and metabolism	PREDICTED: probable folate-biopterin transporter 2 isoform X1 [Musa acuminata subsp. malaccensis]	biological process: localization (GO:0051179);; cellular component: membrane (GO:0016020);; cellular component: membrane part (GO:0044425)	--
c93631.graph_c0	Cluster 2	0.501746	0.282237	0.407406	-0.774912	-0.81102	-0.92714	0.324696	0.435845	0.561141	--	--	Biological Process: transport (GO:0006810);;	--	--	--	Protease inhibitor/seed storage/LTP family;; Probable lipid transfer	Non-specific lipid-transfer protein 1 OS=Prunus persica OX=3760 PE=1 SV=1	U	Intracellular trafficking, secretion, and vesicular transport	unknown [Picea sitchensis]	biological process: localization (GO:0051179)	--
c78680.graph_c0	Cluster 2	0.169711	0.141721	0.452559	-0.651571	-0.694505	-0.548477	0.429592	0.423264	0.277706	[J]	Translation, ribosomal structure and biogenesis	Biological Process: translational termination (GO:0006415);; Cellular Component: chloroplast (GO:0009507);; Biological Process: chloroplast organization (GO:0009658);; Biological Process: thylakoid membrane organization (GO:0010027);; Molecular Function: translation release factor activity, codon specific (GO:0016149);; Biological Process: plastid translation (GO:0032544);; Molecular Function: ri…	K02835|0|cmo:103492855|K02835 peptide chain release factor 1 | (RefSeq) peptide chain release factor APG3, chloroplastic	[J]	Translation, ribosomal structure and biogenesis	PCRF domain;; RF-1 domain	Peptide chain release factor APG3, chloroplastic OS=Arabidopsis thaliana OX=3702 GN=APG3 PE=2 SV=1	J	Translation, ribosomal structure and biogenesis	peptide chain release factor APG3, chloroplastic isoform X1 [Manihot esculenta]	biological process: metabolic process (GO:0008152);; biological process: cellular process (GO:0009987);; biological process: single-organism process (GO:0044699);; biological process: cellular component organization or biogenesis (GO:0071840);; cellular component: cell (GO:0005623);; cellular component: organelle (GO:0043226);; cellular component: cell part (GO:0044464);; molecular function: bind…	--
c98588.graph_c0	Cluster 2	-0.0516244	0.365892	-0.0536102	-0.730887	-0.620798	-0.98758	0.815429	0.608727	0.654452	[P]	Inorganic ion transport and metabolism	Biological Process: transition metal ion transport (GO:0000041);; Cellular Component: membrane (GO:0016020);; Molecular Function: transition metal ion transmembrane transporter activity (GO:0046915);; Biological Process: cellular transition metal ion homeostasis (GO:0046916);; Biological Process: inorganic cation transmembrane transport (GO:0098662);;	--	--	--	VIT family;; VIT family;; Plant protein 1589 of unknown function (A_thal_3526)	--	S	Function unknown	PREDICTED: uncharacterized protein LOC105133268 [Populus euphratica]	biological process: localization (GO:0051179);; cellular component: membrane (GO:0016020);; molecular function: transporter activity (GO:0005215);; biological process: cellular process (GO:0009987);; biological process: single-organism process (GO:0044699);; biological process: biological regulation (GO:0065007)	--
c95021.graph_c0	Cluster 2	-0.0512194	0.204879	-0.158933	-0.526304	-0.526304	-0.526304	0.687821	0.459196	0.43717	--	--	Biological Process: transcription, DNA-templated (GO:0006351);; Biological Process: regulation of cellular process (GO:0050794);;	--	--	--	BES1/BZR1 plant transcription factor, N-terminal	BES1/BZR1 homolog protein 4 OS=Arabidopsis thaliana OX=3702 GN=BEH4 PE=1 SV=1	S	Function unknown	unknown [Picea sitchensis]	biological process: metabolic process (GO:0008152);; biological process: cellular process (GO:0009987);; biological process: biological regulation (GO:0065007)	--
c91422.graph_c0	Cluster 2	0.274528	0.0699896	0.307318	-0.426948	-0.49599	-0.426948	0.232464	0.126206	0.33938	--	--	Biological Process: transcription, DNA-templated (GO:0006351);; Biological Process: anatomical structure morphogenesis (GO:0009653);; Biological Process: single-organism developmental process (GO:0044767);;	--	--	--	GRAS domain family	Scarecrow-like protein 18 OS=Arabidopsis thaliana OX=3702 GN=SCL18 PE=2 SV=1	K	Transcription	scarecrow-like protein 18 [Manihot esculenta]	biological process: metabolic process (GO:0008152);; biological process: cellular process (GO:0009987);; biological process: developmental process (GO:0032502);; biological process: single-organism process (GO:0044699)	--
c96488.graph_c0	Cluster 2	0.549959	-0.0988758	0.497912	-0.64431	-0.72448	-0.72448	0.13113	0.527059	0.486087	[M]	Cell wall/membrane/envelope biogenesis	Biological Process: starch metabolic process (GO:0005982);; Biological Process: sucrose metabolic process (GO:0005985);; Biological Process: seed maturation (GO:0010431);; Molecular Function: sucrose synthase activity (GO:0016157);;	K00695|0|atr:18428723|K00695 sucrose synthase [EC:2.4.1.13] | (RefSeq) sucrose synthase 2	[M]	Cell wall/membrane/envelope biogenesis	Sucrose synthase;; Glycosyl transferases group 1;; Glycosyl transferases group 1;; Glycosyl transferases group 1;; Sucrose synthase	Sucrose synthase 4 OS=Oryza sativa subsp. japonica OX=39947 GN=SUS4 PE=2 SV=1	M	Cell wall/membrane/envelope biogenesis	sucrose synthase 2 [Amborella trichopoda]	biological process: metabolic process (GO:0008152);; biological process: cellular process (GO:0009987);; biological process: single-organism process (GO:0044699);; biological process: reproduction (GO:0000003);; biological process: reproductive process (GO:0022414);; biological process: multicellular organismal process (GO:0032501);; biological process: developmental process (GO:0032502);; molecu…	Starch and sucrose metabolism (ko00500)
c101662.graph_c1	Cluster 2	0.0702088	-0.0585362	0.0617339	-0.734451	-0.665227	-0.610391	0.667533	0.563552	0.705577	[Q]	Secondary metabolites biosynthesis, transport and catabolism	Biological Process: single-organism metabolic process (GO:0044710);; Molecular Function: flavonol synthase activity (GO:0045431);; Molecular Function: metal ion binding (GO:0046872);;	K05278|1.10918e-131|gmx:100810937|K05278 flavonol synthase [EC:1.14.11.23] | (RefSeq) flavonol synthase/flavanone 3-hydroxylase-like	[QR]	--	non-haem dioxygenase in morphine synthesis N-terminal;; 2OG-Fe(II) oxygenase superfamily	Flavonol synthase/flavanone 3-hydroxylase OS=Citrus unshiu OX=55188 GN=FLS PE=1 SV=1	S	Function unknown	flavonol synthase [Ginkgo biloba]	biological process: metabolic process (GO:0008152);; biological process: single-organism process (GO:0044699);; molecular function: catalytic activity (GO:0003824);; molecular function: binding (GO:0005488)	Flavonoid biosynthesis (ko00941)
c100615.graph_c0	Cluster 2	0.0734467	0.275478	0.261519	-0.406967	-0.536847	-0.779123	0.552664	0.318488	0.241341	[J]	Translation, ribosomal structure and biogenesis	Biological Process: rRNA processing (GO:0006364);; Molecular Function: methyltransferase activity (GO:0008168);; Biological Process: methylation (GO:0032259);;	K09761|2.71301e-74|cit:102624062|K09761 16S rRNA (uracil1498-N3)-methyltransferase [EC:2.1.1.193] | (RefSeq) ribosomal RNA small subunit methyltransferase E	--	--	RNA methyltransferase	--	S	Function unknown	unknown [Picea sitchensis]	biological process: metabolic process (GO:0008152);; biological process: cellular process (GO:0009987);; biological process: cellular component organization or biogenesis (GO:0071840);; molecular function: catalytic activity (GO:0003824)	--
c100653.graph_c0	Cluster 2	0.411155	0.0621264	0.173827	-0.0477698	-0.802483	-1.04777	0.455058	0.303928	0.491928	[J]	Translation, ribosomal structure and biogenesis	Biological Process: RNA modification (GO:0009451);; Molecular Function: isomerase activity (GO:0016853);;	K06173|1.5115e-130|gra:105786103|K06173 tRNA pseudouridine38-40 synthase [EC:5.4.99.12] | (RefSeq) tRNA pseudouridine synthase-like 1	[AJ]	--	tRNA pseudouridine synthase	--	J	Translation, ribosomal structure and biogenesis	unknown [Picea sitchensis]	biological process: metabolic process (GO:0008152);; biological process: cellular process (GO:0009987);; molecular function: catalytic activity (GO:0003824)	--
c96084.graph_c0	Cluster 2	-0.00186547	-0.0298305	0.0789172	-0.409369	-0.672404	-0.373094	0.382638	0.497521	0.527487	[J]	Translation, ribosomal structure and biogenesis	Biological Process: RNA modification (GO:0009451);; Molecular Function: isomerase activity (GO:0016853);;	K01855|9.97796e-135|atr:18422402|K01855 tRNA pseudouridine38/39 synthase [EC:5.4.99.45] | (RefSeq) tRNA pseudouridine(38/39) synthase	[J]	Translation, ribosomal structure and biogenesis	tRNA pseudouridine synthase	--	J	Translation, ribosomal structure and biogenesis	tRNA pseudouridine(38/39) synthase isoform X2 [Amborella trichopoda]	biological process: metabolic process (GO:0008152);; biological process: cellular process (GO:0009987);; molecular function: catalytic activity (GO:0003824)	--
c93455.graph_c0	Cluster 2	-0.09394	-0.0754678	-0.576663	-1.00994	-0.93487	-0.995331	1.25312	1.23524	1.19786	[T]	Signal transduction mechanisms	Biological Process: response to stress (GO:0006950);; Molecular Function: hydrolase activity (GO:0016787);;	--	--	--	Universal stress protein family	Universal stress protein A-like protein OS=Arabidopsis thaliana OX=3702 GN=At3g01520 PE=1 SV=2	T	Signal transduction mechanisms	unknown [Picea sitchensis]	biological process: response to stimulus (GO:0050896);; molecular function: catalytic activity (GO:0003824)	--
c90365.graph_c0	Cluster 2	-0.219599	-0.436584	-0.0894753	-0.762997	-0.970359	-0.834571	0.991058	0.984506	1.33802	--	--	Biological Process: response to stimulus (GO:0050896);;	--	--	--	Pathogenesis-related protein Bet v I family;; Polyketide cyclase / dehydrase and lipid transport	MLP-like protein 423 OS=Arabidopsis thaliana OX=3702 GN=MLP423 PE=2 SV=1	S	Function unknown	unknown [Picea sitchensis]	biological process: response to stimulus (GO:0050896)	--
c91818.graph_c0	Cluster 2	-0.971921	-1.18317	-1.07017	0.220212	0.299007	0.311843	0.850097	0.70656	0.837538	--	--	Biological Process: response to stimulus (GO:0050896);;	K13464|1.87808e-18|tcc:TCM_008419|K13464 jasmonate ZIM domain-containing protein | (RefSeq) Jasmonate-zim-domain protein 10, putative	--	--	tify domain;; Divergent CCT motif	Protein TIFY 9 OS=Arabidopsis thaliana OX=3702 GN=TIFY9 PE=1 SV=1	S	Function unknown	unknown [Picea sitchensis]	biological process: response to stimulus (GO:0050896)	Plant hormone signal transduction (ko04075)
c49085.graph_c0	Cluster 2	0.467605	0.276791	0.415544	-0.966413	-0.993027	-0.959559	0.592082	0.557991	0.608986	--	--	Biological Process: response to light stimulus (GO:0009416);; Cellular Component: photosystem I (GO:0009522);; Cellular Component: chloroplast thylakoid membrane (GO:0009535);; Biological Process: photosynthesis, light harvesting in photosystem I (GO:0009768);; Cellular Component: chloroplast envelope (GO:0009941);; Cellular Component: plastoglobule (GO:0010287);; Cellular Component: integral com…	K08907|9.77208e-125|cit:102629975|K08907 light-harvesting complex I chlorophyll a/b binding protein 1 | (RefSeq) chlorophyll a-b binding protein 6, chloroplastic	--	--	Chlorophyll A-B binding protein	Chlorophyll a-b binding protein 6A, chloroplastic OS=Solanum lycopersicum OX=4081 GN=CAB6A PE=2 SV=1	O	Posttranslational modification, protein turnover, chaperones	unknown [Picea sitchensis]	biological process: response to stimulus (GO:0050896);; cellular component: cell (GO:0005623);; cellular component: membrane (GO:0016020);; cellular component: macromolecular complex (GO:0032991);; cellular component: membrane part (GO:0044425);; cellular component: cell part (GO:0044464);; cellular component: organelle (GO:0043226);; cellular component: organelle part (GO:0044422);; biological p…	Photosynthesis - antenna proteins (ko00196)
c87141.graph_c0	Cluster 2	0.309903	0.145176	0.379624	-0.542265	-0.808869	-0.705764	0.414337	0.357104	0.450755	--	--	Biological Process: response to light stimulus (GO:0009416);; Cellular Component: chloroplast thylakoid membrane (GO:0009535);; Biological Process: photosynthesis, light harvesting in photosystem I (GO:0009768);; Cellular Component: photosystem I antenna complex (GO:0009782);; Cellular Component: chloroplast envelope (GO:0009941);; Cellular Component: plastoglobule (GO:0010287);; Cellular Compone…	K08911|3.69265e-93|nnu:104606483|K08911 light-harvesting complex I chlorophyll a/b binding protein 5 | (RefSeq) photosystem I chlorophyll a/b-binding protein 5, chloroplastic	--	--	Chlorophyll A-B binding protein	Photosystem I chlorophyll a/b-binding protein 5, chloroplastic OS=Arabidopsis thaliana OX=3702 GN=LHCA5 PE=1 SV=1	S	Function unknown	PREDICTED: photosystem I chlorophyll a/b-binding protein 5, chloroplastic [Nelumbo nucifera]	biological process: response to stimulus (GO:0050896);; cellular component: cell (GO:0005623);; cellular component: membrane (GO:0016020);; cellular component: organelle (GO:0043226);; cellular component: organelle part (GO:0044422);; cellular component: cell part (GO:0044464);; biological process: metabolic process (GO:0008152);; biological process: cellular process (GO:0009987);; cellular compo…	Photosynthesis - antenna proteins (ko00196)
c90450.graph_c1	Cluster 2	0.0296622	0.196772	-0.238443	-0.4813	-0.41091	-0.322101	0.506627	0.500553	0.21914	--	--	Biological Process: regulation of transcription, DNA-templated (GO:0006355);;	--	--	--	GRAS domain family	Protein SCARECROW OS=Arabidopsis thaliana OX=3702 GN=SCR PE=1 SV=1	K	Transcription	SCR [Pinus radiata]	biological process: biological regulation (GO:0065007)	--
c94617.graph_c0	Cluster 2	0.306554	0.382105	0.0784622	-0.868032	-0.577253	-0.340214	0.382105	0.176786	0.459487	[H]	Coenzyme transport and metabolism	Biological Process: protoporphyrinogen IX biosynthetic process (GO:0006782);; Molecular Function: glutamyl-tRNA reductase activity (GO:0008883);; Molecular Function: NADP binding (GO:0050661);; Biological Process: oxidation-reduction process (GO:0055114);;	K02492|0|bna:106447361|K02492 glutamyl-tRNA reductase [EC:1.2.1.70] | (RefSeq) glutamyl-tRNA reductase 1, chloroplastic-like	--	--	Shikimate / quinate 5-dehydrogenase;; Glutamyl-tRNAGlu reductase, N-terminal domain;; Glutamyl-tRNAGlu reductase, dimerisation domain;; NADP oxidoreductase coenzyme F420-dependent;; NAD binding domain of 6-phosphogluconate dehydrogenase;; TrkA-N domain	Glutamyl-tRNA reductase 1, chloroplastic OS=Arabidopsis thaliana OX=3702 GN=HEMA1 PE=1 SV=2	H	Coenzyme transport and metabolism	unknown [Picea sitchensis]	biological process: metabolic process (GO:0008152);; biological process: cellular process (GO:0009987);; biological process: single-organism process (GO:0044699);; molecular function: catalytic activity (GO:0003824);; molecular function: binding (GO:0005488)	Porphyrin and chlorophyll metabolism (ko00860)
c100202.graph_c0	Cluster 2	0.174587	0.248588	0.0141225	-0.917422	-0.407078	-0.757698	0.610112	0.706878	0.32791	--	--	Biological Process: proteolysis (GO:0006508);; Molecular Function: peptidase activity (GO:0008233);; Cellular Component: integral component of membrane (GO:0016021);;	--	--	--	--	Uncharacterized membrane protein At1g16860 OS=Arabidopsis thaliana OX=3702 GN=At1g16860 PE=1 SV=1	S	Function unknown	PREDICTED: uncharacterized membrane protein At1g16860-like [Phoenix dactylifera]	biological process: metabolic process (GO:0008152);; molecular function: catalytic activity (GO:0003824);; cellular component: membrane (GO:0016020);; cellular component: membrane part (GO:0044425)	--
c93533.graph_c3	Cluster 2	0.155442	0.328607	0.118712	-0.746261	-0.68955	-0.600219	0.482492	0.485309	0.465468	--	--	Biological Process: proteolysis (GO:0006508);; Biological Process: glutamine metabolic process (GO:0006541);; Molecular Function: omega peptidase activity (GO:0008242);;	K01307|6.98603e-127|pxb:103926865|K01307 gamma-glutamyl hydrolase [EC:3.4.19.9] | (RefSeq) gamma-glutamyl hydrolase 2-like	[H]	Coenzyme transport and metabolism	Peptidase C26;; Glutamine amidotransferase class-I	Gamma-glutamyl hydrolase 1 OS=Arabidopsis thaliana OX=3702 GN=GGH1 PE=2 SV=1	S	Function unknown	unknown [Picea sitchensis]	biological process: metabolic process (GO:0008152);; biological process: cellular process (GO:0009987);; biological process: single-organism process (GO:0044699);; molecular function: catalytic activity (GO:0003824)	Folate biosynthesis (ko00790)
c96679.graph_c2	Cluster 2	0.423305	0.292937	0.17527	-0.63616	-0.755213	-0.743625	0.464684	0.33635	0.442453	--	--	Biological Process: protein polyubiquitination (GO:0000209);; Molecular Function: zinc ion binding (GO:0008270);; Cellular Component: integral component of membrane (GO:0016021);; Biological Process: protein ubiquitination involved in ubiquitin-dependent protein catabolic process (GO:0042787);; Biological Process: proteasome-mediated ubiquitin-dependent protein catabolic process (GO:0043161);; Mo…	K16283|3.5666e-99|atr:18436193|K16283 E3 ubiquitin-protein ligase SDIR1 [EC:2.3.2.27] | (RefSeq) E3 ubiquitin-protein ligase SDIR1	[O]	Posttranslational modification, protein turnover, chaperones	Ring finger domain;; Zinc finger, C3HC4 type (RING finger);; RING-H2 zinc finger domain;; RING-like zinc finger;; Zinc finger, C3HC4 type (RING finger)	E3 ubiquitin-protein ligase SDIR1 OS=Arabidopsis thaliana OX=3702 GN=SDIR1 PE=1 SV=1	O	Posttranslational modification, protein turnover, chaperones	unknown [Picea sitchensis]	biological process: metabolic process (GO:0008152);; biological process: cellular process (GO:0009987);; molecular function: binding (GO:0005488);; cellular component: membrane (GO:0016020);; cellular component: membrane part (GO:0044425);; molecular function: catalytic activity (GO:0003824)	--
c94223.graph_c0	Cluster 2	0.204672	0.0548479	0.567242	-0.594121	-0.432758	-0.181219	0.271786	0.144551	-0.0349988	--	--	Biological Process: protein polyubiquitination (GO:0000209);; Molecular Function: zinc ion binding (GO:0008270);; Biological Process: protein ubiquitination involved in ubiquitin-dependent protein catabolic process (GO:0042787);; Biological Process: proteasome-mediated ubiquitin-dependent protein catabolic process (GO:0043161);; Molecular Function: ubiquitin protein ligase activity (GO:0061630);;	K11982|4.58303e-41|nnu:104592143|K11982 E3 ubiquitin-protein ligase RNF115/126 [EC:2.3.2.27] | (RefSeq) E3 ubiquitin-protein ligase RING1-like	[O]	Posttranslational modification, protein turnover, chaperones	Ring finger domain;; Zinc finger, C3HC4 type (RING finger);; RING-like zinc finger;; RING-type zinc-finger;; Zinc finger, C3HC4 type (RING finger)	E3 ubiquitin-protein ligase RING1-like OS=Arabidopsis thaliana OX=3702 GN=At3g19950 PE=1 SV=1	O	Posttranslational modification, protein turnover, chaperones	PREDICTED: E3 ubiquitin-protein ligase RING1-like [Nelumbo nucifera]	biological process: metabolic process (GO:0008152);; biological process: cellular process (GO:0009987);; molecular function: binding (GO:0005488);; molecular function: catalytic activity (GO:0003824)	--
c92668.graph_c0	Cluster 2	0.357441	-0.0302299	0.209252	-0.649651	-0.664626	-0.554343	0.550171	0.329374	0.452613	[O]	Posttranslational modification, protein turnover, chaperones	Biological Process: protein peptidyl-prolyl isomerization (GO:0000413);; Molecular Function: peptidyl-prolyl cis-trans isomerase activity (GO:0003755);; Molecular Function: FK506 binding (GO:0005528);; Cellular Component: endoplasmic reticulum membrane (GO:0005789);; Biological Process: chaperone-mediated protein folding (GO:0061077);;	--	[O]	Posttranslational modification, protein turnover, chaperones	FKBP-type peptidyl-prolyl cis-trans isomerase	Peptidyl-prolyl cis-trans isomerase FKBP13, chloroplastic OS=Arabidopsis thaliana OX=3702 GN=FKBP13 PE=1 SV=2	O	Posttranslational modification, protein turnover, chaperones	PREDICTED: photosynthetic NDH subunit of lumenal location 4, chloroplastic [Elaeis guineensis]	biological process: metabolic process (GO:0008152);; biological process: cellular process (GO:0009987);; molecular function: catalytic activity (GO:0003824);; molecular function: binding (GO:0005488);; cellular component: cell (GO:0005623);; cellular component: membrane (GO:0016020);; cellular component: organelle (GO:0043226);; cellular component: organelle part (GO:0044422);; cellular component…	--
c94106.graph_c0	Cluster 2	0.234005	0.16492	0.38666	-0.704232	-1.21405	-0.929407	0.705845	0.805119	0.551137	[O]	Posttranslational modification, protein turnover, chaperones	Biological Process: protein peptidyl-prolyl isomerization (GO:0000413);; Molecular Function: peptidyl-prolyl cis-trans isomerase activity (GO:0003755);; Molecular Function: FK506 binding (GO:0005528);; Cellular Component: endoplasmic reticulum membrane (GO:0005789);; Cellular Component: chloroplast (GO:0009507);; Biological Process: chaperone-mediated protein folding (GO:0061077);;	--	[O]	Posttranslational modification, protein turnover, chaperones	FKBP-type peptidyl-prolyl cis-trans isomerase	Peptidyl-prolyl cis-trans isomerase FKBP16-1, chloroplastic OS=Arabidopsis thaliana OX=3702 GN=FKBP16-1 PE=2 SV=1	O	Posttranslational modification, protein turnover, chaperones	unknown [Picea sitchensis]	biological process: metabolic process (GO:0008152);; biological process: cellular process (GO:0009987);; molecular function: catalytic activity (GO:0003824);; molecular function: binding (GO:0005488);; cellular component: cell (GO:0005623);; cellular component: membrane (GO:0016020);; cellular component: organelle (GO:0043226);; cellular component: organelle part (GO:0044422);; cellular component…	--
c94318.graph_c0	Cluster 2	0.128213	0.175201	0.149232	-0.785773	-0.630249	-0.684569	0.625897	0.52292	0.499129	[O]	Posttranslational modification, protein turnover, chaperones	Biological Process: protein peptidyl-prolyl isomerization (GO:0000413);; Molecular Function: peptidyl-prolyl cis-trans isomerase activity (GO:0003755);; Molecular Function: FK506 binding (GO:0005528);; Cellular Component: endoplasmic reticulum membrane (GO:0005789);; Biological Process: chaperone-mediated protein folding (GO:0061077);;	--	[O]	Posttranslational modification, protein turnover, chaperones	FKBP-type peptidyl-prolyl cis-trans isomerase	Peptidyl-prolyl cis-trans isomerase FKBP18, chloroplastic OS=Arabidopsis thaliana OX=3702 GN=FKBP18 PE=1 SV=2	O	Posttranslational modification, protein turnover, chaperones	unknown [Picea sitchensis]	biological process: metabolic process (GO:0008152);; biological process: cellular process (GO:0009987);; molecular function: catalytic activity (GO:0003824);; molecular function: binding (GO:0005488);; cellular component: cell (GO:0005623);; cellular component: membrane (GO:0016020);; cellular component: organelle (GO:0043226);; cellular component: organelle part (GO:0044422);; cellular component…	--
c100502.graph_c0	Cluster 2	0.155191	0.280111	0.0232486	-0.590106	-0.558504	-0.691926	0.419691	0.533478	0.428817	[O]	Posttranslational modification, protein turnover, chaperones	Biological Process: protein peptidyl-prolyl isomerization (GO:0000413);; Molecular Function: peptidyl-prolyl cis-trans isomerase activity (GO:0003755);; Cellular Component: endosome (GO:0005768);; Cellular Component: trans-Golgi network (GO:0005802);; Biological Process: protein folding (GO:0006457);;	--	[O]	Posttranslational modification, protein turnover, chaperones	Cyclophilin type peptidyl-prolyl cis-trans isomerase/CLD	Peptidyl-prolyl cis-trans isomerase CYP23 OS=Arabidopsis thaliana OX=3702 GN=CYP23 PE=2 SV=1	O	Posttranslational modification, protein turnover, chaperones	PREDICTED: peptidyl-prolyl cis-trans isomerase CYP23 [Beta vulgaris subsp. vulgaris]	biological process: metabolic process (GO:0008152);; biological process: cellular process (GO:0009987);; molecular function: catalytic activity (GO:0003824);; cellular component: cell (GO:0005623);; cellular component: organelle (GO:0043226);; cellular component: cell part (GO:0044464);; cellular component: organelle part (GO:0044422)	--
c100814.graph_c0	Cluster 2	0.427227	0.173342	0.317163	-1.0547	-0.791277	-1.04772	0.773481	0.679233	0.523254	--	--	Biological Process: protein N-linked glycosylation (GO:0006487);; Cellular Component: integral component of membrane (GO:0016021);; Biological Process: N-glycan fucosylation (GO:0036071);; Molecular Function: alpha-(1->6)-fucosyltransferase activity (GO:0046921);;	--	--	--	--	--	S	Function unknown	PREDICTED: uncharacterized protein LOC104602839 [Nelumbo nucifera]	biological process: metabolic process (GO:0008152);; biological process: cellular process (GO:0009987);; biological process: single-organism process (GO:0044699);; cellular component: membrane (GO:0016020);; cellular component: membrane part (GO:0044425);; molecular function: catalytic activity (GO:0003824)	--
c93509.graph_c0	Cluster 2	0.293125	0.144533	0.253551	-0.692824	-0.531147	-0.687897	0.515162	0.22858	0.476918	[O]	Posttranslational modification, protein turnover, chaperones	Biological Process: protein folding (GO:0006457);; Cellular Component: chloroplast (GO:0009507);;	--	[O]	Posttranslational modification, protein turnover, chaperones	DnaJ domain;; Snf7	Vacuolar protein sorting-associated protein 2 homolog 1 OS=Arabidopsis thaliana OX=3702 GN=VPS2.1 PE=1 SV=2	O	Posttranslational modification, protein turnover, chaperones	DnaJ domain [Macleaya cordata]	biological process: cellular process (GO:0009987);; cellular component: cell (GO:0005623);; cellular component: organelle (GO:0043226);; cellular component: cell part (GO:0044464)	--
c83699.graph_c0	Cluster 2	0.374147	0.311215	0.64959	-0.81348	-0.452024	-0.764237	0.671231	-0.221854	0.245413	--	--	Biological Process: primary metabolic process (GO:0044238);; Biological Process: cellular macromolecule metabolic process (GO:0044260);; Biological Process: regulation of cellular process (GO:0050794);;	--	--	--	--	NAC domain-containing protein 7 OS=Arabidopsis thaliana OX=3702 GN=NAC007 PE=1 SV=2	S	Function unknown	PREDICTED: NAC domain-containing protein 7 [Nelumbo nucifera]	biological process: metabolic process (GO:0008152);; biological process: cellular process (GO:0009987);; biological process: biological regulation (GO:0065007)	--
c83769.graph_c0	Cluster 2	0.0731602	0.166496	0.227331	-0.674289	-0.570847	-0.572731	0.365622	0.477309	0.507949	[P]	Inorganic ion transport and metabolism	Biological Process: post-embryonic development (GO:0009791);; Biological Process: response to stimulus (GO:0050896);;	K00434|2.93744e-119|vvi:100247405|K00434 L-ascorbate peroxidase [EC:1.11.1.11] | (RefSeq) L-ascorbate peroxidase-like	--	--	Peroxidase	Putative L-ascorbate peroxidase 6 OS=Arabidopsis thaliana OX=3702 GN=APX6 PE=2 SV=1	P	Inorganic ion transport and metabolism	PREDICTED: putative L-ascorbate peroxidase 6 isoform X1 [Vitis vinifera]	biological process: multicellular organismal process (GO:0032501);; biological process: developmental process (GO:0032502);; biological process: single-organism process (GO:0044699);; biological process: response to stimulus (GO:0050896)	Ascorbate and aldarate metabolism (ko00053);; Glutathione metabolism (ko00480)
c88605.graph_c0	Cluster 2	-0.52855	-0.196387	-0.438069	-0.320233	-0.253118	-0.0823364	0.687827	0.615729	0.515137	[M]	Cell wall/membrane/envelope biogenesis	Biological Process: polysaccharide biosynthetic process (GO:0000271);; Cellular Component: Golgi apparatus (GO:0005794);; Molecular Function: transferase activity, transferring glycosyl groups (GO:0016757);;	--	--	--	Glycosyl transferase family 8	Probable galacturonosyltransferase-like 6 OS=Arabidopsis thaliana OX=3702 GN=GATL6 PE=2 SV=1	O	Posttranslational modification, protein turnover, chaperones	Glycosyltransferase 8 domain-containing protein 1 [Cajanus cajan]	biological process: metabolic process (GO:0008152);; biological process: single-organism process (GO:0044699);; cellular component: cell (GO:0005623);; cellular component: organelle (GO:0043226);; cellular component: cell part (GO:0044464);; molecular function: catalytic activity (GO:0003824)	--
c89071.graph_c0	Cluster 2	0.267817	0.286079	0.154762	-0.637352	-0.645982	-0.532282	0.369801	0.206816	0.530341	--	--	Biological Process: phosphate-containing compound metabolic process (GO:0006796);; Molecular Function: kinase activity (GO:0016301);; Molecular Function: phosphotransferase activity, alcohol group as acceptor (GO:0016773);;	--	--	--	Inositol 1, 3, 4-trisphosphate 5/6-kinase	Inositol-tetrakisphosphate 1-kinase 6 OS=Oryza sativa subsp. indica OX=39946 GN=ITPK6 PE=3 SV=1	S	Function unknown	PREDICTED: inositol-tetrakisphosphate 1-kinase 6 isoform X2 [Phoenix dactylifera]	biological process: metabolic process (GO:0008152);; biological process: cellular process (GO:0009987);; molecular function: catalytic activity (GO:0003824)	--
c101994.graph_c1	Cluster 2	-0.220022	-0.186963	-0.173024	-0.498424	-0.392337	-0.441618	0.387064	0.572241	0.953085	[R]	General function prediction only	Biological Process: organic substance metabolic process (GO:0071704);;	K01183|1.17012e-105|mus:103988682|K01183 chitinase [EC:3.2.1.14] | (RefSeq) chitinase 6	[R]	General function prediction only	Chitinase class I;; Chitin recognition protein	Endochitinase EP3 OS=Arabidopsis thaliana OX=3702 GN=EP3 PE=1 SV=1	G	Carbohydrate transport and metabolism	PREDICTED: chitinase 6-like [Elaeis guineensis]	biological process: metabolic process (GO:0008152)	Amino sugar and nucleotide sugar metabolism (ko00520)
c102791.graph_c1	Cluster 2	-0.656612	-0.656612	-0.656612	-0.656612	-0.656612	-0.656612	1.32889	1.44772	1.16306	--	--	Biological Process: nucleic acid-templated transcription (GO:0097659);;	--	--	--	RNA dependent RNA polymerase	--	--	--	unknown [Picea sitchensis]	biological process: metabolic process (GO:0008152);; biological process: cellular process (GO:0009987)	--
c98121.graph_c2	Cluster 2	-0.3707	0.187825	0.158951	-0.29684	-0.273037	-0.543435	0.535067	0.331035	0.271134	[L]	Replication, recombination and repair	Biological Process: nucleic acid metabolic process (GO:0090304);;	--	--	--	MutS domain V	DNA mismatch repair protein MSH2 OS=Arabidopsis thaliana OX=3702 GN=MSH2 PE=1 SV=1	L	Replication, recombination and repair	PREDICTED: endonuclease MutS2 [Solanum tuberosum]	biological process: metabolic process (GO:0008152);; biological process: cellular process (GO:0009987)	--
c87959.graph_c0	Cluster 2	0.411007	0.328076	0.327232	-0.645844	-0.803972	-0.827831	0.441424	0.401739	0.36817	--	--	Biological Process: microtubule-based process (GO:0007017);; Molecular Function: ATPase activity (GO:0016887);; Cellular Component: dynein complex (GO:0030286);; Cellular Component: motile cilium (GO:0031514);;	K10418|5.51887e-44|smo:SELMODRAFT_135325|K10418 dynein light chain LC8-type | (RefSeq) hypothetical protein	[Z]	Cytoskeleton	Dynein light chain type 1	Dynein 8 kDa light chain, flagellar outer arm OS=Chlamydomonas reinhardtii OX=3055 PE=1 SV=1	S	Function unknown	hypothetical protein SELMODRAFT_131219 [Selaginella moellendorffii]	biological process: cellular process (GO:0009987);; molecular function: catalytic activity (GO:0003824);; cellular component: cell (GO:0005623);; cellular component: macromolecular complex (GO:0032991);; cellular component: organelle (GO:0043226);; cellular component: organelle part (GO:0044422);; cellular component: cell part (GO:0044464)	--
c101889.graph_c1	Cluster 2	0.226207	0.348463	0.117529	-0.598426	-0.476279	-0.418876	0.226207	0.232735	0.342439	--	--	Biological Process: microtubule cytoskeleton organization (GO:0000226);; Molecular Function: GTPase activator activity (GO:0005096);; Cellular Component: microtubule (GO:0005874);; Biological Process: tubulin complex assembly (GO:0007021);; Biological Process: post-chaperonin tubulin folding pathway (GO:0007023);; Biological Process: positive regulation of GTPase activity (GO:0043547);; Molecular…	--	[O]	Posttranslational modification, protein turnover, chaperones	Tubulin folding cofactor D C terminal;; HEAT repeat	Tubulin-folding cofactor D OS=Arabidopsis thaliana OX=3702 GN=TFCD PE=2 SV=1	OZ	--	Beta-tubulin folding cofactor D [Handroanthus impetiginosus]	biological process: cellular process (GO:0009987);; biological process: cellular component organization or biogenesis (GO:0071840);; molecular function: molecular function regulator (GO:0098772);; biological process: biological regulation (GO:0065007);; cellular component: cell (GO:0005623);; cellular component: organelle (GO:0043226);; cellular component: organelle part (GO:0044422);; cellular c…	--
c103154.graph_c0	Cluster 2	-0.231658	-0.0559779	-0.0744742	-0.882993	-0.467956	-0.803704	0.597769	0.920864	0.99813	[G]	Carbohydrate transport and metabolism	Biological Process: metabolic process (GO:0008152);; Molecular Function: transferase activity, transferring hexosyl groups (GO:0016758);;	--	[GC]	--	UDP-glucoronosyl and UDP-glucosyl transferase	UDP-glycosyltransferase 79A6 OS=Glycine max OX=3847 GN=FG2 PE=1 SV=1	S	Function unknown	unknown [Picea sitchensis]	biological process: metabolic process (GO:0008152);; molecular function: catalytic activity (GO:0003824)	--
c90501.graph_c0	Cluster 2	0.323612	0.135911	0.713769	-0.72245	-0.420482	-0.784329	-0.182225	0.680839	0.255355	--	--	Biological Process: metabolic process (GO:0008152);; Molecular Function: transferase activity, transferring hexosyl groups (GO:0016758);;	--	[GC]	--	--	UDP-glycosyltransferase 90A1 OS=Arabidopsis thaliana OX=3702 GN=UGT90A1 PE=2 SV=1	S	Function unknown	hypothetical protein 0_1621_01, partial [Pinus taeda]	biological process: metabolic process (GO:0008152);; molecular function: catalytic activity (GO:0003824)	--
c92662.graph_c0	Cluster 2	-0.0888961	0.341804	0.10654	-0.715081	-0.665754	-0.580432	0.55837	0.735198	0.308251	[J]	Translation, ribosomal structure and biogenesis	Biological Process: metabolic process (GO:0008152);; Molecular Function: transferase activity (GO:0016740);;	--	[J]	Translation, ribosomal structure and biogenesis	16S rRNA methyltransferase RsmB/F;; Methyltransferase domain	--	J	Translation, ribosomal structure and biogenesis	S-adenosyl-L-methionine-dependent methyltransferase superfamily protein, partial [Ginkgo biloba]	biological process: metabolic process (GO:0008152);; molecular function: catalytic activity (GO:0003824)	--
c96923.graph_c0	Cluster 2	-0.376505	-0.708349	-0.521936	-0.511047	-0.879829	-0.426778	0.992091	1.25385	1.1785	[E]	Amino acid transport and metabolism	Biological Process: metabolic process (GO:0008152);; Molecular Function: oxidoreductase activity, acting on the CH-NH group of donors, oxygen as acceptor (GO:0016647);;	K13366|0|atr:18440865|K13366 polyamine oxidase [EC:1.5.3.14 1.5.3.16 1.5.3.-] | (RefSeq) polyamine oxidase 1	[Q]	Secondary metabolites biosynthesis, transport and catabolism	Flavin containing amine oxidoreductase;; NAD(P)-binding Rossmann-like domain;; FAD binding domain	Polyamine oxidase 1 OS=Arabidopsis thaliana OX=3702 GN=PAO1 PE=1 SV=1	S	Function unknown	polyamine oxidase 1 isoform X1 [Amborella trichopoda]	biological process: metabolic process (GO:0008152);; molecular function: catalytic activity (GO:0003824);; biological process: single-organism process (GO:0044699)	Arginine and proline metabolism (ko00330);; beta-Alanine metabolism (ko00410)
c100117.graph_c0	Cluster 2	0.320358	0.370291	0.396867	-0.738733	-0.790106	-0.69628	0.415239	0.430645	0.291718	[R]	General function prediction only	Biological Process: metabolic process (GO:0008152);; Molecular Function: oxidoreductase activity (GO:0016491);;	--	--	--	WD domain, G-beta repeat;; Anaphase-promoting complex subunit 4 WD40 domain	Protein SPA1-RELATED 3 OS=Arabidopsis thaliana OX=3702 GN=SPA3 PE=1 SV=1	T	Signal transduction mechanisms	Protein kinase domain [Macleaya cordata]	biological process: metabolic process (GO:0008152);; molecular function: catalytic activity (GO:0003824);; biological process: single-organism process (GO:0044699)	--
c66521.graph_c1	Cluster 2	0.537599	0.47836	0.328275	-1.08517	-0.812587	-0.66217	0.328275	0.491261	0.396152	--	--	Biological Process: metabolic process (GO:0008152);; Molecular Function: methyltransferase activity (GO:0008168);;	--	--	--	Methyltransferase domain	--	S	Function unknown	hypothetical protein 0_12766_01, partial [Pinus taeda]	biological process: metabolic process (GO:0008152);; molecular function: catalytic activity (GO:0003824)	--
c99901.graph_c1	Cluster 2	-0.538724	-0.473747	-1.11182	-0.587783	-0.408041	-0.428398	1.18473	1.18562	1.17816	--	--	Biological Process: metabolic process (GO:0008152);; Molecular Function: hydrolase activity, acting on glycosyl bonds (GO:0016798);;	K01183|2.06339e-128|egu:105047536|K01183 chitinase [EC:3.2.1.14] | (RefSeq) acidic endochitinase	[M]	Cell wall/membrane/envelope biogenesis	Glycosyl hydrolases family 18	Acidic endochitinase SE2 OS=Beta vulgaris OX=161934 GN=SE2 PE=1 SV=1	G	Carbohydrate transport and metabolism	PREDICTED: acidic endochitinase [Elaeis guineensis]	biological process: metabolic process (GO:0008152);; molecular function: catalytic activity (GO:0003824)	Amino sugar and nucleotide sugar metabolism (ko00520)
c101681.graph_c0	Cluster 2	0.0996446	0.422993	0.202493	-0.646828	-0.577007	-0.599907	0.241664	0.335176	0.521772	[I]	Lipid transport and metabolism	Biological Process: metabolic process (GO:0008152);; Molecular Function: hydrolase activity (GO:0016787);;	K01115|0|egu:105060163|K01115 phospholipase D1/2 [EC:3.1.4.4] | (RefSeq) phospholipase D alpha 1-like	[I]	Lipid transport and metabolism	Phospholipase D C terminal;; Phospholipase D Active site motif;; C2 domain;; PLD-like domain	Phospholipase D alpha 1 OS=Ricinus communis OX=3988 GN=PLD1 PE=1 SV=1	I	Lipid transport and metabolism	PREDICTED: phospholipase D alpha 1-like [Elaeis guineensis]	biological process: metabolic process (GO:0008152);; molecular function: catalytic activity (GO:0003824)	Glycerophospholipid metabolism (ko00564);; Ether lipid metabolism (ko00565);; Endocytosis (ko04144)
c92368.graph_c0	Cluster 2	0.33998	0.123772	0.376692	-0.401951	-0.491748	-0.377289	0.286962	-0.0311137	0.174696	[C]	Energy production and conversion	Biological Process: metabolic process (GO:0008152);; Cellular Component: membrane (GO:0016020);; Molecular Function: oxidoreductase activity (GO:0016491);;	K00279|0|nnu:104613458|K00279 cytokinin dehydrogenase [EC:1.5.99.12] | (RefSeq) cytokinin dehydrogenase 9-like	[C]	Energy production and conversion	Cytokinin dehydrogenase 1, FAD and cytokinin binding;; FAD binding domain	Cytokinin dehydrogenase 6 OS=Arabidopsis thaliana OX=3702 GN=CKX6 PE=2 SV=2	C	Energy production and conversion	CKX4 [Pinus tabuliformis]	biological process: metabolic process (GO:0008152);; cellular component: membrane (GO:0016020);; molecular function: catalytic activity (GO:0003824);; biological process: single-organism process (GO:0044699)	Zeatin biosynthesis (ko00908)
c100080.graph_c0	Cluster 2	0.424557	0.457985	0.264092	-0.940111	-0.64941	-0.749522	0.456113	0.462964	0.273333	[R]	General function prediction only	Biological Process: metabolic process (GO:0008152);; Cellular Component: integral component of membrane (GO:0016021);; Molecular Function: hydrolase activity (GO:0016787);;	K14664|2.66159e-168|mus:103988503|K14664 IAA-amino acid hydrolase [EC:3.5.1.-] | (RefSeq) IAA-amino acid hydrolase ILR1-like 7	--	--	Peptidase family M20/M25/M40;; Peptidase dimerisation domain	IAA-amino acid hydrolase ILR1-like 7 OS=Oryza sativa subsp. japonica OX=39947 GN=ILL7 PE=2 SV=1	E	Amino acid transport and metabolism	unknown [Picea sitchensis]	biological process: metabolic process (GO:0008152);; cellular component: membrane (GO:0016020);; cellular component: membrane part (GO:0044425);; molecular function: catalytic activity (GO:0003824)	--
c102630.graph_c1	Cluster 2	0.058245	0.197453	0.123938	-0.700506	-0.757143	-0.711791	0.572466	0.606535	0.610804	[IQ]	Lipid transport and metabolism ;; Secondary metabolites biosynthesis, transport and catabolism	Biological Process: metabolic process (GO:0008152);; Biological Process: protein transport (GO:0015031);; Cellular Component: integral component of membrane (GO:0016021);; Molecular Function: ligase activity (GO:0016874);;	K10526|0|atr:105421799|K10526 OPC-8:0 CoA ligase 1 [EC:6.2.1.-] | (RefSeq) 4-coumarate--CoA ligase-like 5	[I]	Lipid transport and metabolism	AMP-binding enzyme;; AMP-binding enzyme C-terminal domain	4-coumarate--CoA ligase-like 5 OS=Arabidopsis thaliana OX=3702 GN=4CLL5 PE=1 SV=2	IQ	--	phenylalanoyl CoA ligase [Taxus baccata]	biological process: metabolic process (GO:0008152);; biological process: localization (GO:0051179);; cellular component: membrane (GO:0016020);; cellular component: membrane part (GO:0044425);; molecular function: catalytic activity (GO:0003824)	alpha-Linolenic acid metabolism (ko00592)
c101851.graph_c0	Cluster 2	-0.0851038	0.105719	0.0928945	-0.330756	-0.0209734	-0.41068	0.198429	0.383572	0.0668993	[L]	Replication, recombination and repair	Biological Process: metabolic process (GO:0008152);;	--	--	--	RRM in Demeter	Protein ROS1 OS=Arabidopsis thaliana OX=3702 GN=ROS1 PE=1 SV=2	L	Replication, recombination and repair	PREDICTED: protein ROS1-like, partial [Nicotiana tabacum]	biological process: metabolic process (GO:0008152)	--
c91424.graph_c0	Cluster 2	0.398872	0.218909	0.133549	-0.351877	-0.717749	-0.608004	0.277285	0.394292	0.254723	--	--	Biological Process: metabolic process (GO:0008152);;	--	--	--	--	--	--	--	predicted protein [Physcomitrella patens]	biological process: metabolic process (GO:0008152)	--
c93477.graph_c0	Cluster 2	0.317345	0.260045	0.373049	-0.63828	-0.881575	-0.694432	0.468977	0.354519	0.440353	[E]	Amino acid transport and metabolism	Biological Process: lysine biosynthetic process via diaminopimelate (GO:0009089);; Molecular Function: L,L-diaminopimelate aminotransferase activity (GO:0010285);; Molecular Function: pyridoxal phosphate binding (GO:0030170);;	K10206|0|gra:105795486|K10206 LL-diaminopimelate aminotransferase [EC:2.6.1.83] | (RefSeq) LL-diaminopimelate aminotransferase, chloroplastic	[E]	Amino acid transport and metabolism	Aminotransferase class I and II;; Aminotransferase class I and II	LL-diaminopimelate aminotransferase, chloroplastic OS=Arabidopsis thaliana OX=3702 GN=DAP PE=1 SV=1	E	Amino acid transport and metabolism	unknown [Picea sitchensis]	biological process: metabolic process (GO:0008152);; biological process: cellular process (GO:0009987);; biological process: single-organism process (GO:0044699);; molecular function: catalytic activity (GO:0003824);; molecular function: binding (GO:0005488)	Lysine biosynthesis (ko00300);; Biosynthesis of amino acids (ko01230)
c94857.graph_c0	Cluster 2	0.24004	0.32723	0.303699	-0.460206	-0.67423	-0.989602	0.446181	0.440798	0.366088	[H]	Coenzyme transport and metabolism	Biological Process: lipoate biosynthetic process (GO:0009107);; Biological Process: protein lipoylation (GO:0009249);; Cellular Component: chloroplast (GO:0009507);; Molecular Function: lipoate synthase activity (GO:0016992);; Molecular Function: 4 iron, 4 sulfur cluster binding (GO:0051539);;	K03644|0|atr:18435891|K03644 lipoyl synthase [EC:2.8.1.8] | (RefSeq) lipoyl synthase, chloroplastic	[H]	Coenzyme transport and metabolism	Radical SAM superfamily;; N-terminal domain of lipoyl synthase of Radical_SAM family	Lipoyl synthase, chloroplastic OS=Ricinus communis OX=3988 GN=LIP1P PE=3 SV=1	H	Coenzyme transport and metabolism	lipoyl synthase, chloroplastic isoform X1 [Amborella trichopoda]	biological process: metabolic process (GO:0008152);; biological process: cellular process (GO:0009987);; biological process: single-organism process (GO:0044699);; cellular component: cell (GO:0005623);; cellular component: organelle (GO:0043226);; cellular component: cell part (GO:0044464);; molecular function: catalytic activity (GO:0003824);; molecular function: binding (GO:0005488)	Lipoic acid metabolism (ko00785)
c96595.graph_c0	Cluster 2	0.322919	0.191322	0.293017	-0.401769	-0.0364843	-0.464233	0.107906	-0.0945873	0.0819104	[I]	Lipid transport and metabolism	Biological Process: lipid metabolic process (GO:0006629);; Molecular Function: hydrolase activity (GO:0016787);;	--	[I]	Lipid transport and metabolism	Lipase (class 3)	Phospholipase A1-II 1 OS=Oryza sativa subsp. japonica OX=39947 GN=Os01g0651100 PE=3 SV=2	S	Function unknown	unknown [Picea sitchensis]	biological process: metabolic process (GO:0008152);; biological process: single-organism process (GO:0044699);; molecular function: catalytic activity (GO:0003824)	--
c101935.graph_c1	Cluster 2	0.411061	0.268134	0.414024	-0.849528	-0.947859	-0.896479	0.534984	0.504379	0.561283	[S]	Function unknown	Biological Process: lipid metabolic process (GO:0006629);; Molecular Function: glycerophosphodiester phosphodiesterase activity (GO:0008889);;	K01126|0|pper:PRUPE_ppa006823mg|K01126 glycerophosphoryl diester phosphodiesterase [EC:3.1.4.46] | (RefSeq) hypothetical protein	[C]	Energy production and conversion	Glycerophosphoryl diester phosphodiesterase family	Glycerophosphodiester phosphodiesterase GDPD6 OS=Arabidopsis thaliana OX=3702 GN=GDPD6 PE=2 SV=1	C	Energy production and conversion	unknown [Picea sitchensis]	biological process: metabolic process (GO:0008152);; biological process: single-organism process (GO:0044699);; molecular function: catalytic activity (GO:0003824)	Glycerophospholipid metabolism (ko00564)
c92973.graph_c1	Cluster 2	-0.0519522	-0.148168	0.172655	-0.384911	-0.762446	-0.61002	0.606925	0.632891	0.545026	[I]	Lipid transport and metabolism	Biological Process: lipid metabolic process (GO:0006629);; Cellular Component: chloroplast (GO:0009507);; Cellular Component: integral component of membrane (GO:0016021);;	K10255|0|nnu:104603306|K10255 acyl-lipid omega-6 desaturase (Delta-12 desaturase) [EC:1.14.19.23 1.14.19.45] | (RefSeq) omega-6 fatty acid desaturase, chloroplastic-like	--	--	Fatty acid desaturase	Omega-6 fatty acid desaturase, chloroplastic OS=Brassica napus OX=3708 PE=1 SV=1	I	Lipid transport and metabolism	unknown [Picea sitchensis]	biological process: metabolic process (GO:0008152);; biological process: single-organism process (GO:0044699);; cellular component: cell (GO:0005623);; cellular component: organelle (GO:0043226);; cellular component: cell part (GO:0044464);; cellular component: membrane (GO:0016020);; cellular component: membrane part (GO:0044425)	--
c100183.graph_c2	Cluster 2	0.270757	0.0175417	0.183734	-0.289782	-0.575833	-0.563233	0.557061	0.0670103	0.332744	[S]	Function unknown	Biological Process: ion transport (GO:0006811);; Cellular Component: membrane (GO:0016020);; Biological Process: transmembrane transport (GO:0055085);;	--	[P]	Inorganic ion transport and metabolism	Citrate transporter	Sodium/sulfate cotransporter 1 OS=Chlamydomonas reinhardtii OX=3055 GN=SLT1 PE=2 SV=1	P	Inorganic ion transport and metabolism	hypothetical protein AXG93_2015s1060 [Marchantia polymorpha subsp. ruderalis]	biological process: localization (GO:0051179);; cellular component: membrane (GO:0016020)	--
c101506.graph_c0	Cluster 2	0.388269	0.435595	0.473437	-0.746017	-0.787219	-0.694847	0.338435	0.346749	0.245596	--	--	Biological Process: Group II intron splicing (GO:0000373);; Molecular Function: RNA binding (GO:0003723);;	--	--	--	CRS1 / YhbY (CRM) domain	CRS2-associated factor 1, chloroplastic OS=Oryza sativa subsp. japonica OX=39947 GN=Os01g0495900 PE=2 SV=1	A	RNA processing and modification	RNA-binding [Macleaya cordata]	biological process: metabolic process (GO:0008152);; biological process: cellular process (GO:0009987);; molecular function: binding (GO:0005488)	--
[truncated: 2,305 more rows]
