# Supplementary material for: De novo transcriptome analysis provides insights into the salt tolerance of Podocarpus macrophyllus under salinity stress
Source: BMC Plant Biol. 2021 Oct 25;21:489. doi: 10.1186/s12870-021-03274-1 (PMC8543971; doi:10.1186/s12870-021-03274-1)
Supplement: Supplementary file 4 — Additional file 4: Supplementary Dataset 3. Transcription factors which were predicted in the assembly transcriptome of P. macrophyllus. [file 12870_2021_3274_MOESM4_ESM.xlsx]

## Sheet: Suppl_Dataset3
Supplementary Dataset 3. Transcription factors which were predicted in the assembly transcriptome of P. macrophyllus.
Unigene ID	Transcription factor family	Type
c100001.graph_c0	HB-BELL	TF
c100042.graph_c1	MYB-related	TF
c100046.graph_c0	SET	TR
c100064.graph_c0	mTERF	TR
c100098.graph_c1	GARP-G2-like	TF
c100113.graph_c0	C2C2-GATA	TF
c100143.graph_c0	MYB	TF
c100149.graph_c0	C2H2	TF
c100152.graph_c1	GARP-G2-like	TF
c100175.graph_c1	PHD	TR
c100178.graph_c1	DDT	TR
c100199.graph_c1	GRAS	TF
c100209.graph_c2	NAC	TF
c100221.graph_c0	GRAS	TF
c100242.graph_c0	GRAS	TF
c100258.graph_c0	bHLH	TF
c100263.graph_c1	B3	TF
c100274.graph_c0	PHD	TR
c100307.graph_c1	PHD	TR
c100322.graph_c0	SNF2	TR
c100346.graph_c0	C2H2	TF
c100381.graph_c0	IWS1	TR
c100392.graph_c0	GARP-G2-like	TF
c100396.graph_c0	HSF	TF
c100399.graph_c0	MADS-MIKC	TF
c100400.graph_c1	C3H	TF
c100414.graph_c4	bHLH	TF
c100441.graph_c0	IWS1	TR
c100446.graph_c0	C2H2	TF
c100449.graph_c1	RWP-RK	TF
c100467.graph_c0	IWS1	TR
c100475.graph_c1	bZIP	TF
c100508.graph_c0	GRF	TF
c100528.graph_c0	TAZ	TR
c100588.graph_c2	MYB-related	TF
c100614.graph_c0	mTERF	TR
c100625.graph_c0	AP2/ERF-ERF	TF
c100628.graph_c0	LOB	TF
c100631.graph_c0	bZIP	TF
c100650.graph_c0	HB-HD-ZIP	TF
c100651.graph_c0	NF-X1	TF
c100659.graph_c0	C3H	TF
c100669.graph_c0	NAC	TF
c100676.graph_c0	Others	TR
c100684.graph_c1	AP2/ERF-ERF	TF
c100712.graph_c0	B3-ARF	TF
c100732.graph_c0	mTERF	TR
c100760.graph_c0	WRKY	TF
c100776.graph_c0	SBP	TF
c100789.graph_c0	C2C2-Dof	TF
c100795.graph_c0	PHD	TR
c100833.graph_c0	TAZ	TR
c100845.graph_c0	HB-BELL	TF
c100851.graph_c0	AP2/ERF-ERF	TF
c100852.graph_c0	PHD	TR
c100871.graph_c0	CPP	TF
c100874.graph_c2	PHD	TR
c100875.graph_c1	C2C2-Dof	TF
c100891.graph_c0	PHD	TR
c100915.graph_c1	TCP	TF
c100946.graph_c0	HB-HD-ZIP	TF
c100957.graph_c0	NAC	TF
c100968.graph_c0	Rcd1-like	TR
c101014.graph_c0	mTERF	TR
c101027.graph_c0	zf-HD	TF
c101042.graph_c4	PHD	TR
c101054.graph_c0	WRKY	TF
c101099.graph_c0	Others	TR
c101128.graph_c1	GRAS	TF
c101133.graph_c1	mTERF	TR
c101133.graph_c2	EIL	TF
c101169.graph_c1	MYB	TF
c101174.graph_c1	HB-other	TF
c101194.graph_c0	SWI/SNF-BAF60b	TR
c101202.graph_c0	IWS1	TR
c101203.graph_c1	TUB	TF
c101208.graph_c0	SET	TR
c101222.graph_c0	bHLH	TF
c101242.graph_c2	HB-other	TF
c101258.graph_c0	Others	TR
c101260.graph_c0	bZIP	TF
c101271.graph_c0	Others	TR
c101282.graph_c0	SET	TR
c101296.graph_c2	DDT	TR
c101313.graph_c0	Others	TR
c101337.graph_c0	SET	TR
c101349.graph_c0	NF-YB	TF
c101361.graph_c3	Trihelix	TF
c101370.graph_c1	PHD	TR
c101385.graph_c0	SET	TR
c101389.graph_c0	AP2/ERF-ERF	TF
c101391.graph_c4	SET	TR
c101392.graph_c0	PHD	TR
c101402.graph_c0	TUB	TF
c101417.graph_c0	PHD	TR
c101451.graph_c1	bHLH	TF
c101457.graph_c0	PHD	TR
c101462.graph_c0	SBP	TF
c101465.graph_c0	Others	TR
c101469.graph_c0	bHLH	TF
c101519.graph_c0	TCP	TF
c101531.graph_c0	bHLH	TF
c101565.graph_c0	TRAF	TR
c101567.graph_c1	MYB-related	TF
c101569.graph_c0	Trihelix	TF
c101589.graph_c0	Others	TR
c101617.graph_c0	C2H2	TF
c101621.graph_c0	MYB-related	TF
c101639.graph_c1	HMG	TR
c101641.graph_c0	SET	TR
c101653.graph_c0	RWP-RK	TF
c101657.graph_c0	CAMTA	TF
c101684.graph_c0	GARP-G2-like	TF
c101696.graph_c0	bHLH	TF
c101698.graph_c2	MADS-M-type	TF
c101710.graph_c0	MADS-MIKC	TF
c101729.graph_c0	Others	TR
c101734.graph_c0	C3H	TF
c101739.graph_c1	MYB	TF
c101750.graph_c0	GeBP	TF
c101766.graph_c0	Others	TR
c101800.graph_c1	Jumonji	TR
c101814.graph_c0	C2H2	TF
c101846.graph_c2	AUX/IAA	TR
c101850.graph_c3	MYB-related	TF
c101865.graph_c1	MYB	TF
c101876.graph_c0	C2C2-CO-like	TF
c101881.graph_c0	SNF2	TR
c101886.graph_c0	MYB	TF
c101887.graph_c0	MYB	TF
c101898.graph_c0	SNF2	TR
c101900.graph_c0	MYB	TF
c101904.graph_c0	Trihelix	TF
c101938.graph_c0	GARP-G2-like	TF
c101946.graph_c1	MYB-related	TF
c101960.graph_c1	SET	TR
c101973.graph_c1	AP2/ERF-ERF	TF
c101982.graph_c1	mTERF	TR
c102031.graph_c1	TRAF	TR
c102067.graph_c2	bHLH	TF
c102093.graph_c0	C3H	TF
c102095.graph_c1	Tify	TF
c102103.graph_c0	SWI/SNF-SWI3	TR
c102124.graph_c0	B3-ARF	TF
c102130.graph_c0	bZIP	TF
c102147.graph_c0	HB-other	TF
c102179.graph_c0	RWP-RK	TF
c102203.graph_c0	GARP-G2-like	TF
c102204.graph_c1	C3H	TF
c102205.graph_c1	TCP	TF
c102216.graph_c0	C2C2-CO-like	TF
c102225.graph_c1	IWS1	TR
c102240.graph_c0	mTERF	TR
c102258.graph_c2	NF-YA	TF
c102319.graph_c0	C3H	TF
c102328.graph_c1	TRAF	TR
c102336.graph_c1	SET	TR
c102404.graph_c1	B3	TF
c102409.graph_c1	bZIP	TF
c102410.graph_c0	HMG	TR
c102426.graph_c1	SET	TR
c102473.graph_c1	NAC	TF
c102478.graph_c0	MYB	TF
c102484.graph_c0	PHD	TR
c102501.graph_c0	SET	TR
c102513.graph_c0	SNF2	TR
c102525.graph_c0	C3H	TF
c102527.graph_c0	bHLH	TF
c102529.graph_c0	C2H2	TF
c102592.graph_c3	C2H2	TF
c102600.graph_c0	NAC	TF
c102600.graph_c1	NAC	TF
c102621.graph_c0	MYB-related	TF
c102621.graph_c3	MYB	TF
c102640.graph_c3	Jumonji	TR
c102654.graph_c0	B3-ARF	TF
c102662.graph_c0	PHD	TR
c102663.graph_c0	GARP-G2-like	TF
c102707.graph_c0	mTERF	TR
c102722.graph_c0	NAC	TF
c102744.graph_c0	Pseudo ARR-B	TR
c102771.graph_c0	Others	TR
c102776.graph_c2	Others	TR
c102834.graph_c0	SET	TR
c102850.graph_c1	EIL	TF
c102885.graph_c0	bHLH	TF
c102913.graph_c0	MYB	TF
c102934.graph_c1	NAC	TF
c102942.graph_c0	SNF2	TR
c102950.graph_c0	Others	TR
c102968.graph_c0	TUB	TF
c102968.graph_c2	TUB	TF
c102983.graph_c0	GARP-G2-like	TF
c103020.graph_c0	MYB-related	TF
c103031.graph_c0	GNAT	TR
c103047.graph_c0	MYB-related	TF
c103068.graph_c0	mTERF	TR
c103068.graph_c1	mTERF	TR
c103077.graph_c0	Jumonji	TR
c103094.graph_c0	SET	TR
c103111.graph_c0	mTERF	TR
c103118.graph_c0	SNF2	TR
c103141.graph_c1	GNAT	TR
c103151.graph_c0	NF-YA	TF
c103209.graph_c0	NF-YC	TF
c103239.graph_c0	C2H2	TF
c103245.graph_c0	C3H	TF
c103267.graph_c0	HSF	TF
c103326.graph_c0	HB-HD-ZIP	TF
c103419.graph_c0	HSF	TF
c103530.graph_c0	bHLH	TF
c103564.graph_c0	GNAT	TR
c103655.graph_c0	CSD	TF
c103785.graph_c0	MBF1	TR
c103840.graph_c0	bHLH	TF
c103873.graph_c0	MADS-MIKC	TF
c103891.graph_c0	C2H2	TF
c103915.graph_c0	NF-YB	TF
c104222.graph_c0	TRAF	TR
c104610.graph_c0	GNAT	TR
c104625.graph_c0	GNAT	TR
c104725.graph_c0	LOB	TF
c104744.graph_c0	MADS-M-type	TF
c104798.graph_c0	B3	TF
c104863.graph_c0	AP2/ERF-ERF	TF
c105059.graph_c0	AP2/ERF-ERF	TF
c105157.graph_c0	MADS-M-type	TF
c105330.graph_c0	PHD	TR
c105331.graph_c0	C2H2	TF
c105364.graph_c0	CSD	TF
c105382.graph_c0	TUB	TF
c105532.graph_c0	MYB-related	TF
c105549.graph_c0	DBB	TF
c105615.graph_c0	C2H2	TF
c105636.graph_c0	C2C2-YABBY	TF
c105738.graph_c0	SBP	TF
c105825.graph_c0	B3	TF
c105874.graph_c0	C2H2	TF
c105917.graph_c0	HMG	TR
c105946.graph_c0	C2H2	TF
c106169.graph_c0	SNF2	TR
c106337.graph_c0	PHD	TR
c106387.graph_c0	AP2/ERF-ERF	TF
c106533.graph_c0	bZIP	TF
c106535.graph_c0	TRAF	TR
c106589.graph_c0	MYB	TF
c106633.graph_c0	bZIP	TF
c106723.graph_c0	C3H	TF
c106903.graph_c0	C2H2	TF
c107043.graph_c0	HB-WOX	TF
c107052.graph_c0	Trihelix	TF
c107114.graph_c0	HMG	TR
c107137.graph_c0	MYB	TF
c107245.graph_c0	LIM	TF
c107249.graph_c0	GRAS	TF
c107325.graph_c0	Others	TR
c107328.graph_c0	WRKY	TF
c107512.graph_c0	C3H	TF
c107528.graph_c0	AP2/ERF-ERF	TF
c107598.graph_c0	TRAF	TR
c108096.graph_c0	AP2/ERF-ERF	TF
c108157.graph_c0	GNAT	TR
c108180.graph_c0	C2H2	TF
c108800.graph_c0	GRAS	TF
c108950.graph_c0	C2C2-Dof	TF
c109194.graph_c0	AP2/ERF-ERF	TF
c109293.graph_c0	NF-YC	TF
c109470.graph_c0	NF-YB	TF
c109516.graph_c0	HMG	TR
c109852.graph_c0	SNF2	TR
c109956.graph_c0	bHLH	TF
c110758.graph_c0	MADS-MIKC	TF
c110910.graph_c0	MYB-related	TF
c110968.graph_c0	bZIP	TF
c110998.graph_c0	GNAT	TR
c111460.graph_c0	bZIP	TF
c111500.graph_c0	HMG	TR
c111629.graph_c0	SET	TR
c111736.graph_c0	DBB	TF
c111898.graph_c0	Others	TR
c112144.graph_c0	MED7	TR
c112261.graph_c0	C2H2	TF
c112296.graph_c0	C2C2-LSD	TF
c112346.graph_c0	WRKY	TF
c112365.graph_c0	SWI/SNF-BAF60b	TR
c112438.graph_c0	HB-other	TF
c112474.graph_c0	C2C2-YABBY	TF
c112802.graph_c0	C2H2	TF
c112953.graph_c0	C3H	TF
c112987.graph_c0	C3H	TF
c113048.graph_c0	Others	TR
c113051.graph_c0	MBF1	TR
c113132.graph_c0	TRAF	TR
c11339.graph_c0	WRKY	TF
c113419.graph_c0	Others	TR
c113582.graph_c0	NAC	TF
c113626.graph_c0	LOB	TF
c113785.graph_c0	AP2/ERF-ERF	TF
c113904.graph_c0	IWS1	TR
c114074.graph_c0	C2H2	TF
c114162.graph_c0	Trihelix	TF
c114702.graph_c0	MYB-related	TF
c114722.graph_c0	LUG	TR
c114873.graph_c0	MYB-related	TF
c115260.graph_c0	Trihelix	TF
c115354.graph_c0	PHD	TR
c115731.graph_c0	GRAS	TF
c116020.graph_c0	C3H	TF
c116125.graph_c0	GRAS	TF
c116306.graph_c0	Jumonji	TR
c116400.graph_c0	MYB-related	TF
c116479.graph_c0	C2H2	TF
c116690.graph_c0	AUX/IAA	TR
c116707.graph_c0	GRAS	TF
c117063.graph_c0	SWI/SNF-BAF60b	TR
c117253.graph_c0	C3H	TF
c117323.graph_c0	HMG	TR
c117533.graph_c0	Others	TR
c117541.graph_c0	Others	TR
c117660.graph_c0	HB-other	TF
c117964.graph_c0	GRAS	TF
c118045.graph_c0	AP2/ERF-ERF	TF
c118063.graph_c0	GRAS	TF
c118293.graph_c0	GARP-G2-like	TF
c118605.graph_c0	SNF2	TR
c118632.graph_c0	DBB	TF
c118731.graph_c0	C2H2	TF
c118778.graph_c0	TRAF	TR
c119114.graph_c0	MADS-M-type	TF
c119200.graph_c0	Others	TR
c119226.graph_c0	C2C2-LSD	TF
c119257.graph_c0	C2H2	TF
c119469.graph_c0	TUB	TF
c119664.graph_c0	WRKY	TF
c119682.graph_c0	C2H2	TF
c119997.graph_c0	SWI/SNF-BAF60b	TR
c120207.graph_c0	C3H	TF
c120266.graph_c0	Others	TR
c120624.graph_c0	C2H2	TF
c120666.graph_c0	LOB	TF
c120869.graph_c0	HB-other	TF
c120875.graph_c0	MYB-related	TF
c121062.graph_c0	NF-YB	TF
c121142.graph_c0	AP2/ERF-ERF	TF
c121664.graph_c0	AP2/ERF-ERF	TF
c121705.graph_c0	PLATZ	TF
c122234.graph_c0	MYB-related	TF
c122318.graph_c0	GRAS	TF
c122877.graph_c0	CSD	TF
c123115.graph_c0	AP2/ERF-ERF	TF
c123145.graph_c0	C2H2	TF
c123329.graph_c0	MYB	TF
c123571.graph_c0	C2H2	TF
c123708.graph_c0	Trihelix	TF
c124173.graph_c0	C2H2	TF
c124679.graph_c0	bZIP	TF
c124737.graph_c0	C2H2	TF
c124953.graph_c0	AP2/ERF-ERF	TF
c125330.graph_c0	HRT	TF
c125551.graph_c0	zf-HD	TF
c125616.graph_c0	C3H	TF
c125679.graph_c0	C3H	TF
c125756.graph_c0	MYB-related	TF
c125896.graph_c0	GRAS	TF
c126461.graph_c0	SNF2	TR
c126514.graph_c0	C2C2-Dof	TF
c127200.graph_c0	Others	TR
c128252.graph_c0	C2H2	TF
c129017.graph_c0	BBR-BPC	TF
c129658.graph_c0	C2H2	TF
c129764.graph_c0	MYB	TF
c131111.graph_c0	MADS-M-type	TF
c131273.graph_c0	Trihelix	TF
c131934.graph_c0	IWS1	TR
c132623.graph_c0	Others	TR
c132642.graph_c0	C2H2	TF
c132658.graph_c0	C3H	TF
c132704.graph_c0	NF-YC	TF
c134052.graph_c0	C2H2	TF
c135018.graph_c0	RB	TR
c135156.graph_c0	NAC	TF
c135264.graph_c0	NF-YA	TF
c135554.graph_c0	Others	TR
c136951.graph_c0	C2H2	TF
c137519.graph_c0	C2C2-GATA	TF
c137730.graph_c0	WRKY	TF
c137876.graph_c0	C2H2	TF
c139317.graph_c0	NAC	TF
c140179.graph_c0	GRAS	TF
c14130.graph_c0	RB	TR
c142760.graph_c0	NF-YA	TF
c143188.graph_c0	NF-YB	TF
c152524.graph_c0	bHLH	TF
c153502.graph_c0	MYB-related	TF
c16545.graph_c0	C2H2	TF
c17441.graph_c0	BBR-BPC	TF
c18466.graph_c0	C2H2	TF
c20828.graph_c0	C3H	TF
c21415.graph_c0	SET	TR
c22183.graph_c0	Tify	TF
c25078.graph_c0	HB-HD-ZIP	TF
c26689.graph_c0	bHLH	TF
c27340.graph_c0	C2H2	TF
c28227.graph_c0	HMG	TR
c30323.graph_c0	HB-other	TF
c37240.graph_c0	SWI/SNF-BAF60b	TR
c37271.graph_c0	LOB	TF
c39553.graph_c0	NF-YA	TF
c43059.graph_c0	C2H2	TF
c44459.graph_c0	C2C2-GATA	TF
c46509.graph_c0	Tify	TF
c46680.graph_c0	C2C2-GATA	TF
c46707.graph_c0	bHLH	TF
c46725.graph_c0	C3H	TF
c46738.graph_c0	BES1	TF
c46897.graph_c0	bZIP	TF
c47072.graph_c0	bHLH	TF
c47343.graph_c0	AUX/IAA	TR
c47404.graph_c0	DBB	TF
c47567.graph_c0	HMG	TR
c47635.graph_c0	SOH1	TR
c47737.graph_c0	bHLH	TF
c47781.graph_c0	CSD	TF
c47827.graph_c0	AP2/ERF-ERF	TF
c48077.graph_c0	bHLH	TF
c48150.graph_c0	AP2/ERF-ERF	TF
c48151.graph_c0	bHLH	TF
c48188.graph_c0	Jumonji	TR
c48278.graph_c0	TRAF	TR
c48532.graph_c0	C2C2-GATA	TF
c48553.graph_c0	WRKY	TF
c48688.graph_c0	HMG	TR
c48697.graph_c0	bZIP	TF
c48764.graph_c0	HMG	TR
c48848.graph_c0	HMG	TR
c48849.graph_c0	NF-YC	TF
c48935.graph_c0	AP2/ERF-ERF	TF
c48946.graph_c0	MYB	TF
c48966.graph_c0	LFY	TF
c49015.graph_c0	Trihelix	TF
c49027.graph_c0	AP2/ERF-ERF	TF
c49033.graph_c0	AP2/ERF-ERF	TF
c49060.graph_c0	bHLH	TF
c49092.graph_c0	zf-HD	TF
c49119.graph_c0	OFP	TF
c49139.graph_c0	HSF	TF
c49155.graph_c0	AP2/ERF-ERF	TF
c49164.graph_c0	C2C2-GATA	TF
c49176.graph_c0	AP2/ERF-ERF	TF
c49201.graph_c0	NF-YC	TF
c49225.graph_c0	C3H	TF
c49244.graph_c0	Coactivator p15	TR
c49323.graph_c0	OFP	TF
c49330.graph_c0	C2C2-Dof	TF
c49330.graph_c1	C2C2-Dof	TF
c49404.graph_c0	MYB	TF
c49492.graph_c0	HMG	TR
c49570.graph_c0	MYB	TF
c49612.graph_c0	GeBP	TF
c49662.graph_c0	WRKY	TF
c49695.graph_c1	NAC	TF
c49726.graph_c0	AP2/ERF-ERF	TF
c49769.graph_c0	WRKY	TF
c4980.graph_c0	C2C2-LSD	TF
c49807.graph_c0	NAC	TF
c49866.graph_c0	GNAT	TR
c49919.graph_c0	AP2/ERF-ERF	TF
c49952.graph_c0	GRAS	TF
c49954.graph_c0	HMG	TR
c49955.graph_c0	HMG	TR
c50375.graph_c1	AP2/ERF-ERF	TF
c50432.graph_c0	bZIP	TF
c50601.graph_c0	BBR-BPC	TF
c51013.graph_c0	ARID	TR
c51018.graph_c0	TCP	TF
c51074.graph_c0	AUX/IAA	TR
c51179.graph_c0	IWS1	TR
c51251.graph_c0	PHD	TR
c51736.graph_c0	MYB	TF
c51979.graph_c0	C2H2	TF
c51981.graph_c0	SWI/SNF-BAF60b	TR
c52008.graph_c0	bZIP	TF
c52197.graph_c0	bHLH	TF
c52228.graph_c0	HMG	TR
c52258.graph_c0	C2H2	TF
c52270.graph_c0	IWS1	TR
c52450.graph_c0	WRKY	TF
c52527.graph_c0	bZIP	TF
c52635.graph_c1	MYB-related	TF
c52646.graph_c0	TCP	TF
c52674.graph_c0	C2H2	TF
c52943.graph_c0	LIM	TF
c53300.graph_c0	Others	TR
c53333.graph_c0	TCP	TF
c53781.graph_c0	Others	TR
c54607.graph_c0	HMG	TR
c54623.graph_c0	LIM	TF
c5530.graph_c0	AP2/ERF-ERF	TF
c55393.graph_c0	C2H2	TF
c55556.graph_c0	C2H2	TF
c56519.graph_c0	Others	TR
c56684.graph_c0	AP2/ERF-ERF	TF
c57077.graph_c0	NAC	TF
c57159.graph_c0	C2H2	TF
c57266.graph_c0	Trihelix	TF
c57636.graph_c0	Others	TR
c57709.graph_c0	Rcd1-like	TR
c57842.graph_c1	LIM	TF
c58026.graph_c1	CSD	TF
c58101.graph_c1	C2H2	TF
c58158.graph_c0	NAC	TF
c58521.graph_c1	bHLH	TF
c58642.graph_c0	AP2/ERF-ERF	TF
c58823.graph_c0	HMG	TR
c58878.graph_c0	TUB	TF
c58913.graph_c0	Others	TR
c59016.graph_c0	AP2/ERF-ERF	TF
c59097.graph_c0	MBF1	TR
c59179.graph_c1	bHLH	TF
c59304.graph_c0	PHD	TR
c59436.graph_c1	bHLH	TF
c5975.graph_c0	AP2/ERF-ERF	TF
c59777.graph_c0	HB-other	TF
c59796.graph_c0	MYB-related	TF
c60009.graph_c0	GRAS	TF
c60064.graph_c0	GRAS	TF
c60189.graph_c0	GNAT	TR
c60209.graph_c0	LOB	TF
c60502.graph_c0	S1Fa-like	TF
c60518.graph_c0	C2H2	TF
c6053.graph_c1	SBP	TF
c60590.graph_c0	SBP	TF
c61029.graph_c0	Others	TR
c61225.graph_c0	TRAF	TR
c61298.graph_c0	C2H2	TF
c61376.graph_c0	AP2/ERF-ERF	TF
c61406.graph_c0	MYB	TF
c61656.graph_c0	MYB	TF
c61737.graph_c0	bZIP	TF
c61842.graph_c0	C2H2	TF
c6195.graph_c1	HB-HD-ZIP	TF
c62135.graph_c0	TUB	TF
c62159.graph_c0	C3H	TF
c62300.graph_c0	SNF2	TR
c62453.graph_c0	bHLH	TF
c62663.graph_c1	C2H2	TF
c62686.graph_c0	NF-YC	TF
c62803.graph_c0	SNF2	TR
c6282.graph_c1	TRAF	TR
c62876.graph_c0	Others	TR
c62961.graph_c0	LIM	TF
c63129.graph_c1	Tify	TF
c63247.graph_c0	MYB-related	TF
c63348.graph_c0	C2H2	TF
c6340.graph_c0	TRAF	TR
c63413.graph_c0	DDT	TR
c63426.graph_c0	bZIP	TF
c63459.graph_c0	LIM	TF
c63467.graph_c0	MADS-MIKC	TF
c63526.graph_c0	MYB-related	TF
c63768.graph_c0	AP2/ERF-ERF	TF
c63967.graph_c1	AP2/ERF-ERF	TF
c63970.graph_c0	WRKY	TF
c64024.graph_c0	Trihelix	TF
c64386.graph_c0	WRKY	TF
c64474.graph_c0	Trihelix	TF
c64589.graph_c0	MADS-M-type	TF
c65109.graph_c1	AP2/ERF-ERF	TF
c65189.graph_c0	bHLH	TF
c65304.graph_c0	NAC	TF
c65411.graph_c1	bHLH	TF
c65475.graph_c0	C2H2	TF
c65687.graph_c0	bZIP	TF
c65717.graph_c0	AP2/ERF-ERF	TF
c65741.graph_c0	WRKY	TF
c65991.graph_c1	C2H2	TF
c66014.graph_c0	B3	TF
c66264.graph_c0	C2H2	TF
c66350.graph_c0	MYB-related	TF
c66475.graph_c0	Others	TR
c66503.graph_c0	HB-HD-ZIP	TF
c66537.graph_c0	MYB-related	TF
c66575.graph_c0	Whirly	TF
c66580.graph_c0	AP2/ERF-ERF	TF
c66589.graph_c0	AP2/ERF-ERF	TF
c66611.graph_c0	C3H	TF
c66649.graph_c0	AUX/IAA	TR
c66719.graph_c0	bHLH	TF
c66723.graph_c0	HB-HD-ZIP	TF
c66734.graph_c0	bZIP	TF
c66835.graph_c0	mTERF	TR
c66845.graph_c0	NAC	TF
c66900.graph_c0	PLATZ	TF
c66913.graph_c0	Trihelix	TF
c66942.graph_c0	AP2/ERF-ERF	TF
c66961.graph_c0	AP2/ERF-ERF	TF
c66976.graph_c0	DBP	TF
c66987.graph_c0	C2C2-Dof	TF
c67005.graph_c0	Trihelix	TF
c67118.graph_c0	WRKY	TF
c67182.graph_c0	bZIP	TF
c67216.graph_c0	C2H2	TF
c67290.graph_c1	WRKY	TF
c67315.graph_c0	LOB	TF
c67327.graph_c0	AP2/ERF-ERF	TF
c67347.graph_c0	ULT	TF
c67361.graph_c0	C2C2-GATA	TF
c67371.graph_c0	bHLH	TF
c67379.graph_c0	AP2/ERF-ERF	TF
c67384.graph_c0	MADS-MIKC	TF
c67480.graph_c0	NAC	TF
c67493.graph_c0	PLATZ	TF
c67515.graph_c0	C3H	TF
c67521.graph_c0	C2C2-GATA	TF
c67633.graph_c0	AP2/ERF-ERF	TF
c67740.graph_c1	C2H2	TF
c67791.graph_c0	AP2/ERF-ERF	TF
c68170.graph_c1	C2H2	TF
c68171.graph_c1	bHLH	TF
c68188.graph_c0	MYB	TF
c68209.graph_c0	NF-YB	TF
c68340.graph_c0	TRAF	TR
c68400.graph_c0	TRAF	TR
c68440.graph_c0	MYB	TF
c68477.graph_c0	C2H2	TF
c68682.graph_c0	SRS	TF
c68747.graph_c1	C2C2-Dof	TF
c68800.graph_c0	C2H2	TF
c68866.graph_c0	NAC	TF
c68878.graph_c0	Others	TR
c68878.graph_c2	LIM	TF
c68894.graph_c0	C2H2	TF
c69195.graph_c0	GNAT	TR
c69635.graph_c0	C2H2	TF
c69716.graph_c0	C2H2	TF
c69740.graph_c1	Trihelix	TF
c69787.graph_c0	AP2/ERF-ERF	TF
c69894.graph_c0	C2H2	TF
c69915.graph_c0	MED7	TR
c70190.graph_c1	AP2/ERF-ERF	TF
c70411.graph_c2	HB-HD-ZIP	TF
c70654.graph_c0	GNAT	TR
c70827.graph_c1	B3	TF
c70870.graph_c0	VOZ	TF
c70879.graph_c0	NAC	TF
c71062.graph_c0	C2H2	TF
c71268.graph_c0	TUB	TF
c71291.graph_c1	AP2/ERF-ERF	TF
c71435.graph_c0	LIM	TF
c71448.graph_c0	mTERF	TR
c71481.graph_c0	MYB	TF
c71554.graph_c0	Jumonji	TR
c71567.graph_c1	MADS-M-type	TF
c71806.graph_c0	NAC	TF
c71987.graph_c0	MYB	TF
c71988.graph_c0	SNF2	TR
c72117.graph_c0	BBR-BPC	TF
c72169.graph_c0	HB-HD-ZIP	TF
c72482.graph_c1	TRAF	TR
c72671.graph_c0	TUB	TF
c72685.graph_c1	C2H2	TF
c73012.graph_c0	IWS1	TR
c73064.graph_c0	AP2/ERF-ERF	TF
c73090.graph_c0	LOB	TF
c73212.graph_c0	SBP	TF
c73276.graph_c1	Others	TR
c73277.graph_c1	GARP-G2-like	TF
c73790.graph_c0	LIM	TF
c73957.graph_c1	bHLH	TF
c73995.graph_c0	MYB-related	TF
c74021.graph_c0	AP2/ERF-ERF	TF
c74027.graph_c1	PHD	TR
c74149.graph_c0	MADS-MIKC	TF
c74201.graph_c0	GNAT	TR
c7429.graph_c0	Others	TR
c74346.graph_c0	GARP-G2-like	TF
c74523.graph_c0	LIM	TF
c74540.graph_c3	bZIP	TF
c74665.graph_c0	AP2/ERF-ERF	TF
c74751.graph_c0	C2C2-CO-like	TF
c74870.graph_c1	C2C2-YABBY	TF
c75375.graph_c0	Trihelix	TF
c75491.graph_c0	HB-other	TF
c75800.graph_c0	Others	TR
c76036.graph_c0	MYB-related	TF
c76150.graph_c0	Trihelix	TF
c76221.graph_c0	bZIP	TF
c76618.graph_c1	Tify	TF
c76652.graph_c0	HRT	TF
c76808.graph_c0	B3-ARF	TF
c76810.graph_c0	PHD	TR
c76873.graph_c0	mTERF	TR
c77060.graph_c0	GARP-G2-like	TF
c77168.graph_c1	MYB-related	TF
c77205.graph_c0	Tify	TF
c77265.graph_c0	LOB	TF
c77265.graph_c1	LOB	TF
c77282.graph_c2	C2H2	TF
c77323.graph_c0	AP2/ERF-ERF	TF
c77325.graph_c0	AP2/ERF-ERF	TF
c77423.graph_c0	HB-other	TF
c77424.graph_c0	MYB-related	TF
c77454.graph_c0	WRKY	TF
c77509.graph_c1	NAC	TF
c77524.graph_c1	SET	TR
c77591.graph_c0	C3H	TF
c77651.graph_c0	AUX/IAA	TR
c77707.graph_c0	MYB-related	TF
c77739.graph_c0	WRKY	TF
c77739.graph_c1	WRKY	TF
c77773.graph_c1	HSF	TF
c77818.graph_c0	MADS-MIKC	TF
c77925.graph_c0	C2H2	TF
c77925.graph_c1	C2H2	TF
c78054.graph_c1	Tify	TF
c78103.graph_c1	GRAS	TF
c78113.graph_c0	NAC	TF
c78177.graph_c0	WRKY	TF
c78200.graph_c0	HB-WOX	TF
c78264.graph_c0	bHLH	TF
c78293.graph_c0	HB-HD-ZIP	TF
c78370.graph_c0	AP2/ERF-ERF	TF
c78392.graph_c0	SNF2	TR
c78399.graph_c1	Others	TR
c78429.graph_c0	MYB	TF
c78559.graph_c0	PHD	TR
c78587.graph_c0	C2H2	TF
c78737.graph_c1	bZIP	TF
c78857.graph_c0	AP2/ERF-ERF	TF
c78898.graph_c1	C2H2	TF
c78921.graph_c0	bZIP	TF
c78984.graph_c0	MED7	TR
c79085.graph_c0	mTERF	TR
c79150.graph_c2	LIM	TF
c79166.graph_c0	GARP-G2-like	TF
c79291.graph_c0	SWI/SNF-BAF60b	TR
c79302.graph_c0	bHLH	TF
c79425.graph_c0	C3H	TF
c79439.graph_c0	HSF	TF
c79484.graph_c0	LOB	TF
c79519.graph_c1	SNF2	TR
c79534.graph_c0	SET	TR
c79678.graph_c0	MYB-related	TF
c79725.graph_c0	MYB-related	TF
c79842.graph_c1	MYB-related	TF
c79992.graph_c0	TUB	TF
c79996.graph_c0	GeBP	TF
c80015.graph_c1	C2H2	TF
c80020.graph_c0	PHD	TR
c80032.graph_c0	Others	TR
c80118.graph_c0	C2H2	TF
c80131.graph_c0	C3H	TF
c80231.graph_c0	AP2/ERF-ERF	TF
c80422.graph_c0	mTERF	TR
c80552.graph_c0	Trihelix	TF
c80628.graph_c0	MYB-related	TF
c80665.graph_c0	HMG	TR
c80695.graph_c0	bHLH	TF
c80699.graph_c0	AP2/ERF-ERF	TF
c80783.graph_c0	bHLH	TF
c80822.graph_c0	HMG	TR
c80829.graph_c0	GNAT	TR
c80838.graph_c0	PLATZ	TF
c80838.graph_c1	PLATZ	TF
c80866.graph_c0	SNF2	TR
c80878.graph_c0	LIM	TF
c80878.graph_c1	LIM	TF
c80917.graph_c0	HB-HD-ZIP	TF
c80966.graph_c0	MADS-M-type	TF
c81029.graph_c0	AP2/ERF-ERF	TF
c81036.graph_c0	GARP-G2-like	TF
c81124.graph_c0	Others	TR
c81321.graph_c0	GNAT	TR
c81393.graph_c0	AUX/IAA	TR
c81400.graph_c0	OFP	TF
c81577.graph_c0	LOB	TF
c81629.graph_c0	PHD	TR
c81629.graph_c3	PHD	TR
c81687.graph_c0	NAC	TF
c81693.graph_c1	bZIP	TF
c81752.graph_c1	CSD	TF
c81858.graph_c0	PLATZ	TF
c81957.graph_c1	HMG	TR
c81999.graph_c0	GNAT	TR
c82204.graph_c0	WRKY	TF
c82220.graph_c0	bZIP	TF
c82267.graph_c0	bZIP	TF
c82285.graph_c4	TRAF	TR
c82330.graph_c0	AP2/ERF-ERF	TF
c82365.graph_c0	MYB	TF
c82432.graph_c0	MYB-related	TF
c82515.graph_c0	B3	TF
c82572.graph_c0	GNAT	TR
c82622.graph_c0	CSD	TF
c82641.graph_c0	PHD	TR
c82737.graph_c0	AP2/ERF-ERF	TF
c82801.graph_c0	MYB-related	TF
c82806.graph_c0	LIM	TF
c82888.graph_c0	Others	TR
c82906.graph_c0	AUX/IAA	TR
c83029.graph_c0	Trihelix	TF
c83037.graph_c0	GRAS	TF
c83067.graph_c0	GRAS	TF
c83075.graph_c0	AUX/IAA	TR
c83155.graph_c0	HMG	TR
c83226.graph_c1	GNAT	TR
c83227.graph_c0	LOB	TF
c83267.graph_c0	MYB	TF
c83299.graph_c0	NF-YB	TF
c83325.graph_c0	NF-YC	TF
c83341.graph_c1	C3H	TF
c83351.graph_c1	AUX/IAA	TR
c83371.graph_c0	bZIP	TF
c83480.graph_c0	LIM	TF
c83485.graph_c0	mTERF	TR
c83529.graph_c1	AP2/ERF-ERF	TF
c83546.graph_c0	AP2/ERF-ERF	TF
c83566.graph_c0	TCP	TF
c83572.graph_c0	bHLH	TF
c83630.graph_c0	WRKY	TF
c83639.graph_c0	bZIP	TF
c83645.graph_c0	C2C2-LSD	TF
c83669.graph_c0	C2C2-YABBY	TF
c83699.graph_c1	NAC	TF
c83715.graph_c0	bHLH	TF
c83733.graph_c0	C2H2	TF
c83737.graph_c1	Others	TR
c83771.graph_c0	GARP-G2-like	TF
c83827.graph_c0	GNAT	TR
c83835.graph_c1	AP2/ERF-ERF	TF
c83844.graph_c0	GNAT	TR
c83865.graph_c0	bHLH	TF
c83885.graph_c0	AP2/ERF-ERF	TF
c83887.graph_c1	LOB	TF
c83933.graph_c1	HSF	TF
c83934.graph_c1	C2C2-Dof	TF
c83953.graph_c0	TRAF	TR
c83995.graph_c0	MYB-related	TF
c84006.graph_c0	AUX/IAA	TR
c84050.graph_c0	GARP-G2-like	TF
c84074.graph_c0	C3H	TF
c84115.graph_c1	PHD	TR
c84133.graph_c0	PHD	TR
c84138.graph_c0	NAC	TF
c84162.graph_c0	Tify	TF
c84189.graph_c0	C2C2-YABBY	TF
c84193.graph_c0	C2C2-GATA	TF
c84202.graph_c0	MYB	TF
c84272.graph_c0	B3	TF
c84296.graph_c0	MYB	TF
c84347.graph_c0	C2H2	TF
c84372.graph_c0	C2H2	TF
c84372.graph_c1	C2H2	TF
c84478.graph_c0	C2H2	TF
c84487.graph_c0	TRAF	TR
c84496.graph_c0	C2C2-GATA	TF
c84652.graph_c0	GeBP	TF
c84688.graph_c0	NAC	TF
c84706.graph_c0	C2H2	TF
c84908.graph_c0	C2H2	TF
c84954.graph_c1	AP2/ERF-ERF	TF
c85030.graph_c0	HB-HD-ZIP	TF
c85141.graph_c0	AP2/ERF-ERF	TF
c8516.graph_c0	GRAS	TF
c85204.graph_c0	HB-other	TF
c85230.graph_c0	MADS-MIKC	TF
c85383.graph_c0	GRAS	TF
c85466.graph_c0	Trihelix	TF
c85485.graph_c1	SNF2	TR
c85485.graph_c2	SNF2	TR
c85497.graph_c0	NAC	TF
c85581.graph_c0	Others	TR
c85687.graph_c0	MYB-related	TF
c85777.graph_c0	MADS-M-type	TF
c85841.graph_c0	BES1	TF
c85913.graph_c0	C2H2	TF
c85934.graph_c2	zf-HD	TF
c86010.graph_c0	HMG	TR
c86013.graph_c0	E2F-DP	TF
c86073.graph_c1	zf-HD	TF
c86105.graph_c0	MYB-related	TF
c86196.graph_c0	Others	TR
c86226.graph_c0	Tify	TF
c86329.graph_c1	C2H2	TF
c86388.graph_c0	bZIP	TF
c86394.graph_c0	C2H2	TF
c86504.graph_c2	Others	TR
c86556.graph_c0	GRAS	TF
c86561.graph_c0	AP2/ERF-ERF	TF
c86614.graph_c0	WRKY	TF
c86681.graph_c0	HMG	TR
c86698.graph_c0	NF-YC	TF
c86861.graph_c0	GRAS	TF
c86901.graph_c1	GRAS	TF
c86927.graph_c0	Others	TR
c86985.graph_c0	MADS-M-type	TF
c87012.graph_c0	WRKY	TF
c87050.graph_c0	WRKY	TF
c87064.graph_c0	PHD	TR
c87094.graph_c0	AUX/IAA	TR
c87152.graph_c0	C3H	TF
c87153.graph_c0	MYB-related	TF
c87187.graph_c0	zf-HD	TF
c87230.graph_c0	MADS-M-type	TF
c87277.graph_c0	MYB-related	TF
c87341.graph_c0	AP2/ERF-ERF	TF
c87355.graph_c0	GRAS	TF
c87403.graph_c0	GARP-G2-like	TF
c87418.graph_c0	Others	TR
c87419.graph_c0	IWS1	TR
c87444.graph_c0	Others	TR
c87476.graph_c0	C3H	TF
c87503.graph_c0	LIM	TF
c87607.graph_c0	C3H	TF
c87618.graph_c0	NAC	TF
c87631.graph_c0	C3H	TF
c87692.graph_c1	bHLH	TF
c87780.graph_c1	GRAS	TF
c87833.graph_c0	SWI/SNF-BAF60b	TR
c87877.graph_c0	C3H	TF
c87891.graph_c0	HB-HD-ZIP	TF
c87913.graph_c0	C2H2	TF
c87991.graph_c0	HB-other	TF
c87999.graph_c0	DBP	TF
c88017.graph_c0	MYB-related	TF
c88066.graph_c0	bZIP	TF
c88134.graph_c0	WRKY	TF
c88150.graph_c0	C2H2	TF
c88160.graph_c0	DBP	TF
c88183.graph_c0	AP2/ERF-ERF	TF
c88198.graph_c0	PHD	TR
c88267.graph_c1	TCP	TF
c88297.graph_c0	MYB	TF
c88302.graph_c0	GARP-G2-like	TF
c88307.graph_c0	mTERF	TR
c88318.graph_c1	GRAS	TF
c88340.graph_c0	SBP	TF
c88375.graph_c0	bZIP	TF
c88388.graph_c0	B3	TF
c88405.graph_c0	C2H2	TF
c88417.graph_c0	Others	TR
c88436.graph_c0	LOB	TF
c88437.graph_c0	AUX/IAA	TR
c88486.graph_c0	bHLH	TF
c88574.graph_c0	LOB	TF
c88606.graph_c0	Trihelix	TF
c88607.graph_c0	WRKY	TF
c88607.graph_c1	WRKY	TF
c88611.graph_c0	MYB-related	TF
c88637.graph_c0	B3	TF
c88677.graph_c1	NAC	TF
c88697.graph_c3	MYB-related	TF
c88697.graph_c4	MYB-related	TF
c88724.graph_c0	TCP	TF
c88775.graph_c0	AP2/ERF-ERF	TF
c88808.graph_c0	mTERF	TR
c88821.graph_c1	HSF	TF
c88826.graph_c0	BES1	TF
c88833.graph_c0	AP2/ERF-ERF	TF
c88835.graph_c0	bZIP	TF
c88850.graph_c0	ARID	TR
c88867.graph_c0	AUX/IAA	TR
c88889.graph_c0	C2C2-CO-like	TF
c88896.graph_c0	MYB	TF
c88897.graph_c0	GNAT	TR
c88926.graph_c0	CSD	TF
c88940.graph_c0	mTERF	TR
c89008.graph_c0	AP2/ERF-ERF	TF
c89028.graph_c0	MYB	TF
c89055.graph_c0	C3H	TF
c89068.graph_c0	TCP	TF
c89085.graph_c0	bZIP	TF
c89138.graph_c1	Others	TR
c89144.graph_c0	AP2/ERF-ERF	TF
c89160.graph_c0	AP2/ERF-AP2	TF
c89169.graph_c0	C3H	TF
c89170.graph_c1	SWI/SNF-SWI3	TR
c89172.graph_c0	C2C2-Dof	TF
c89181.graph_c0	C2H2	TF
c89188.graph_c1	LOB	TF
c89241.graph_c0	Coactivator p15	TR
c89263.graph_c0	C2C2-CO-like	TF
c89298.graph_c0	MYB	TF
c89370.graph_c0	MYB-related	TF
c89377.graph_c0	bHLH	TF
c89386.graph_c1	C2H2	TF
c89410.graph_c0	HB-WOX	TF
c8942.graph_c0	bHLH	TF
c89441.graph_c0	WRKY	TF
c89494.graph_c0	TRAF	TR
c89579.graph_c0	HMG	TR
c89613.graph_c0	Trihelix	TF
c89618.graph_c0	zf-HD	TF
c89626.graph_c0	C2C2-Dof	TF
c89632.graph_c0	mTERF	TR
c89643.graph_c0	TUB	TF
c89649.graph_c0	E2F-DP	TF
c89658.graph_c0	C2H2	TF
c89660.graph_c0	Trihelix	TF
c89680.graph_c0	GARP-ARR-B	TF
c89690.graph_c0	NAC	TF
c89693.graph_c0	GRAS	TF
c89747.graph_c0	AUX/IAA	TR
c89769.graph_c0	C2H2	TF
c89790.graph_c0	Others	TR
c89808.graph_c0	HB-KNOX	TF
c89816.graph_c0	MYB	TF
c89824.graph_c0	C3H	TF
c89876.graph_c0	MYB	TF
c89911.graph_c0	AP2/ERF-ERF	TF
c89935.graph_c1	WRKY	TF
c89976.graph_c1	Trihelix	TF
c90043.graph_c0	Pseudo ARR-B	TR
c90048.graph_c1	E2F-DP	TF
c90067.graph_c0	GNAT	TR
c90075.graph_c0	SNF2	TR
c90089.graph_c0	WRKY	TF
c90100.graph_c1	MYB	TF
c90133.graph_c0	bZIP	TF
c90142.graph_c0	MYB	TF
c90161.graph_c0	NAC	TF
c90184.graph_c0	PLATZ	TF
c90264.graph_c1	NAC	TF
c90294.graph_c0	zf-HD	TF
c90294.graph_c1	zf-HD	TF
c90322.graph_c1	GARP-ARR-B	TF
c90386.graph_c0	AP2/ERF-ERF	TF
c90402.graph_c0	HB-HD-ZIP	TF
c90414.graph_c0	LOB	TF
c90414.graph_c1	LOB	TF
c90427.graph_c0	Tify	TF
c90429.graph_c0	AP2/ERF-AP2	TF
c90450.graph_c1	GRAS	TF
c90459.graph_c0	bHLH	TF
c90461.graph_c0	MBF1	TR
c90514.graph_c0	mTERF	TR
c90520.graph_c0	bHLH	TF
c90523.graph_c0	NAC	TF
c90559.graph_c0	C2C2-Dof	TF
c90639.graph_c1	BES1	TF
c90644.graph_c0	C2C2-Dof	TF
c90656.graph_c0	Others	TR
c90705.graph_c0	IWS1	TR
c90719.graph_c0	C2H2	TF
c90742.graph_c0	SBP	TF
c90753.graph_c0	NAC	TF
c90767.graph_c0	GNAT	TR
c90775.graph_c0	HB-KNOX	TF
c90807.graph_c0	Others	TR
c90841.graph_c0	NF-YB	TF
c90871.graph_c0	SNF2	TR
c90882.graph_c0	GNAT	TR
c90898.graph_c0	NAC	TF
c90899.graph_c0	C2C2-GATA	TF
c90926.graph_c0	Others	TR
c90939.graph_c0	MYB	TF
c90949.graph_c0	C2C2-Dof	TF
c90949.graph_c1	C2C2-Dof	TF
c90956.graph_c0	NAC	TF
c90988.graph_c0	bHLH	TF
c90998.graph_c0	SBP	TF
c91040.graph_c0	Tify	TF
c91066.graph_c0	NF-YA	TF
c91073.graph_c0	C2C2-Dof	TF
c91124.graph_c0	BBR-BPC	TF
c91150.graph_c0	bHLH	TF
c91157.graph_c0	bZIP	TF
c91170.graph_c0	bHLH	TF
c91186.graph_c0	OFP	TF
c91207.graph_c0	MYB	TF
c91224.graph_c0	MADS-M-type	TF
c91229.graph_c0	SET	TR
c91295.graph_c0	MYB-related	TF
c91316.graph_c0	Trihelix	TF
c91354.graph_c0	WRKY	TF
c91383.graph_c0	PHD	TR
c91389.graph_c0	bHLH	TF
c91400.graph_c0	AP2/ERF-ERF	TF
c91409.graph_c0	MYB-related	TF
c91422.graph_c0	GRAS	TF
c91519.graph_c0	VOZ	TF
c91534.graph_c0	NF-YB	TF
c91545.graph_c0	C2H2	TF
c91576.graph_c0	WRKY	TF
c91635.graph_c0	DDT	TR
c91646.graph_c0	MYB-related	TF
c91646.graph_c1	MYB-related	TF
c91652.graph_c0	Trihelix	TF
c91703.graph_c1	Tify	TF
c91724.graph_c0	Tify	TF
c91750.graph_c1	BES1	TF
c91759.graph_c0	ARID	TR
c91814.graph_c0	Trihelix	TF
c91818.graph_c0	Tify	TF
c91836.graph_c0	WRKY	TF
c91836.graph_c1	WRKY	TF
c91863.graph_c1	bHLH	TF
c91897.graph_c0	MYB	TF
c91898.graph_c0	MYB-related	TF
c91907.graph_c0	NAC	TF
c91916.graph_c0	MYB-related	TF
c91920.graph_c0	C2C2-YABBY	TF
c91960.graph_c0	mTERF	TR
c91964.graph_c0	GeBP	TF
c91995.graph_c0	SAP	TF
c92018.graph_c0	PHD	TR
c92043.graph_c0	C2H2	TF
c92052.graph_c0	LOB	TF
c92061.graph_c0	MYB-related	TF
c92092.graph_c0	AUX/IAA	TR
c92117.graph_c0	bHLH	TF
c92129.graph_c0	Whirly	TF
c92136.graph_c0	CSD	TF
c92139.graph_c2	C2H2	TF
c92168.graph_c0	HB-WOX	TF
c92169.graph_c0	bHLH	TF
c92197.graph_c0	C3H	TF
c92233.graph_c0	DBB	TF
c92237.graph_c0	bHLH	TF
c92262.graph_c0	NF-YB	TF
c92269.graph_c0	mTERF	TR
c92278.graph_c1	SNF2	TR
c92325.graph_c0	GeBP	TF
c92337.graph_c0	PLATZ	TF
c92344.graph_c0	MYB	TF
c92355.graph_c0	AP2/ERF-ERF	TF
c92478.graph_c0	Others	TR
c92538.graph_c0	C2H2	TF
c92540.graph_c0	Tify	TF
c92546.graph_c0	C2C2-GATA	TF
c92576.graph_c0	NAC	TF
c92581.graph_c0	SBP	TF
c92582.graph_c0	RWP-RK	TF
c92603.graph_c0	TRAF	TR
c92607.graph_c0	AP2/ERF-ERF	TF
c92621.graph_c0	PLATZ	TF
c92631.graph_c0	C2H2	TF
c92649.graph_c0	bHLH	TF
c92667.graph_c0	NF-YB	TF
c92684.graph_c2	bHLH	TF
c92686.graph_c0	GRAS	TF
c92696.graph_c0	mTERF	TR
c92703.graph_c0	MYB	TF
c92744.graph_c1	TRAF	TR
c92787.graph_c1	SET	TR
c92800.graph_c1	HB-HD-ZIP	TF
c92836.graph_c0	MYB-related	TF
c92839.graph_c1	AP2/ERF-ERF	TF
c92840.graph_c0	MYB-related	TF
c92866.graph_c1	NAC	TF
c92979.graph_c0	AP2/ERF-ERF	TF
c92989.graph_c0	EIL	TF
c93042.graph_c0	C2H2	TF
c93073.graph_c0	Tify	TF
c93075.graph_c0	MED6	TR
c93079.graph_c0	Others	TR
c93081.graph_c0	MADS-MIKC	TF
c93088.graph_c0	HB-BELL	TF
c93090.graph_c0	WRKY	TF
c93109.graph_c1	B3-ARF	TF
c93149.graph_c0	SOH1	TR
c93157.graph_c0	Tify	TF
c93168.graph_c0	C2C2-LSD	TF
c93219.graph_c0	NAC	TF
c93258.graph_c0	bHLH	TF
c93277.graph_c0	Others	TR
c93312.graph_c0	HSF	TF
c93312.graph_c1	HSF	TF
c93344.graph_c0	bZIP	TF
c93348.graph_c0	Others	TR
c93390.graph_c0	RB	TR
c93396.graph_c0	MYB	TF
c93397.graph_c0	C2H2	TF
c93412.graph_c0	HB-other	TF
c93454.graph_c0	MYB-related	TF
c93457.graph_c0	PHD	TR
c93459.graph_c1	GNAT	TR
c93467.graph_c0	LOB	TF
c93526.graph_c1	GRF	TF
c93529.graph_c0	MADS-MIKC	TF
c93530.graph_c0	LOB	TF
c93532.graph_c0	SWI/SNF-BAF60b	TR
c93552.graph_c0	bHLH	TF
c93572.graph_c0	C3H	TF
c93589.graph_c0	MYB	TF
c93590.graph_c0	bHLH	TF
c93657.graph_c0	TRAF	TR
c93685.graph_c0	TCP	TF
c93685.graph_c1	HMG	TR
c93713.graph_c0	C2C2-Dof	TF
c93736.graph_c0	GRAS	TF
c93737.graph_c1	C3H	TF
c93748.graph_c0	MYB-related	TF
c93754.graph_c0	PHD	TR
c93767.graph_c0	bHLH	TF
c93797.graph_c0	C3H	TF
c93799.graph_c0	NAC	TF
c93801.graph_c0	NAC	TF
c93802.graph_c0	TAZ	TR
c93803.graph_c1	GARP-G2-like	TF
c93854.graph_c0	bHLH	TF
c93866.graph_c1	ARID	TR
c93870.graph_c0	C3H	TF
c93875.graph_c0	C3H	TF
c93927.graph_c1	C2H2	TF
c93954.graph_c0	mTERF	TR
c93963.graph_c0	MYB	TF
c93967.graph_c0	AP2/ERF-ERF	TF
c93976.graph_c0	C2H2	TF
c93983.graph_c1	GNAT	TR
c93994.graph_c0	PLATZ	TF
c94027.graph_c0	C3H	TF
c94075.graph_c0	B3	TF
c94078.graph_c0	C3H	TF
c94111.graph_c0	SWI/SNF-BAF60b	TR
c94122.graph_c0	C3H	TF
c94135.graph_c0	C2H2	TF
c94140.graph_c0	WRKY	TF
c94178.graph_c0	TRAF	TR
c94200.graph_c0	Tify	TF
c94212.graph_c0	GNAT	TR
c94234.graph_c0	C3H	TF
c94237.graph_c0	MYB	TF
c94249.graph_c1	SNF2	TR
c94255.graph_c0	PHD	TR
c94289.graph_c0	C2H2	TF
c94308.graph_c0	MYB	TF
c94339.graph_c0	DDT	TR
c94364.graph_c0	GNAT	TR
c94402.graph_c0	AUX/IAA	TR
c94402.graph_c1	B3-ARF	TF
c94437.graph_c0	AP2/ERF-ERF	TF
c94456.graph_c0	GARP-G2-like	TF
c94470.graph_c0	PHD	TR
c94477.graph_c0	Trihelix	TF
c94507.graph_c0	Others	TR
c94523.graph_c0	AP2/ERF-ERF	TF
c94531.graph_c0	WRKY	TF
c94534.graph_c0	WRKY	TF
c94554.graph_c0	MYB-related	TF
c94559.graph_c0	SNF2	TR
c94572.graph_c0	NAC	TF
c94583.graph_c0	PHD	TR
c94607.graph_c1	PHD	TR
c94615.graph_c0	Tify	TF
c94618.graph_c0	RWP-RK	TF
c94633.graph_c1	bZIP	TF
c94639.graph_c2	bZIP	TF
c94693.graph_c0	bHLH	TF
c94710.graph_c0	mTERF	TR
c94716.graph_c0	MADS-MIKC	TF
c94726.graph_c0	GARP-ARR-B	TF
c94733.graph_c0	Jumonji	TR
c94749.graph_c0	LUG	TR
c94757.graph_c0	HB-BELL	TF
c94776.graph_c0	NF-YC	TF
c94784.graph_c0	DBB	TF
c94818.graph_c0	C2H2	TF
c94826.graph_c0	HB-other	TF
c94849.graph_c0	bZIP	TF
c94850.graph_c0	CSD	TF
c94855.graph_c0	mTERF	TR
c94887.graph_c0	Others	TR
c94963.graph_c0	CPP	TF
c94964.graph_c4	SET	TR
c94975.graph_c0	Others	TR
c95012.graph_c0	C2H2	TF
c95019.graph_c0	MYB-related	TF
c95021.graph_c0	BES1	TF
c95029.graph_c0	AP2/ERF-ERF	TF
c95051.graph_c0	mTERF	TR
c95052.graph_c0	C3H	TF
c95053.graph_c0	AP2/ERF-ERF	TF
c95057.graph_c0	Trihelix	TF
c95093.graph_c0	bHLH	TF
c95107.graph_c0	AP2/ERF-RAV	TF
c95121.graph_c0	Jumonji	TR
c95121.graph_c1	Jumonji	TR
c95137.graph_c0	C2H2	TF
c95149.graph_c0	WRKY	TF
c95165.graph_c1	LIM	TF
c95186.graph_c0	bHLH	TF
c95196.graph_c0	OFP	TF
c95221.graph_c0	SNF2	TR
c95226.graph_c0	MYB-related	TF
c95253.graph_c0	GRAS	TF
c95255.graph_c0	SNF2	TR
c95263.graph_c0	PHD	TR
c95264.graph_c0	C2C2-Dof	TF
c95288.graph_c1	bHLH	TF
c95340.graph_c1	bHLH	TF
c95354.graph_c0	C3H	TF
c95387.graph_c0	PHD	TR
c95410.graph_c1	MYB	TF
c95414.graph_c0	NAC	TF
c95419.graph_c0	bHLH	TF
c95430.graph_c0	SNF2	TR
c95443.graph_c0	MYB-related	TF
c95474.graph_c0	bHLH	TF
c95494.graph_c0	SET	TR
c95498.graph_c0	E2F-DP	TF
c95550.graph_c0	HB-KNOX	TF
c95563.graph_c0	bZIP	TF
c95581.graph_c0	AP2/ERF-ERF	TF
c95586.graph_c0	SBP	TF
c95596.graph_c0	MYB-related	TF
c95618.graph_c0	Rcd1-like	TR
c95627.graph_c1	ARID	TR
c95631.graph_c0	TCP	TF
c95649.graph_c0	SET	TR
c95687.graph_c0	NF-YA	TF
c95712.graph_c0	SWI/SNF-BAF60b	TR
c95732.graph_c0	mTERF	TR
c95743.graph_c0	MYB-related	TF
c95749.graph_c0	HB-WOX	TF
c95769.graph_c0	bHLH	TF
c95798.graph_c0	SBP	TF
c95802.graph_c0	E2F-DP	TF
c95814.graph_c0	AP2/ERF-ERF	TF
c95833.graph_c0	GRAS	TF
c95834.graph_c0	bHLH	TF
c95849.graph_c0	SNF2	TR
c95895.graph_c0	Whirly	TF
c95926.graph_c0	C2C2-GATA	TF
c95936.graph_c0	E2F-DP	TF
c95941.graph_c0	AP2/ERF-ERF	TF
c95952.graph_c0	NAC	TF
c95976.graph_c0	HB-HD-ZIP	TF
c95981.graph_c0	SET	TR
c95984.graph_c0	Tify	TF
c95985.graph_c0	C3H	TF
c95987.graph_c0	CAMTA	TF
c95997.graph_c0	SET	TR
c96008.graph_c0	PHD	TR
c96018.graph_c1	C2H2	TF
c96019.graph_c0	BES1	TF
c96034.graph_c0	C3H	TF
c96036.graph_c0	C2H2	TF
c96040.graph_c1	MYB-related	TF
c96062.graph_c0	BBR-BPC	TF
c96089.graph_c0	C2C2-GATA	TF
c96113.graph_c0	Others	TR
c96127.graph_c0	SWI/SNF-SWI3	TR
c96135.graph_c0	PLATZ	TF
c96188.graph_c0	bHLH	TF
c96202.graph_c0	PHD	TR
c96204.graph_c1	GRAS	TF
c96272.graph_c1	bZIP	TF
c96274.graph_c0	IWS1	TR
c96288.graph_c0	CAMTA	TF
c96300.graph_c0	SNF2	TR
c96317.graph_c0	CPP	TF
c96335.graph_c0	MBF1	TR
c96347.graph_c0	SNF2	TR
c96390.graph_c0	zf-HD	TF
c96402.graph_c1	Trihelix	TF
c96420.graph_c0	Trihelix	TF
c96428.graph_c0	Others	TR
c96431.graph_c0	GARP-G2-like	TF
c96444.graph_c0	HB-other	TF
c96478.graph_c0	GNAT	TR
c96485.graph_c1	Trihelix	TF
c96498.graph_c1	bZIP	TF
c96503.graph_c0	C2H2	TF
c96521.graph_c0	DDT	TR
c96529.graph_c0	SET	TR
c96545.graph_c1	MYB	TF
c96546.graph_c0	GARP-G2-like	TF
c96548.graph_c1	C2C2-GATA	TF
c96550.graph_c0	mTERF	TR
c96566.graph_c0	AP2/ERF-ERF	TF
c96586.graph_c1	HB-HD-ZIP	TF
c96591.graph_c0	MYB-related	TF
c96593.graph_c0	HB-WOX	TF
c96618.graph_c0	Tify	TF
c96637.graph_c0	SNF2	TR
c96660.graph_c3	C2H2	TF
c96718.graph_c0	AP2/ERF-ERF	TF
c96721.graph_c0	GRAS	TF
c96767.graph_c0	RWP-RK	TF
c96773.graph_c0	Trihelix	TF
c96795.graph_c1	GARP-G2-like	TF
c96796.graph_c0	HSF	TF
c96820.graph_c0	bHLH	TF
c96835.graph_c0	C2C2-Dof	TF
c96868.graph_c0	WRKY	TF
c96875.graph_c0	Tify	TF
c96883.graph_c0	GRAS	TF
c96900.graph_c2	SNF2	TR
c96919.graph_c1	AP2/ERF-ERF	TF
c96950.graph_c0	GNAT	TR
c96960.graph_c0	C2C2-GATA	TF
c96972.graph_c0	HMG	TR
c96973.graph_c0	MYB	TF
c97000.graph_c0	ARID	TR
c97005.graph_c0	MADS-MIKC	TF
c97033.graph_c0	GRAS	TF
c97049.graph_c0	MYB	TF
c97050.graph_c3	mTERF	TR
c97054.graph_c0	LOB	TF
c97068.graph_c0	TRAF	TR
c97088.graph_c0	NF-YA	TF
c97091.graph_c2	C2C2-Dof	TF
c97110.graph_c0	HB-PHD	TF
c97124.graph_c0	NAC	TF
c97154.graph_c0	MYB	TF
c97164.graph_c0	B3	TF
c97184.graph_c0	GNAT	TR
c97208.graph_c0	AP2/ERF-ERF	TF
c97238.graph_c0	IWS1	TR
c97273.graph_c0	SWI/SNF-BAF60b	TR
c97275.graph_c0	GRAS	TF
c97279.graph_c0	LOB	TF
c97295.graph_c0	Jumonji	TR
c97316.graph_c3	Trihelix	TF
c97322.graph_c0	bHLH	TF
c97338.graph_c0	C2H2	TF
c97371.graph_c0	C2H2	TF
c97379.graph_c0	GRAS	TF
c97381.graph_c0	AP2/ERF-ERF	TF
c97382.graph_c0	PHD	TR
c97385.graph_c0	bHLH	TF
c97386.graph_c0	SBP	TF
c97388.graph_c0	C3H	TF
c97417.graph_c0	OFP	TF
c97447.graph_c0	GRAS	TF
c97466.graph_c0	TRAF	TR
c97507.graph_c0	SNF2	TR
c97512.graph_c1	TUB	TF
c97547.graph_c0	SNF2	TR
c97567.graph_c0	Others	TR
c97575.graph_c0	C2C2-GATA	TF
c97646.graph_c0	C3H	TF
c97668.graph_c0	SBP	TF
c97680.graph_c0	HB-HD-ZIP	TF
c97710.graph_c0	SNF2	TR
c97723.graph_c1	bHLH	TF
c97748.graph_c1	C2H2	TF
c97767.graph_c0	AP2/ERF-ERF	TF
c97796.graph_c0	GNAT	TR
c97812.graph_c0	HB-HD-ZIP	TF
c97829.graph_c0	C2C2-Dof	TF
c97859.graph_c0	TRAF	TR
c97876.graph_c0	NAC	TF
c97878.graph_c0	MYB	TF
c97884.graph_c0	GRAS	TF
c97919.graph_c1	C2C2-Dof	TF
c97929.graph_c0	LOB	TF
c97951.graph_c0	Pseudo ARR-B	TR
c97952.graph_c0	SBP	TF
c97981.graph_c0	EIL	TF
c98001.graph_c1	C2C2-GATA	TF
c98004.graph_c0	AUX/IAA	TR
c98006.graph_c0	C3H	TF
c98012.graph_c0	C2H2	TF
c98016.graph_c0	MYB-related	TF
c98046.graph_c0	MYB	TF
c98058.graph_c0	Jumonji	TR
c98075.graph_c0	C3H	TF
c98100.graph_c0	MYB	TF
c98106.graph_c0	AP2/ERF-ERF	TF
c98109.graph_c0	bZIP	TF
c98116.graph_c0	C2H2	TF
c98116.graph_c1	MYB	TF
c98126.graph_c0	C3H	TF
c98141.graph_c0	bZIP	TF
c98157.graph_c0	HB-WOX	TF
c98192.graph_c0	SBP	TF
c98201.graph_c0	HB-HD-ZIP	TF
c98218.graph_c0	mTERF	TR
c98224.graph_c0	OFP	TF
c98236.graph_c1	TCP	TF
c98240.graph_c0	B3-ARF	TF
c98240.graph_c2	AUX/IAA	TR
c98257.graph_c0	bZIP	TF
c98259.graph_c0	Alfin-like	TF
c98267.graph_c0	NF-YB	TF
c98303.graph_c0	C2H2	TF
c98304.graph_c0	C3H	TF
c98311.graph_c1	Others	TR
c98332.graph_c0	bHLH	TF
c98355.graph_c0	AP2/ERF-ERF	TF
c98395.graph_c0	MYB	TF
c98414.graph_c0	AP2/ERF-RAV	TF
c98433.graph_c0	WRKY	TF
c98443.graph_c0	NAC	TF
c98495.graph_c0	bZIP	TF
c98506.graph_c1	mTERF	TR
c98516.graph_c1	bZIP	TF
c98526.graph_c0	GeBP	TF
c98557.graph_c0	bHLH	TF
c98567.graph_c1	C3H	TF
c98578.graph_c0	CPP	TF
c98584.graph_c0	AP2/ERF-ERF	TF
c98587.graph_c0	bHLH	TF
c98593.graph_c0	MADS-MIKC	TF
c98603.graph_c0	MYB	TF
c98604.graph_c0	SET	TR
c98627.graph_c0	PHD	TR
c98629.graph_c0	HB-BELL	TF
c98655.graph_c0	PHD	TR
c98666.graph_c0	SNF2	TR
c98672.graph_c1	SET	TR
c98675.graph_c1	C2H2	TF
c98677.graph_c2	TRAF	TR
c98691.graph_c0	MYB	TF
c98696.graph_c1	AUX/IAA	TR
c98699.graph_c0	GARP-G2-like	TF
c98736.graph_c0	Others	TR
c98753.graph_c0	ARID	TR
c98768.graph_c0	TRAF	TR
c98771.graph_c0	SWI/SNF-SWI3	TR
c98772.graph_c0	Trihelix	TF
c98783.graph_c0	bHLH	TF
c98793.graph_c0	GNAT	TR
c98811.graph_c0	Trihelix	TF
c98813.graph_c0	Others	TR
c98817.graph_c0	C3H	TF
c98832.graph_c0	Others	TR
c98837.graph_c0	B3	TF
c98847.graph_c0	zf-HD	TF
c98851.graph_c0	NAC	TF
c98854.graph_c0	C2H2	TF
c98888.graph_c0	BBR-BPC	TF
c98888.graph_c1	BBR-BPC	TF
c98900.graph_c0	GRAS	TF
c98906.graph_c0	B3-ARF	TF
c98913.graph_c1	SET	TR
c98933.graph_c0	MYB	TF
c98942.graph_c1	PHD	TR
c98948.graph_c0	bZIP	TF
c98955.graph_c0	HB-other	TF
c98956.graph_c0	SET	TR
c98971.graph_c0	SNF2	TR
c98987.graph_c0	MYB	TF
c99009.graph_c0	bHLH	TF
c99013.graph_c0	SET	TR
c99019.graph_c0	B3	TF
c99028.graph_c0	HB-HD-ZIP	TF
c99035.graph_c0	AUX/IAA	TR
c99035.graph_c1	B3-ARF	TF
c99041.graph_c0	AUX/IAA	TR
c99048.graph_c0	HMG	TR
c99067.graph_c0	SET	TR
c99094.graph_c0	SNF2	TR
c99098.graph_c0	SET	TR
c99160.graph_c1	HB-other	TF
c99161.graph_c0	MYB-related	TF
c99168.graph_c0	MYB	TF
c99187.graph_c0	Others	TR
c99193.graph_c0	HMG	TR
c99212.graph_c0	SNF2	TR
c99246.graph_c1	zf-HD	TF
c99261.graph_c0	VOZ	TF
c99282.graph_c0	LOB	TF
c99284.graph_c1	WRKY	TF
c99288.graph_c0	B3-ARF	TF
c99295.graph_c0	Trihelix	TF
c99300.graph_c0	NF-X1	TF
c99312.graph_c0	GARP-G2-like	TF
c99324.graph_c0	DDT	TR
c99327.graph_c0	HB-HD-ZIP	TF
c99328.graph_c0	ULT	TF
c99334.graph_c0	Trihelix	TF
c99345.graph_c0	HSF	TF
c99362.graph_c1	C3H	TF
c99369.graph_c0	C2H2	TF
c99386.graph_c0	AUX/IAA	TR
c99443.graph_c0	bZIP	TF
c99473.graph_c1	HB-BELL	TF
c99475.graph_c2	HSF	TF
c99489.graph_c1	HB-other	TF
c99540.graph_c0	ARID	TR
c99590.graph_c0	B3	TF
c99598.graph_c0	B3-ARF	TF
c99609.graph_c1	HSF	TF
c99615.graph_c1	HB-BELL	TF
c9963.graph_c0	C2H2	TF
c99650.graph_c0	AP2/ERF-AP2	TF
c99661.graph_c1	TUB	TF
c99665.graph_c0	AUX/IAA	TR
c99671.graph_c0	mTERF	TR
c99691.graph_c0	C3H	TF
c99692.graph_c0	MYB	TF
c99698.graph_c0	MYB-related	TF
c99709.graph_c0	Others	TR
c99711.graph_c0	WRKY	TF
c99715.graph_c0	bZIP	TF
c99731.graph_c0	C3H	TF
c99735.graph_c0	Jumonji	TR
c99770.graph_c0	SNF2	TR
c99780.graph_c0	C2C2-GATA	TF
c99781.graph_c0	BSD	TF
c99783.graph_c0	C3H	TF
c99823.graph_c0	NAC	TF
c99829.graph_c2	CSD	TF
c99857.graph_c0	SET	TR
c99866.graph_c0	C2H2	TF
c99884.graph_c0	Trihelix	TF
c99901.graph_c0	MYB	TF
c99903.graph_c0	NAC	TF
c99905.graph_c0	SET	TR
c99912.graph_c0	bHLH	TF
c99915.graph_c0	GNAT	TR
c99929.graph_c0	bZIP	TF
c99957.graph_c0	Others	TR
c99970.graph_c0	WRKY	TF
c99987.graph_c0	Trihelix	TF
c100056.graph_c0	CMGC_CDK-CRK7-CDK9	PK
c100063.graph_c0	RLK-Pelle_L-LEC	PK
c100063.graph_c1	RLK-Pelle_L-LEC	PK
c100132.graph_c0	RLK-Pelle_LRR-XII-1	PK
c100135.graph_c0	RLK-Pelle_WAK_LRK10L-1	PK
c100154.graph_c0	STE_STE-Pl	PK
c100173.graph_c0	RLK-Pelle_SD-2b	PK
c100184.graph_c0	WEE	PK
c100229.graph_c0	RLK-Pelle_DLSV	PK
c100250.graph_c0	CMGC_Pl-Tthe	PK
c100259.graph_c0	Group-Pl-4	PK
c100277.graph_c0	RLK-Pelle_WAK_LRK10L-1	PK
c100279.graph_c0	RLK-Pelle_LRR-VI-2	PK
c100295.graph_c0	RLK-Pelle_RKF3	PK
c100300.graph_c0	RLK-Pelle_URK-Pp-1	PK
c100300.graph_c1	RLK-Pelle_URK-Pp-1	PK
c100302.graph_c0	TKL-Pl-5	PK
c100309.graph_c0	RLK-Pelle_LRR-XV	PK
c100316.graph_c0	AGC_RSK-2	PK
c100400.graph_c0	NEK	PK
c100427.graph_c0	AGC_NDR	PK
c100451.graph_c0	RLK-Pelle_LRR-III	PK
c100509.graph_c0	RLK-Pelle_LRR-VIII-1	PK
c100559.graph_c0	RLK-Pelle_RLCK-XI	PK
c100576.graph_c0	RLK-Pelle_RLCK-VI	PK
c100626.graph_c0	RLK-Pelle_LRR-XI-1	PK
c100634.graph_c1	RLK-Pelle_Extensin	PK
c100649.graph_c0	RLK-Pelle_LRR-II	PK
c100649.graph_c1	RLK-Pelle_LRR-II	PK
c100704.graph_c0	TKL_CTR1-DRK-2	PK
c100704.graph_c1	TKL_CTR1-DRK-2	PK
c100704.graph_c2	RLK-Pelle_LRR-XI-1	PK
c100704.graph_c3	RLK-Pelle_LRR-XI-1	PK
c100707.graph_c1	RLK-Pelle_LRR-XI-1	PK
c100709.graph_c0	CMGC_DYRK-PRP4	PK
c100710.graph_c0	CMGC_CK2	PK
c100727.graph_c0	RLK-Pelle_LRR-VIII-1	PK
c100786.graph_c0	CMGC_CDK-CRK7-CDK9	PK
c100834.graph_c0	RLK-Pelle_LRR-XI-2	PK
c100887.graph_c0	RLK-Pelle_LRR-IX	PK
c100912.graph_c0	PEK_GCN2	PK
c100915.graph_c0	AGC_PDK1	PK
c100919.graph_c0	TKL_Gdt	PK
c100931.graph_c1	RLK-Pelle_LRR-VI-2	PK
c101001.graph_c3	CMGC_DYRK-YAK	PK
c101009.graph_c0	RLK-Pelle_PERK-2	PK
c101023.graph_c0	TKL-Pl-2	PK
c101041.graph_c0	RLK-Pelle_LRR-V	PK
c101043.graph_c0	WNK_NRBP	PK
c101047.graph_c0	RLK-Pelle_WAK_LRK10L-1	PK
c101085.graph_c0	RLK-Pelle_RLCK-X	PK
c101120.graph_c0	RLK-Pelle_L-LEC	PK
c101124.graph_c0	RLK-Pelle_RKF3	PK
c101127.graph_c0	Group-Pl-2	PK
c101182.graph_c2	RLK-Pelle_L-LEC	PK
c101187.graph_c0	RLK-Pelle_LRR-XII-1	PK
c101189.graph_c0	CAMK_CAMK1-DCAMKL	PK
c101235.graph_c0	CMGC_CLK	PK
c101236.graph_c0	RLK-Pelle_SD-2b	PK
c101239.graph_c0	CAMK_OST1L	PK
c101240.graph_c1	RLK-Pelle_WAK_LRK10L-1	PK
c101250.graph_c0	CMGC_MAPK	PK
c101254.graph_c1	STE_STE11	PK
c101256.graph_c3	AGC-Pl	PK
c101273.graph_c0	RLK-Pelle_LRR-XIV	PK
c101302.graph_c0	RLK-Pelle_CrRLK1L-1	PK
c101307.graph_c0	RLK-Pelle_LRR-III	PK
c101365.graph_c0	CAMK_CAMKL-CHK1	PK
c101374.graph_c0	AGC_RSK-2	PK
c101384.graph_c0	RLK-Pelle_LRR-III	PK
c101384.graph_c2	RLK-Pelle_LRR-III	PK
c101394.graph_c0	RLK-Pelle_RKF3	PK
c101401.graph_c0	RLK-Pelle_LysM	PK
c101401.graph_c1	RLK-Pelle_LRR-I-1	PK
c101441.graph_c0	RLK-Pelle_LRR-XII-1	PK
c101559.graph_c0	RLK-Pelle_DLSV	PK
c101560.graph_c0	RLK-Pelle_SD-2b	PK
c101612.graph_c0	RLK-Pelle_DLSV	PK
c101617.graph_c1	TKL_CTR1-DRK-2	PK
c101618.graph_c0	CMGC_CDK-CCRK	PK
c101660.graph_c0	CAMK_AMPK	PK
c101662.graph_c0	RLK-Pelle_LRR-VII-2	PK
c101674.graph_c0	STE_STE20-Fray	PK
c101680.graph_c0	TKL-Pl-6	PK
c101733.graph_c0	RLK-Pelle_DLSV	PK
c101737.graph_c2	CMGC_CDK-CDK7	PK
c101748.graph_c0	CAMK_CDPK	PK
c101765.graph_c0	RLK-Pelle_C-LEC	PK
c101769.graph_c3	RLK-Pelle_RLCK-V	PK
c101777.graph_c0	RLK-Pelle_LRR-XI-1	PK
c101785.graph_c0	RLK-Pelle_WAK_LRK10L-1	PK
c101785.graph_c1	RLK-Pelle_WAK_LRK10L-1	PK
c101788.graph_c0	STE_STE20-Fray	PK
c101797.graph_c1	RLK-Pelle_LRR-VI-2	PK
c101799.graph_c0	NEK	PK
c101801.graph_c0	RLK-Pelle_RLCK-IXb	PK
c101812.graph_c0	RLK-Pelle_LRR-II	PK
c101817.graph_c1	CMGC_MAPK	PK
c101853.graph_c0	RLK-Pelle_DLSV	PK
c101863.graph_c0	IRE1	PK
c102005.graph_c1	TKL_CTR1-DRK-1	PK
c102018.graph_c2	RLK-Pelle_L-LEC	PK
c102022.graph_c0	RLK-Pelle_LRR-III	PK
c102024.graph_c0	CAMK_CAMKL-CHK1	PK
c102068.graph_c0	RLK-Pelle_LRR-VII-2	PK
c102072.graph_c0	RLK-Pelle_LRR-XI-1	PK
c102079.graph_c0	STE_STE20-YSK	PK
c102084.graph_c1	RLK-Pelle_LRR-VIII-1	PK
c102088.graph_c1	STE_STE11	PK
c102088.graph_c2	WNK_NRBP	PK
c102091.graph_c0	RLK-Pelle_LRR-XII-1	PK
c102099.graph_c0	CAMK_CDPK	PK
c102099.graph_c1	CAMK_CDPK	PK
c102249.graph_c0	TKL-Pl-6	PK
c102272.graph_c1	RLK-Pelle_LRR-XI-1	PK
c102272.graph_c2	RLK-Pelle_LRR-I-1	PK
c102288.graph_c0	RLK-Pelle_RLCK-IXb	PK
c102295.graph_c0	RLK-Pelle_LRR-VIII-1	PK
c102315.graph_c0	RLK-Pelle_SD-2b	PK
c102320.graph_c1	RLK-Pelle_LRR-XI-1	PK
c102321.graph_c0	CAMK_CAMKL-CHK1	PK
c102339.graph_c1	RLK-Pelle_CrRLK1L-1	PK
c102340.graph_c0	CMGC_CDK-CRK7-CDK9	PK
c102346.graph_c0	RLK-Pelle_L-LEC	PK
c102347.graph_c1	RLK-Pelle_SD-2b	PK
c102349.graph_c0	CMGC_CDK-PITSLRE	PK
c102366.graph_c0	RLK-Pelle_LRR-III	PK
c102386.graph_c0	RLK-Pelle_LRR-III	PK
c102386.graph_c2	RLK-Pelle_SD-2b	PK
c102446.graph_c0	TKL_CTR1-DRK-1	PK
c102460.graph_c0	STE_STE11	PK
c102464.graph_c0	RLK-Pelle_LRR-XI-1	PK
c102488.graph_c0	RLK-Pelle_SD-2b	PK
c102498.graph_c1	RLK-Pelle_LRR-VIII-1	PK
c102510.graph_c0	STE_STE7	PK
c102519.graph_c0	RLK-Pelle_DLSV	PK
c102526.graph_c0	STE_STE20-Pl	PK
c102534.graph_c1	RLK-Pelle_LRR-XI-1	PK
c102559.graph_c1	RLK-Pelle_LysM	PK
c102562.graph_c0	RLK-Pelle_LRR-I-1	PK
c102594.graph_c0	STE_STE11	PK
c102598.graph_c0	RLK-Pelle_L-LEC	PK
c102612.graph_c1	TKL_CTR1-DRK-2	PK
c102646.graph_c0	RLK-Pelle_LRR-I-1	PK
c102670.graph_c0	STE_STE11	PK
c102704.graph_c0	RLK-Pelle_SD-2b	PK
c102723.graph_c0	CAMK_OST1L	PK
c102746.graph_c2	RLK-Pelle_RLCK-VIIa-2	PK
c102762.graph_c0	RLK-Pelle_DLSV	PK
c102773.graph_c0	RLK-Pelle_WAK_LRK10L-1	PK
c102796.graph_c0	RLK-Pelle_LRR-Xb-1	PK
c102804.graph_c0	RLK-Pelle_LRR-XII-1	PK
c102808.graph_c0	RLK-Pelle_URK-2	PK
c102857.graph_c0	TKL_Gdt	PK
c102862.graph_c0	RLK-Pelle_WAK	PK
c102900.graph_c0	RLK-Pelle_LRR-XI-1	PK
c102903.graph_c0	RLK-Pelle_L-LEC	PK
c102907.graph_c0	RLK-Pelle_SD-2b	PK
c102931.graph_c0	CMGC_DYRK-PRP4	PK
c102934.graph_c0	RLK-Pelle_LRR-XII-1	PK
c102953.graph_c1	RLK-Pelle_L-LEC	PK
c102956.graph_c0	RLK-Pelle_LysM	PK
c102962.graph_c0	RLK-Pelle_LRR-XII-1	PK
c103001.graph_c0	RLK-Pelle_L-LEC	PK
c103008.graph_c0	RLK-Pelle_DLSV	PK
c103021.graph_c0	RLK-Pelle_LRK10L-2	PK
c103053.graph_c0	RLK-Pelle_LRR-I-1	PK
c103057.graph_c0	RLK-Pelle_WAK_LRK10L-1	PK
c103061.graph_c0	RLK-Pelle_SD-2b	PK
c103098.graph_c0	RLK-Pelle_LRR-XI-1	PK
c103112.graph_c0	RLK-Pelle_LRR-XII-1	PK
c103134.graph_c0	TKL_Gdt	PK
c103134.graph_c3	RLK-Pelle_WAK_LRK10L-1	PK
c103134.graph_c4	RLK-Pelle_SD-2b	PK
c103139.graph_c0	RLK-Pelle_SD-2b	PK
c103166.graph_c1	RLK-Pelle_DLSV	PK
c103228.graph_c0	RLK-Pelle_SD-2b	PK
c103334.graph_c0	TKL-Pl-4	PK
c103473.graph_c0	STE_STE7	PK
c104211.graph_c0	RLK-Pelle_SD-2b	PK
c104332.graph_c0	CAMK_CDPK	PK
c105084.graph_c0	STE_STE11	PK
c105386.graph_c0	CAMK_CDPK	PK
c105540.graph_c0	RLK-Pelle_LRR-XII-1	PK
c105684.graph_c0	CK1_CK1	PK
c105840.graph_c0	STE_STE11	PK
c106206.graph_c0	RLK-Pelle_RLCK-XII-1	PK
c106622.graph_c0	RLK-Pelle_L-LEC	PK
c106744.graph_c0	CMGC_CK2	PK
c106854.graph_c0	RLK-Pelle_LRR-I-1	PK
c107607.graph_c0	STE_STE20-Pl	PK
c107707.graph_c0	CMGC_MAPK	PK
c107853.graph_c0	AGC_PKA-PKG	PK
c108467.graph_c0	CMGC_CDK-Pl	PK
c108582.graph_c0	STE_STE11	PK
c109095.graph_c0	RLK-Pelle_LRR-XII-1	PK
c109651.graph_c0	TKL-Pl-5	PK
c109720.graph_c0	RLK-Pelle_RLCK-VI	PK
c109785.graph_c0	CMGC_MAPK	PK
c110147.graph_c0	CMGC_SRPK	PK
c110400.graph_c0	RLK-Pelle_RLCK-VIIa-2	PK
c110569.graph_c0	CMGC_SRPK	PK
c111146.graph_c0	CAMK_CDPK	PK
c112217.graph_c0	TKL-Pl-4	PK
c112698.graph_c0	RLK-Pelle_LRR-XI-1	PK
c112910.graph_c0	RLK-Pelle_DLSV	PK
c112944.graph_c0	CMGC_MAPK	PK
c113002.graph_c0	CAMK_CAMKL-CHK1	PK
c113226.graph_c0	CK1_CK1	PK
c113857.graph_c0	CAMK_CDPK	PK
c113969.graph_c0	RLK-Pelle_SD-2b	PK
c114119.graph_c0	CAMK_OST1L	PK
c114456.graph_c0	RLK-Pelle_L-LEC	PK
c114494.graph_c0	CAMK_CAMKL-CHK1	PK
c115405.graph_c0	CAMK_OST1L	PK
c115547.graph_c0	CAMK_CAMKL-CHK1	PK
c115583.graph_c0	STE_STE20-Pl	PK
c116978.graph_c0	CMGC_CK2	PK
c117420.graph_c0	CMGC_CDK-PITSLRE	PK
c117877.graph_c0	RLK-Pelle_RLCK-V	PK
c117888.graph_c0	RLK-Pelle_RLCK-VIIa-2	PK
c118127.graph_c0	TKL-Pl-4	PK
c118369.graph_c0	CAMK_CAMKL-CHK1	PK
c118599.graph_c0	CAMK_CAMKL-CHK1	PK
c119494.graph_c0	TKL_CTR1-DRK-2	PK
c119725.graph_c0	STE_STE11	PK
c120014.graph_c0	RLK-Pelle_LRR-VI-1	PK
c120047.graph_c0	CAMK_CDPK	PK
c120422.graph_c0	AGC_PKA-PKG	PK
c121168.graph_c0	CAMK_CAMKL-CHK1	PK
c121526.graph_c0	CMGC_CDK-CCRK	PK
c121528.graph_c0	RLK-Pelle_LRR-IX	PK
c121635.graph_c0	RLK-Pelle_SD-2b	PK
c121888.graph_c0	CK1_CK1	PK
c123096.graph_c0	RLK-Pelle_LRR-VIII-1	PK
c123102.graph_c0	Group-Pl-4	PK
c123494.graph_c0	RLK-Pelle_RLCK-VIIa-2	PK
c124312.graph_c0	RLK-Pelle_LRR-Xb-1	PK
c125178.graph_c0	CMGC_CDK-CRK7-CDK9	PK
c125635.graph_c0	TKL-Pl-4	PK
c125852.graph_c0	AGC_PKA-PKG	PK
c125933.graph_c0	RLK-Pelle_LysM	PK
c129223.graph_c0	RLK-Pelle_C-LEC	PK
c129383.graph_c0	NAK	PK
c130218.graph_c0	CAMK_CAMKL-LKB	PK
c131302.graph_c0	CMGC_GSK	PK
c131614.graph_c0	RLK-Pelle_DLSV	PK
c131860.graph_c0	TKL_CTR1-DRK-2	PK
c131984.graph_c0	TKL-Pl-1	PK
c132612.graph_c0	CAMK_CAMKL-CHK1	PK
c133858.graph_c0	CAMK_CAMKL-CHK1	PK
c134009.graph_c0	RLK-Pelle_LRR-I-1	PK
c134126.graph_c0	RLK-Pelle_LRR-I-1	PK
c134421.graph_c0	AGC-Pl	PK
c134700.graph_c0	CMGC_CDK-Pl	PK
c136325.graph_c0	RLK-Pelle_L-LEC	PK
c136365.graph_c0	RLK-Pelle_LRR-II	PK
c137244.graph_c0	RLK-Pelle_LRR-XI-1	PK
c137412.graph_c0	RLK-Pelle_CrRLK1L-1	PK
c137656.graph_c0	CMGC_SRPK	PK
c139159.graph_c0	RLK-Pelle_DLSV	PK
c142289.graph_c0	CMGC_CDK-CDK7	PK
c142974.graph_c0	RLK-Pelle_SD-2b	PK
c146407.graph_c0	AGC_RSK-2	PK
c14652.graph_c0	CAMK_CAMKL-CHK1	PK
c146944.graph_c0	AGC_PKA-PKG	PK
c147395.graph_c0	TKL-Pl-5	PK
c14971.graph_c0	SCY1_SCYL2	PK
c150370.graph_c0	TKL-Cr-1	PK
c20854.graph_c0	RLK-Pelle_LRR-XIIIa	PK
c21007.graph_c0	RLK-Pelle_LRK10L-2	PK
c23145.graph_c0	TKL-Pl-5	PK
c27309.graph_c0	TKL_CTR1-DRK-2	PK
c32791.graph_c0	CMGC_CDK-PITSLRE	PK
c37695.graph_c0	TKL_CTR1-DRK-2	PK
c38127.graph_c0	CAMK_CDPK	PK
c46018.graph_c0	TKL-Pl-4	PK
c47144.graph_c0	NAK	PK
c47185.graph_c0	STE_STE7	PK
c47320.graph_c0	RLK-Pelle_L-LEC	PK
c48082.graph_c0	CAMK_CDPK	PK
c48133.graph_c0	CMGC_CDK-CRK7-CDK9	PK
c48196.graph_c0	RLK-Pelle_CrRLK1L-1	PK
c48450.graph_c0	RLK-Pelle_CrRLK1L-1	PK
c48451.graph_c0	RLK-Pelle_SD-2b	PK
c48605.graph_c0	CAMK_CDPK	PK
c48888.graph_c0	RLK-Pelle_SD-2b	PK
c49143.graph_c0	RLK-Pelle_L-LEC	PK
c49175.graph_c0	TKL-Pl-4	PK
c49338.graph_c0	CAMK_CDPK	PK
c49559.graph_c0	AGC_RSK-2	PK
c50489.graph_c0	TK_TK-Cr	PK
c50686.graph_c0	TKL-Pl-4	PK
c50842.graph_c0	STE_STE11	PK
c51628.graph_c0	RLK-Pelle_LRR-Xb-1	PK
c51648.graph_c0	TKL-Pl-4	PK
c51959.graph_c0	CMGC_CK2	PK
c52246.graph_c0	RLK-Pelle_DLSV	PK
c52248.graph_c0	TKL-Pl-1	PK
c5239.graph_c0	RLK-Pelle_SD-2b	PK
c52584.graph_c0	TKL-Pl-4	PK
c52626.graph_c0	CMGC_CDK-PITSLRE	PK
c53132.graph_c1	CAMK_CDPK	PK
c53457.graph_c0	RLK-Pelle_RLCK-IV	PK
c53602.graph_c0	CAMK_OST1L	PK
c53699.graph_c0	RLK-Pelle_LRR-II	PK
c54065.graph_c0	CAMK_CAMKL-CHK1	PK
c54305.graph_c0	RLK-Pelle_LRR-V	PK
c54624.graph_c0	CMGC_CDK-PITSLRE	PK
c54674.graph_c0	CAMK_CDPK	PK
c54674.graph_c1	CAMK_CDPK	PK
c55087.graph_c0	AGC_RSK-2	PK
c55519.graph_c0	RLK-Pelle_RLCK-IXb	PK
c56823.graph_c0	TK_TK-Cr	PK
c56946.graph_c0	RLK-Pelle_SD-2b	PK
c57151.graph_c0	RLK-Pelle_RLCK-X	PK
c57264.graph_c0	Group-Pl-2	PK
c57569.graph_c0	RLK-Pelle_DLSV	PK
c58179.graph_c0	RLK-Pelle_LRR-VI-2	PK
c58355.graph_c1	RLK-Pelle_LRR-VIII-1	PK
c58760.graph_c0	RLK-Pelle_SD-2b	PK
c58970.graph_c0	CAMK_CAMKL-CHK1	PK
c59013.graph_c0	RLK-Pelle_DLSV	PK
c59531.graph_c0	CK1_CK1-Pl	PK
c59980.graph_c0	STE_STE20-Pl	PK
c59980.graph_c1	STE_STE20-Pl	PK
c60286.graph_c0	RLK-Pelle_RLCK-VIIa-1	PK
c60360.graph_c0	RLK-Pelle_CrRLK1L-1	PK
c6057.graph_c0	RLK-Pelle_SD-2b	PK
c60699.graph_c0	AGC_RSK-2	PK
c60809.graph_c0	AGC_PKA-PKG	PK
c61185.graph_c0	CAMK_AMPK	PK
c61502.graph_c0	CMGC_CDK-CDK7	PK
c61537.graph_c0	RLK-Pelle_RLCK-XI	PK
c62143.graph_c0	CMGC_GSK	PK
c62436.graph_c0	STE_STE7	PK
c62781.graph_c1	CAMK_CDPK	PK
c63242.graph_c0	CAMK_CAMKL-CHK1	PK
c63302.graph_c0	STE_STE20-Pl	PK
c64081.graph_c0	AGC_RSK-2	PK
c64189.graph_c0	CAMK_CDPK	PK
c64499.graph_c0	CK1_CK1-Pl	PK
c64549.graph_c0	RLK-Pelle_RLCK-VIIa-2	PK
c64740.graph_c0	CMGC_GSK	PK
c66180.graph_c2	AGC_MAST	PK
c66464.graph_c0	CAMK_AMPK	PK
c66487.graph_c0	RLK-Pelle_LRR-III	PK
c66672.graph_c0	RLK-Pelle_L-LEC	PK
c66689.graph_c0	RLK-Pelle_LRR-III	PK
c66836.graph_c0	STE_STE11	PK
c66839.graph_c0	TKL_CTR1-DRK-2	PK
c67365.graph_c0	RLK-Pelle_LRR-VII-1	PK
c67368.graph_c0	Aur	PK
c67487.graph_c1	RLK-Pelle_RLCK-VIII	PK
c67524.graph_c0	RLK-Pelle_LysM	PK
c67693.graph_c0	AGC_RSK-2	PK
c67799.graph_c1	CAMK_CDPK	PK
c69227.graph_c0	TKL-Pl-4	PK
c69288.graph_c0	CMGC_MAPK	PK
c6971.graph_c0	RLK-Pelle_RLCK-X	PK
c70295.graph_c0	Group-Pl-3	PK
c70295.graph_c1	Group-Pl-3	PK
c70581.graph_c0	STE_STE11	PK
c70665.graph_c0	Group-Pl-3	PK
c70747.graph_c1	CMGC_GSK	PK
c70899.graph_c0	CK1_CK1	PK
c71272.graph_c0	STE_STE20-Pl	PK
c72163.graph_c1	CAMK_CAMK1-DCAMKL	PK
c72163.graph_c2	CAMK_CDPK	PK
c72241.graph_c2	AGC-Pl	PK
c72340.graph_c0	CAMK_CAMKL-CHK1	PK
c72389.graph_c0	CAMK_CDPK	PK
c72390.graph_c1	RLK-Pelle_RLCK-VI	PK
c72462.graph_c1	RLK-Pelle_LRR-III	PK
c72543.graph_c0	AGC_NDR	PK
c72574.graph_c0	CMGC_CDK-CDK8	PK
c72667.graph_c0	STE_STE7	PK
c72747.graph_c0	STE_STE7	PK
c72926.graph_c0	STE_STE11	PK
c73040.graph_c0	CMGC_CLK	PK
c73435.graph_c0	RLK-Pelle_RLCK-XII-1	PK
c73492.graph_c1	AGC_PKA-PKG	PK
c73567.graph_c0	TKL-Pl-4	PK
c73584.graph_c0	RLK-Pelle_RLCK-VI	PK
c73662.graph_c0	RLK-Pelle_LRR-I-1	PK
c74022.graph_c0	CAMK_CAMKL-CHK1	PK
c74147.graph_c0	CMGC_MAPK	PK
c74833.graph_c0	AGC_PKA-PKG	PK
c76188.graph_c1	CAMK_AMPK	PK
c76298.graph_c0	AGC_RSK-2	PK
[truncated: 404 more rows]
